# Supplementary material for: 1-(2-Chloro­phen­yl)-3-(2-ethyl­hexa­noyl)thio­urea
Source: Acta Crystallogr Sect E Struct Rep Online. 2013 Jul 10;69(Pt 8):o1220. doi: 10.1107/S160053681301828X (PMC3793726; doi:10.1107/S160053681301828X)
Supplement: Supplementary file 1 [file e-69-o1220-sup1.cif]

##############################################################################
#                                                                            #
# This CIF contains the data in a paper accepted for publication in          #
# Acta Crystallographica Section E. It conforms to the requirements of       #
# Notes for Authors for Acta Crystallographica Section E, and has been       #
# peer reviewed under the auspices of the IUCr Commission on Journals.       #
#                                                                            #
# Full details of the Crystallographic Information File format               #
# are given in the paper "The Crystallographic Information File (CIF):       #
# a New Standard Archive File for Crystallography" by S. R. Hall, F. H.      #
# Allen and I. D. Brown [Acta Cryst. (1991), A47, 655-685].                  #
#                                                                            #
# The current version of the core CIF dictionary is obtainable from          #
# ftp://ftp.iucr.org/pub/cif_core.dic.                                       #
#                                                                            #
# Software is freely available for graphical display of the structure(s)     #
# in this CIF. For information consult the CIF software page                 #
# http://www.iucr.org/resources/cif/software.                                #
#                                                                            #
# This file may be used for bona fide research purposes within the           #
# scientific community so long as proper attribution is given to the journal # 
# article from which it was obtained.                                        #
#                                                                            #
##############################################################################
data_I
_audit_creation_method     SHELXL-2013
_chemical_name_systematic
;
1-(2-Chlorophenyl)-3-(2-ethylhexanoyl)thiourea
;
_chemical_name_common     ?
_chemical_formula_moiety     'C15 H21 Cl N2 O S'
_chemical_formula_sum     'C15 H21 Cl N2 O S'
_chemical_formula_iupac     'C15 H21 Cl N2 O S'
_chemical_formula_weight     312.85
_chemical_melting_point     ?
_shelx_space_group_comment
;
The symmetry employed for this shelxl refinement is uniquely defined
by the following loop, which should always be used as a source of
symmetry information in preference to the above space-group names.
They are only intended as comments.
;
_space_group_crystal_system     triclinic
_space_group_name_H-M_alt     'P -1'
_space_group_name_Hall     '-P 1'
loop_
    _space_group_symop_operation_xyz
    'x, y, z'
    '-x, -y, -z'
_cell_length_a     7.264(5)
_cell_length_b     10.056(7)
_cell_length_c     11.935(9)
_cell_angle_alpha     97.748(17)
_cell_angle_beta     98.100(17)
_cell_angle_gamma     103.72(2)
_cell_volume     825.5(11)
_cell_formula_units_Z     2
_cell_measurement_reflns_used     6222
_cell_measurement_theta_min     2.3
_cell_measurement_theta_max     24.8
_cell_measurement_temperature     292(2)
_exptl_crystal_description     block
_exptl_crystal_colour     colourless
_exptl_crystal_size_max     0.22
_exptl_crystal_size_mid     0.20
_exptl_crystal_size_min     0.18
_exptl_crystal_density_diffrn     1.259
_exptl_crystal_density_meas     ?
_exptl_crystal_density_method     'not measured'
_exptl_crystal_F_000     332
_exptl_absorpt_coefficient_mu     0.355
_exptl_absorpt_correction_type     none
_exptl_absorpt_process_details     ?
_exptl_absorpt_correction_T_min     ?
_exptl_absorpt_correction_T_max     ?
_exptl_special_details     ?
_diffrn_ambient_temperature     292(2)
_diffrn_radiation_type     MoK\a
_diffrn_radiation_wavelength     0.71073
_diffrn_radiation_source     'fine-focus sealed tube'
_diffrn_measurement_device_type     'Bruker SMART APEX CCD area-detector'
_diffrn_measurement_method     '\w scans'
_diffrn_detector_area_resol_mean     ?
_diffrn_reflns_number     8136
_diffrn_reflns_av_R_equivalents     0.0667
_diffrn_reflns_theta_min     1.750
_diffrn_reflns_theta_max     24.998
_diffrn_reflns_theta_full     25.242
_diffrn_measured_fraction_theta_max     0.991
_diffrn_measured_fraction_theta_full     0.966
_diffrn_reflns_limit_h_min     -8
_diffrn_reflns_limit_h_max     8
_diffrn_reflns_limit_k_min     -11
_diffrn_reflns_limit_k_max     11
_diffrn_reflns_limit_l_min     -14
_diffrn_reflns_limit_l_max     14
_refine_special_details
;
;
_reflns_number_total     2878
_reflns_number_gt     1700
_reflns_threshold_expression     I>2\s(I)
_refine_ls_structure_factor_coef     Fsqd
_refine_ls_matrix_type     full
_refine_ls_R_factor_all     0.1277
_refine_ls_R_factor_gt     0.0759
_refine_ls_wR_factor_gt     0.1910
_refine_ls_wR_factor_ref     0.2301
_refine_ls_goodness_of_fit_ref     1.024
_refine_ls_restrained_S_all     1.036
_refine_ls_number_reflns     2878
_refine_ls_number_parameters     200
_refine_ls_number_restraints     4
_refine_ls_hydrogen_treatment     constr
_refine_ls_weighting_scheme     calc
_refine_ls_weighting_details
;
 w=1/[\s^2^(Fo^2^)+(0.1250P)^2^]
 where P=(Fo^2^+2Fc^2^)/3
;
_atom_sites_solution_hydrogens     geom
_atom_sites_solution_secondary     difmap
_refine_ls_shift/su_max     0.000
_refine_ls_shift/su_mean     0.000
_refine_diff_density_max     0.374
_refine_diff_density_min     -0.264
_refine_ls_extinction_method     none
_refine_ls_extinction_coef     .
loop_
    _atom_type_symbol
    _atom_type_description
    _atom_type_scat_dispersion_real
    _atom_type_scat_dispersion_imag
    _atom_type_scat_source
    'C' 'C' 0.0033 0.0016
                         'International Tables Vol C Tables 4.2.6.8 and 6.1.1.4'
    'H' 'H' 0.0000 0.0000
                         'International Tables Vol C Tables 4.2.6.8 and 6.1.1.4'
    'N' 'N' 0.0061 0.0033
                         'International Tables Vol C Tables 4.2.6.8 and 6.1.1.4'
    'O' 'O' 0.0106 0.0060
                         'International Tables Vol C Tables 4.2.6.8 and 6.1.1.4'
    'S' 'S' 0.1246 0.1234
                         'International Tables Vol C Tables 4.2.6.8 and 6.1.1.4'
    'Cl' 'Cl' 0.1484 0.1585
                         'International Tables Vol C Tables 4.2.6.8 and 6.1.1.4'
_computing_data_collection     'SMART (Bruker, 2001)'
_computing_cell_refinement     'SAINT (Bruker, 2001)'
_computing_data_reduction     'SAINT (Bruker, 2001)'
_computing_structure_solution     'SHELXS97 (Sheldrick, 2008)'
_computing_structure_refinement     'SHELXL2013 (Sheldrick, 2008)'
_computing_molecular_graphics
;
ORTEP-3 for Windows (Farrugia, 2012) and PLATON (Spek, 2009)
;
_computing_publication_material
                            'SHELXL97 (Sheldrick, 2008) and PLATON (Spek, 2009)'
loop_
    _atom_site_type_symbol
    _atom_site_label
    _atom_site_fract_x
    _atom_site_fract_y
    _atom_site_fract_z
    _atom_site_U_iso_or_equiv
    _atom_site_adp_type
    _atom_site_calc_flag
    _atom_site_occupancy
    _atom_site_disorder_assembly
    _atom_site_disorder_group
    Cl Cl1 0.0875(2) 0.56892(16) -0.31845(12) 0.0787(5) Uani d 1 . .
    S S1 0.23733(18) 0.95432(13) -0.12264(10) 0.0649(5) Uani d 1 . .
    O O1 0.1744(4) 0.6032(3) 0.0822(3) 0.0589(9) Uani d 1 . .
    N N1 0.0376(5) 0.7093(4) -0.0934(3) 0.0478(9) Uani d 1 . .
    H H1 0.0249 0.6407 -0.0566 0.057 Uiso calc 1 . .
    N N2 0.3169(5) 0.8104(4) 0.0374(3) 0.0480(9) Uani d 1 . .
    H H2 0.4181 0.8790 0.0578 0.058 Uiso calc 1 . .
    C C1 -0.2560(7) 0.7626(5) -0.1733(4) 0.0581(12) Uani d 1 . .
    H H1A -0.2591 0.8089 -0.1010 0.070 Uiso calc 1 . .
    C C2 -0.4017(7) 0.7532(6) -0.2651(5) 0.0677(15) Uani d 1 . .
    H H2A -0.5034 0.7921 -0.2547 0.081 Uiso calc 1 . .
    C C3 -0.3938(8) 0.6860(6) -0.3712(5) 0.0733(16) Uani d 1 . .
    H H3 -0.4911 0.6795 -0.4329 0.088 Uiso calc 1 . .
    C C4 -0.2470(8) 0.6287(5) -0.3879(4) 0.0645(14) Uani d 1 . .
    H H4 -0.2441 0.5826 -0.4604 0.077 Uiso calc 1 . .
    C C5 -0.1014(6) 0.6392(5) -0.2968(4) 0.0514(12) Uani d 1 . .
    C C6 -0.1079(6) 0.7039(4) -0.1892(3) 0.0425(10) Uani d 1 . .
    C C7 0.1916(6) 0.8164(4) -0.0593(3) 0.0455(11) Uani d 1 . .
    C C8 0.3017(6) 0.7097(5) 0.1054(3) 0.0454(10) Uani d 1 . .
    C C9 0.4490(7) 0.7445(5) 0.2141(4) 0.0563(13) Uani d 1 . .
    H H9 0.5358 0.8356 0.2147 0.068 Uiso calc 1 . .
    C C10 0.5689(8) 0.6399(6) 0.2138(4) 0.0719(15) Uani d 1 . .
    H H10A 0.6536 0.6587 0.2878 0.086 Uiso calc 1 . .
    H H10B 0.4831 0.5478 0.2056 0.086 Uiso calc 1 . .
    C C11 0.6883(9) 0.6393(7) 0.1219(5) 0.094(2) Uani d 1 . .
    H H11A 0.6062 0.6196 0.0480 0.142 Uiso calc 1 . .
    H H11B 0.7572 0.5693 0.1274 0.142 Uiso calc 1 . .
    H H11C 0.7783 0.7287 0.1312 0.142 Uiso calc 1 . .
    C C12 0.3511(8) 0.7576(6) 0.3165(4) 0.0711(15) Uani d 1 . .
    H H12A 0.2709 0.6665 0.3194 0.085 Uiso calc 1 . .
    H H12B 0.4495 0.7845 0.3853 0.085 Uiso calc 1 . .
    C C13 0.2284(12) 0.8584(8) 0.3208(5) 0.110(2) Uani d 1 . .
    H H13A 0.1449 0.8468 0.2473 0.132 Uiso calc 0.46 A 1
    H H13B 0.3081 0.9534 0.3400 0.132 Uiso calc 0.46 A 1
    H H13C 0.1402 0.8344 0.2478 0.132 Uiso calc 0.54 A 2
    H H13D 0.3138 0.9487 0.3212 0.132 Uiso calc 0.54 A 2
    C C14 0.104(3) 0.8234(19) 0.4181(15) 0.109(8) Uani d 0.46 B 1
    H H14A -0.0231 0.8385 0.4033 0.131 Uiso calc 0.46 B 1
    H H14B 0.0991 0.7324 0.4382 0.131 Uiso calc 0.46 B 1
    C C15 0.251(4) 0.941(2) 0.499(3) 0.187(13) Uani d 0.46 B 1
    H H15A 0.2142 0.9492 0.5737 0.280 Uiso calc 0.46 B 1
    H H15B 0.2567 1.0259 0.4705 0.280 Uiso calc 0.46 B 1
    H H15C 0.3751 0.9218 0.5057 0.280 Uiso calc 0.46 B 1
    C C14' 0.105(3) 0.882(2) 0.4141(13) 0.174(14) Uani d 0.54 B 2
    H H14C 0.0756 0.9708 0.4128 0.209 Uiso calc 0.54 B 2
    H H14D -0.0164 0.8103 0.3945 0.209 Uiso calc 0.54 B 2
    C C15' 0.197(3) 0.879(2) 0.5325(13) 0.141(10) Uani d 0.54 B 2
    H H15D 0.1141 0.8968 0.5853 0.211 Uiso calc 0.54 B 2
    H H15E 0.3176 0.9491 0.5529 0.211 Uiso calc 0.54 B 2
    H H15F 0.2200 0.7893 0.5360 0.211 Uiso calc 0.54 B 2
loop_
    _atom_site_aniso_label
    _atom_site_aniso_U_11
    _atom_site_aniso_U_22
    _atom_site_aniso_U_33
    _atom_site_aniso_U_12
    _atom_site_aniso_U_13
    _atom_site_aniso_U_23
    Cl1 0.0737(10) 0.0888(11) 0.0753(9) 0.0267(8) 0.0178(7) 0.0058(8)
    S1 0.0619(8) 0.0570(8) 0.0629(8) -0.0092(6) -0.0105(6) 0.0332(6)
    O1 0.056(2) 0.054(2) 0.0582(19) -0.0049(17) -0.0026(15) 0.0277(16)
    N1 0.048(2) 0.047(2) 0.0413(19) -0.0009(18) -0.0026(16) 0.0199(17)
    N2 0.046(2) 0.047(2) 0.0398(19) -0.0049(16) -0.0046(15) 0.0137(16)
    C1 0.055(3) 0.061(3) 0.057(3) 0.010(2) 0.007(2) 0.015(2)
    C2 0.045(3) 0.066(3) 0.093(4) 0.012(3) 0.004(3) 0.029(3)
    C3 0.065(4) 0.081(4) 0.067(4) 0.010(3) -0.014(3) 0.030(3)
    C4 0.073(4) 0.066(3) 0.044(3) 0.003(3) -0.005(2) 0.014(2)
    C5 0.043(3) 0.057(3) 0.051(3) 0.003(2) 0.004(2) 0.022(2)
    C6 0.035(2) 0.045(2) 0.042(2) -0.0019(19) -0.0005(18) 0.016(2)
    C7 0.044(2) 0.050(3) 0.035(2) 0.000(2) 0.0018(18) 0.010(2)
    C8 0.044(2) 0.051(3) 0.042(2) 0.007(2) 0.0069(19) 0.018(2)
    C9 0.057(3) 0.062(3) 0.046(3) 0.003(2) -0.003(2) 0.028(2)
    C10 0.068(4) 0.083(4) 0.063(3) 0.023(3) -0.008(3) 0.023(3)
    C11 0.086(4) 0.123(6) 0.089(4) 0.045(4) 0.018(4) 0.033(4)
    C12 0.090(4) 0.069(3) 0.046(3) 0.006(3) 0.004(3) 0.014(3)
    C13 0.161(7) 0.129(6) 0.063(4) 0.081(6) 0.025(4) 0.017(4)
    C14 0.113(14) 0.079(15) 0.15(2) 0.065(12) 0.018(12) -0.013(12)
    C15 0.14(2) 0.12(2) 0.27(4) 0.027(16) -0.07(2) 0.04(2)
    C14' 0.27(3) 0.13(2) 0.144(18) 0.16(2) -0.006(17) -0.049(15)
    C15' 0.27(3) 0.143(17) 0.089(11) 0.130(19) 0.113(15) 0.073(12)
_geom_special_details
;
 All esds (except the esd in the dihedral angle between two l.s. planes)
 are estimated using the full covariance matrix.  The cell esds are taken
 into account individually in the estimation of esds in distances, angles
 and torsion angles; correlations between esds in cell parameters are only
 used when they are defined by crystal symmetry.  An approximate (isotropic)
 treatment of cell esds is used for estimating esds involving l.s. planes.
;
loop_
    _geom_bond_atom_site_label_1
    _geom_bond_atom_site_label_2
    _geom_bond_site_symmetry_2
    _geom_bond_distance
    _geom_bond_publ_flag
    Cl1 C5 . 1.720(5) ?
    S1 C7 . 1.655(4) ?
    O1 C8 . 1.206(5) ?
    N1 C7 . 1.326(5) ?
    N1 C6 . 1.430(5) ?
    N1 H1 . 0.8600 ?
    N2 C8 . 1.374(5) ?
    N2 C7 . 1.384(5) ?
    N2 H2 . 0.8600 ?
    C1 C6 . 1.367(6) ?
    C1 C2 . 1.388(7) ?
    C1 H1A . 0.9300 ?
    C2 C3 . 1.367(7) ?
    C2 H2A . 0.9300 ?
    C3 C4 . 1.352(7) ?
    C3 H3 . 0.9300 ?
    C4 C5 . 1.379(6) ?
    C4 H4 . 0.9300 ?
    C5 C6 . 1.372(6) ?
    C8 C9 . 1.503(6) ?
    C9 C12 . 1.505(7) ?
    C9 C10 . 1.516(7) ?
    C9 H9 . 0.9800 ?
    C10 C11 . 1.492(8) ?
    C10 H10A . 0.9700 ?
    C10 H10B . 0.9700 ?
    C11 H11A . 0.9600 ?
    C11 H11B . 0.9600 ?
    C11 H11C . 0.9600 ?
    C12 C13 . 1.501(8) ?
    C12 H12A . 0.9700 ?
    C12 H12B . 0.9700 ?
    C13 C14' . 1.553(10) ?
    C13 C14 . 1.592(10) ?
    C13 H13A . 0.9700 ?
    C13 H13B . 0.9700 ?
    C13 H13C . 0.9700 ?
    C13 H13D . 0.9700 ?
    C14 C15 . 1.507(10) ?
    C14 H14A . 0.9700 ?
    C14 H14B . 0.9700 ?
    C15 H15A . 0.9600 ?
    C15 H15B . 0.9600 ?
    C15 H15C . 0.9600 ?
    C14' C15' . 1.484(10) ?
    C14' H14C . 0.9700 ?
    C14' H14D . 0.9700 ?
    C15' H15D . 0.9600 ?
    C15' H15E . 0.9600 ?
    C15' H15F . 0.9600 ?
loop_
    _geom_angle_atom_site_label_1
    _geom_angle_atom_site_label_2
    _geom_angle_atom_site_label_3
    _geom_angle_site_symmetry_1
    _geom_angle_site_symmetry_3
    _geom_angle
    _geom_angle_publ_flag
    C7 N1 C6 . . 122.2(3) ?
    C7 N1 H1 . . 118.9 ?
    C6 N1 H1 . . 118.9 ?
    C8 N2 C7 . . 128.9(4) ?
    C8 N2 H2 . . 115.6 ?
    C7 N2 H2 . . 115.6 ?
    C6 C1 C2 . . 120.0(5) ?
    C6 C1 H1A . . 120.0 ?
    C2 C1 H1A . . 120.0 ?
    C3 C2 C1 . . 119.2(5) ?
    C3 C2 H2A . . 120.4 ?
    C1 C2 H2A . . 120.4 ?
    C4 C3 C2 . . 121.1(5) ?
    C4 C3 H3 . . 119.4 ?
    C2 C3 H3 . . 119.4 ?
    C3 C4 C5 . . 119.6(5) ?
    C3 C4 H4 . . 120.2 ?
    C5 C4 H4 . . 120.2 ?
    C6 C5 C4 . . 120.3(5) ?
    C6 C5 Cl1 . . 120.0(3) ?
    C4 C5 Cl1 . . 119.7(4) ?
    C1 C6 C5 . . 119.7(4) ?
    C1 C6 N1 . . 119.8(4) ?
    C5 C6 N1 . . 120.6(4) ?
    N1 C7 N2 . . 116.1(3) ?
    N1 C7 S1 . . 124.4(3) ?
    N2 C7 S1 . . 119.5(3) ?
    O1 C8 N2 . . 122.6(4) ?
    O1 C8 C9 . . 122.1(4) ?
    N2 C8 C9 . . 115.3(4) ?
    C8 C9 C12 . . 109.7(4) ?
    C8 C9 C10 . . 110.0(4) ?
    C12 C9 C10 . . 114.5(4) ?
    C8 C9 H9 . . 107.5 ?
    C12 C9 H9 . . 107.5 ?
    C10 C9 H9 . . 107.5 ?
    C11 C10 C9 . . 115.2(4) ?
    C11 C10 H10A . . 108.5 ?
    C9 C10 H10A . . 108.5 ?
    C11 C10 H10B . . 108.5 ?
    C9 C10 H10B . . 108.5 ?
    H10A C10 H10B . . 107.5 ?
    C10 C11 H11A . . 109.5 ?
    C10 C11 H11B . . 109.5 ?
    H11A C11 H11B . . 109.5 ?
    C10 C11 H11C . . 109.5 ?
    H11A C11 H11C . . 109.5 ?
    H11B C11 H11C . . 109.5 ?
    C13 C12 C9 . . 116.9(4) ?
    C13 C12 H12A . . 108.1 ?
    C9 C12 H12A . . 108.1 ?
    C13 C12 H12B . . 108.1 ?
    C9 C12 H12B . . 108.1 ?
    H12A C12 H12B . . 107.3 ?
    C12 C13 C14' . . 125.5(8) ?
    C12 C13 C14 . . 105.6(9) ?
    C12 C13 H13A . . 110.6 ?
    C14 C13 H13A . . 110.6 ?
    C12 C13 H13B . . 110.6 ?
    C14 C13 H13B . . 110.6 ?
    H13A C13 H13B . . 108.7 ?
    C12 C13 H13C . . 105.9 ?
    C14' C13 H13C . . 105.9 ?
    C12 C13 H13D . . 105.9 ?
    C14' C13 H13D . . 105.9 ?
    H13C C13 H13D . . 106.3 ?
    C15 C14 C13 . . 87.7(19) ?
    C15 C14 H14A . . 114.0 ?
    C13 C14 H14A . . 114.0 ?
    C15 C14 H14B . . 114.0 ?
    C13 C14 H14B . . 114.0 ?
    H14A C14 H14B . . 111.2 ?
    C14 C15 H15A . . 109.5 ?
    C14 C15 H15B . . 109.5 ?
    H15A C15 H15B . . 109.5 ?
    C14 C15 H15C . . 109.5 ?
    H15A C15 H15C . . 109.5 ?
    H15B C15 H15C . . 109.5 ?
    C15' C14' C13 . . 114.4(11) ?
    C15' C14' H14C . . 108.7 ?
    C13 C14' H14C . . 108.7 ?
    C15' C14' H14D . . 108.7 ?
    C13 C14' H14D . . 108.7 ?
    H14C C14' H14D . . 107.6 ?
    C14' C15' H15D . . 109.5 ?
    C14' C15' H15E . . 109.5 ?
    H15D C15' H15E . . 109.5 ?
    C14' C15' H15F . . 109.5 ?
    H15D C15' H15F . . 109.5 ?
    H15E C15' H15F . . 109.5 ?
loop_
    _geom_torsion_atom_site_label_1
    _geom_torsion_atom_site_label_2
    _geom_torsion_atom_site_label_3
    _geom_torsion_atom_site_label_4
    _geom_torsion_site_symmetry_1
    _geom_torsion_site_symmetry_2
    _geom_torsion_site_symmetry_3
    _geom_torsion_site_symmetry_4
    _geom_torsion
    _geom_torsion_publ_flag
    C6 C1 C2 C3 . . . . -0.7(7) ?
    C1 C2 C3 C4 . . . . 0.0(8) ?
    C2 C3 C4 C5 . . . . -0.6(8) ?
    C3 C4 C5 C6 . . . . 1.7(7) ?
    C3 C4 C5 Cl1 . . . . -178.9(4) ?
    C2 C1 C6 C5 . . . . 1.8(7) ?
    C2 C1 C6 N1 . . . . -177.5(4) ?
    C4 C5 C6 C1 . . . . -2.3(7) ?
    Cl1 C5 C6 C1 . . . . 178.3(3) ?
    C4 C5 C6 N1 . . . . 177.0(4) ?
    Cl1 C5 C6 N1 . . . . -2.4(6) ?
    C7 N1 C6 C1 . . . . -86.5(5) ?
    C7 N1 C6 C5 . . . . 94.1(5) ?
    C6 N1 C7 N2 . . . . 177.5(4) ?
    C6 N1 C7 S1 . . . . -1.0(6) ?
    C8 N2 C7 N1 . . . . -1.8(7) ?
    C8 N2 C7 S1 . . . . 176.8(4) ?
    C7 N2 C8 O1 . . . . 5.4(7) ?
    C7 N2 C8 C9 . . . . -171.6(4) ?
    O1 C8 C9 C12 . . . . -62.7(6) ?
    N2 C8 C9 C12 . . . . 114.3(4) ?
    O1 C8 C9 C10 . . . . 64.0(6) ?
    N2 C8 C9 C10 . . . . -119.0(4) ?
    C8 C9 C10 C11 . . . . 64.0(6) ?
    C12 C9 C10 C11 . . . . -172.0(5) ?
    C8 C9 C12 C13 . . . . -55.1(6) ?
    C10 C9 C12 C13 . . . . -179.3(5) ?
    C9 C12 C13 C14' . . . . 176.0(12) ?
    C9 C12 C13 C14 . . . . 166.2(9) ?
    C12 C13 C14 C15 . . . . 97.6(12) ?
    C14' C13 C14 C15 . . . . -60(3) ?
    C12 C13 C14' C15' . . . . 39(2) ?
    C14 C13 C14' C15' . . . . 66(4) ?
loop_
    _geom_hbond_atom_site_label_D
    _geom_hbond_atom_site_label_H
    _geom_hbond_atom_site_label_A
    _geom_hbond_site_symmetry_A
    _geom_hbond_distance_DH
    _geom_hbond_distance_HA
    _geom_hbond_distance_DA
    _geom_hbond_angle_DHA
    N1 H1 O1 . 0.86 1.98 2.652(4) 134.2
    N1 H1 O1 2_565 0.86 2.49 3.184(5) 138.5
    N2 H2 S1 2_675 0.86 2.61 3.451(4) 167.9
    C9 H9 S1 2_675 0.98 2.81 3.725(5) 156.6
_shelx_hkl_checksum     17781
_shelx_hkl_file
;
   1   0   0  257.10   13.11   2
   1   0   0  261.78   15.58   1
   2   0   0 1580.68   74.76   2
   2   0   0 1708.66   86.08   1
   3   0   0    6.47    3.69   1
  -3   0   0   -0.72    3.89   4
   3   0   0    8.28    3.11   2
   4   0   0    1.82    3.15   2
   4   0   0    3.67    4.61   1
  -4   0   0    1.76    4.49   4
   5   0   0   19.84    5.53   2
  -5   0   0    1.21    4.97   4
   5   0   0   11.53    5.46   1
   6   0   0  183.41   16.89   2
   6   0   0  159.59   18.68   1
   7   0   0   15.21    6.16   2
   7   0   0    9.69    8.40   1
  -7   0   0   -2.31    6.47   4
   8   0   0   -0.04    9.10   1
   8   0   0    4.20    7.28   2
  -8   0   0   -0.29    7.33   4
  -9   0   0    5.29   12.07   4
   9   0   0    5.78   10.53   1
   9   0   0    3.56    9.86   2
   9  -1   0    3.97   10.16   1
  -9   1   0   -6.14    9.76   4
   9  -1   0   19.00    9.96   2
  -8   1   0   -4.04    9.36   4
   8  -1   0   17.83    9.95   1
   8  -1   0   14.07    7.61   2
   7  -1   0   83.76   14.73   1
   7  -1   0  118.71   14.12   2
   6  -1   0   -0.07    4.83   2
  -6   1   0   -5.45    6.55   4
   6  -1   0   -2.01    5.83   1
   5  -1   0   92.42   10.75   2
   5  -1   0   86.01   11.96   1
   4  -1   0  177.40   13.41   2
   4  -1   0  190.21   16.40   1
   3  -1   0   22.94    4.93   1
   3  -1   0   14.22    3.68   2
   2  -1   0 3587.22  174.02   1
  -2   1   0 3380.87  165.67   3
   2  -1   0 3452.53  154.16   2
  -1   1   0 2192.20  103.00   3
   1  -1   0 2138.17   94.79   2
   1  -1   0 2094.69  106.54   1
   0  -1   0  315.62   14.90   2
   0   1   0  317.78   17.10   3
   0   1   0  329.57   19.80   4
   1   1   0  101.94    9.28   4
   1   1   0  110.09    8.86   1
  -3  -1   0   14.73    4.88   4
   3   1   0   30.55    5.01   2
   3   1   0   28.25    6.32   1
   4   1   0  617.18   34.09   2
   4   1   0  594.35   39.91   1
   5   1   0   90.40   10.93   2
   5   1   0   75.78   12.12   1
  -6  -1   0   -3.02    5.42   4
   6   1   0    6.70    7.93   1
   6   1   0    8.68    5.85   2
   7   1   0   61.01   10.81   2
   7   1   0   63.44   13.14   1
  -8  -1   0   -4.45    8.73   4
   8   1   0   10.50    7.76   2
   8   1   0    8.23   10.12   1
   9   1   0    9.75    9.49   1
  -9  -1   0   -9.96    9.41   4
   9   1   0   13.31    9.06   2
   9  -2   0   15.90    8.97   2
   9  -2   0    2.59    8.87   1
  -9   2   0    3.35    9.63   4
  -8   2   0    2.02    8.28   4
   8  -2   0   17.66    9.50   1
   8  -2   0   -2.94    6.17   2
  -7   2   0    7.22    9.78   4
   7  -2   0    4.47    4.88   2
   7  -2   0    4.44    6.71   1
  -6   2   0   -5.39    7.84   4
   6  -2   0   23.73    6.86   2
   6  -2   0   28.35    7.93   1
   5  -2   0    8.38    4.11   2
  -5   2   0    1.81    5.04   4
   5  -2   0   21.73    6.82   1
  -3   2   0    1.79    2.18   3
   3  -2   0    5.86    3.43   1
   3  -2   0    4.86    2.59   2
  -3   2   0   -1.38    3.67   4
  -2   2   0   51.73    5.18   3
  -2   2   0   46.16    6.70   4
   2  -2   0   46.06    4.86   1
   2  -2   0   50.82    5.08   2
  -1   2   0  576.08   31.18   3
   1  -2   0  591.33   27.87   2
  -1   2   0  590.11   29.78   1
   0   2   0 2446.89  113.47   1
   0   2   0 1972.86  125.84   4
   0  -2   0 2334.77   99.71   2
   0   2   0 2283.72  110.32   3
   1   2   0 5868.30  292.66   1
   1   2   0 5945.52  257.77   2
   1   2   0 5829.45  322.88   4
   2   2   0  837.08   48.00   1
   2   2   0  812.02   39.97   2
  -4  -2   0    3.32    2.04   3
  -4  -2   0    2.49    4.73   4
   4   2   0    9.53    5.17   1
   4   2   0    6.03    4.34   2
  -5  -2   0    0.48    4.67   4
   5   2   0   21.88    6.89   2
   5   2   0   11.60    7.51   1
   6   2   0   23.13    7.17   2
  -6  -2   0    3.50    6.31   4
   6   2   0   24.06    8.98   1
   7   2   0   69.08   11.68   2
   7   2   0   68.70   14.14   1
   8   2   0    9.41    8.44   2
   8   2   0    7.34   11.31   1
  -8  -2   0    5.42    9.74   4
  -9   3   0    5.94    9.16   4
   9  -3   0    1.80    9.18   1
   9  -3   0    3.49    8.12   2
  -8   3   0    8.67    9.13   4
   8  -3   0   21.43    9.69   1
   8  -3   0    8.05    7.14   2
  -8   3   0    9.65    9.16   4
  -7   3   0   54.91   13.32   4
  -7   3   0   59.07   14.74   4
   6  -3   0   66.30    9.06   2
  -6   3   0   36.05   11.50   4
   6  -3   0   62.83   10.13   1
  -6   3   0   31.55   10.23   4
  -5   3   0    3.76    5.53   4
   5  -3   0   21.07    5.79   2
   5  -3   0   14.51    5.47   1
   4  -3   0   45.26    6.88   1
  -4   3   0   36.78    8.98   4
   4  -3   0   40.77    6.53   2
   3  -3   0   27.00    4.65   1
  -3   3   0   26.07    4.57   3
   3  -3   0   24.09    4.61   2
   2  -3   0 1324.66   63.49   2
  -2   3   0 1360.64   69.87   3
  -2   3   0 1416.07   68.77   1
   1  -3   0 1281.01   58.54   2
  -1   3   0 1272.33   74.85   4
  -1   3   0 1289.61   64.34   1
  -1   3   0 1266.78   65.75   3
   0   3   0  773.77   42.11   3
   0   3   0  791.02   41.67   1
   0  -3   0  765.64   35.97   2
   1   3   0  640.89   31.41   2
   1   3   0  636.54   35.77   3
   1   3   0  642.55   37.50   1
   1   3   0  662.29   42.76   4
   2   3   0  571.98   39.21   4
   2   3   0  534.89   34.98   1
   2   3   0  546.63   28.41   2
   3   3   0    2.52    3.48   2
  -3  -3   0   -2.61    3.83   4
  -3  -3   0    6.13    3.07   3
   3   3   0    7.44    5.75   1
   4   3   0   -0.45    4.64   1
   4   3   0   -0.23    4.06   2
  -4  -3   0    1.78    2.38   3
  -4  -3   0    0.77    5.39   4
   5   3   0   40.29    9.25   1
  -5  -3   0    1.03    7.73   4
   5   3   0    5.52    5.65   2
  -6  -3   0   -0.97    7.59   4
   6   3   0    4.73    5.65   2
   6   3   0   20.57    9.56   1
   7   3   0   18.10    8.06   2
  -7  -3   0    2.15    7.00   4
   7   3   0   48.37   13.24   1
   8   3   0   -2.45   10.47   1
  -8  -3   0    6.23    9.48   4
  -9   4   0   13.03   10.44   4
   9  -4   0   16.30    9.30   2
  -8   4   0    9.09    8.32   4
   8  -4   0   17.17    8.00   2
  -7   4   0    5.71    7.75   4
   7  -4   0   -1.71    6.61   1
   7  -4   0   -2.13    5.44   2
   6  -4   0   20.75    6.60   1
   6  -4   0   30.25    6.89   2
  -6   4   0   25.48   10.54   4
  -5   4   0   36.61   10.03   4
   5  -4   0   62.97    8.40   1
   5  -4   0   51.27    8.37   2
  -4   4   0  110.55    9.36   1
   4  -4   0  116.53   11.10   2
  -3   4   0 1869.79   92.95   1
  -3   4   0 1853.44   94.11   3
   3  -4   0 1813.44   86.47   2
  -2   4   0  403.71   22.12   1
  -2   4   0  439.98   27.00   3
   2  -4   0  442.68   23.13   2
   1  -4   0   30.05    3.85   2
  -1   4   0   23.49    6.99   4
  -1   4   0   29.36    3.67   1
  -1   4   0   33.12    6.08   3
   0   4   0   16.98    6.49   4
   0   4   0   15.11    4.80   3
   0   4   0   21.15    4.18   1
   0  -4   0   15.40    2.81   2
   1   4   0  375.69   25.05   1
   1   4   0  389.93   29.73   4
   1   4   0  375.51   20.42   2
   2   4   0   65.81    9.74   1
   2   4   0   75.84    7.56   2
   2   4   0   83.34   12.92   4
   3   4   0  220.18   20.15   1
   3   4   0  206.86   15.00   2
   4   4   0    7.23    4.91   2
  -4  -4   0    5.65    3.44   3
  -4  -4   0    0.17    6.74   4
   4   4   0    7.68    6.71   1
   5   4   0  102.11   15.48   1
   5   4   0  124.97   13.04   2
  -6  -4   0    2.23    8.22   4
   6   4   0   -2.85    7.11   1
   6   4   0   14.05    6.68   2
  -7  -4   0   -3.81    8.68   4
   7   4   0    5.40    8.31   1
  -8  -4   0   -3.33    9.04   4
   8   4   0   18.96   14.43   1
  -9   5   0   -1.31    9.70   4
   9  -5   0   16.28    9.09   2
  -8   5   0   -5.37    7.64   4
   8  -5   0   11.98    7.69   2
   7  -5   0    0.15    4.88   2
  -7   5   0   -1.09    8.20   4
  -6   5   0    8.73    7.88   4
   6  -5   0    9.46    6.32   2
  -6   5   0   18.85    5.09   1
   5  -5   0   79.23   10.21   2
  -5   5   0   49.58   11.08   4
  -4   5   0   72.26    6.60   1
   4  -5   0   44.06    8.57   3
   4  -5   0   58.95    7.97   2
   3  -5   0  235.10   16.53   2
  -3   5   0  268.00   23.02   4
  -3   5   0  250.77   14.36   1
  -3   5   0  249.58   19.51   3
  -2   5   0  175.23   15.06   3
  -2   5   0  160.03    9.49   1
  -2   5   0  118.85   14.98   4
   2  -5   0  155.97   11.28   2
  -1   5   0  253.80   20.72   3
  -1   5   0  271.54   16.94   1
  -1   5   0  281.89   24.15   4
   1  -5   0  294.57   16.22   2
   0  -5   0  173.16   10.60   2
   0   5   0  161.12   14.91   3
   0   5   0  130.94   16.22   4
   0   5   0  159.25   12.74   1
   2   5   0   60.88   12.33   4
   2   5   0   71.56    7.51   2
   2   5   0   55.70    9.59   1
   3   5   0   33.18    8.91   1
   3   5   0   36.26   10.85   4
   3   5   0   46.03    7.39   2
   4   5   0    9.28    5.67   1
  -4  -5   0    4.84    8.15   4
   4   5   0   -0.15    5.53   2
  -4  -5   0    2.91    3.38   3
   5   5   0   90.34   11.55   2
   5   5   0   76.24   14.42   1
   6   5   0    4.31    7.57   1
  -6  -5   0    3.18    9.82   4
   7   5   0    6.39   10.28   1
  -7  -5   0    0.65    9.28   4
   9  -6   0    6.68    9.45   2
  -9   6   0   -1.38    9.21   4
  -8   6   0   -1.48    9.90   4
   8  -6   0    0.47    6.69   2
  -7   6   0    6.57    9.55   4
   7  -6   0    6.39    7.90   2
   6  -6   0   11.01    7.29   2
  -6   6   0   11.16   10.33   4
   5  -6   0   23.10    7.39   2
   5  -6   0    5.11    5.23   3
  -5   6   0    4.21    6.60   4
   4  -6   0  112.94   11.46   2
  -4   6   0  110.26   15.45   4
  -3   6   0  157.06    9.60   1
   3  -6   0  138.42   12.34   2
  -3   6   0  152.80   17.53   4
  -3   6   0  153.74   15.51   3
  -2   6   0    2.59    6.17   4
  -2   6   0    1.44    2.70   1
   2  -6   0    6.16    3.51   2
  -2   6   0    0.46    5.01   3
   1  -6   0   44.29    5.27   2
  -1   6   0   46.81    5.85   1
  -1   6   0   50.80    8.69   3
  -1   6   0   50.02   11.07   4
   0  -6   0  119.28    8.63   2
   0   6   0  108.29   10.63   1
   0   6   0  117.48   16.31   4
   0  -6   0   89.57   13.10   3
  -1  -6   0    3.70    5.66   3
  -1  -6   0   20.32    3.67   2
   1   6   0   13.58    6.92   4
   1   6   0   21.36    5.93   1
   2   6   0    4.81    4.39   2
   2   6   0    5.81    5.28   1
  -2  -6   0    2.20    4.83   3
   2   6   0    5.18    7.91   4
   3   6   0   56.20   11.30   1
   3   6   0   66.98    8.67   2
   3   6   0   63.95   13.82   4
  -4  -6   0   -6.57    8.51   4
   4   6   0   61.20   12.04   1
  -4  -6   0   -1.54    4.36   3
   5   6   0    0.62    7.90   1
  -5  -6   0   -0.05   11.30   4
  -6  -6   0   -1.51   10.65   4
   6   6   0   31.62   11.48   1
   7   6   0    9.84    9.62   1
  -7  -6   0   -0.48    8.83   4
   9  -7   0    9.96    9.98   2
  -9   7   0   11.95   14.18   4
  -8   7   0    3.85   10.99   4
   8  -7   0   11.31    9.58   2
   7  -7   0    0.83    7.94   2
  -7   7   0    3.07    8.78   4
  -6   7   0    1.99    8.55   4
   6  -7   0    0.27    7.07   2
  -5   7   0   73.96   14.51   4
   5  -7   0  101.35   12.01   2
   4  -7   0   40.16   10.60   3
   4  -7   0   67.42    8.89   2
  -4   7   0   49.27   11.01   4
  -3   7   0   70.68   13.31   4
   3  -7   0   43.31   10.32   3
   3  -7   0   80.95    8.77   2
   2  -7   0   83.57    8.51   2
  -2   7   0   73.78   13.89   4
   1  -7   0   14.84    7.49   3
  -1   7   0   -0.37    5.85   4
   1  -7   0    6.97    3.38   2
  -1   7   0    5.95    3.50   1
   0   7   0   -1.54    6.79   4
   0  -7   0    5.28    2.95   2
   0   7   0    5.64    4.58   1
   0  -7   0   13.01    7.01   3
   1   7   0  314.39   30.83   4
  -1  -7   0  326.17   19.04   2
   1   7   0  343.55   25.64   1
  -2  -7   0  106.83    9.45   2
   2   7   0   95.67   16.23   4
   2   7   0  100.26   13.50   1
   3   7   0   74.36   15.28   4
   3   7   0   79.03   12.77   1
   4   7   0    5.99    8.20   1
  -5  -7   0   -4.85   12.35   4
   5   7   0    1.48    7.19   1
  -6  -7   0    1.68   12.52   4
   6   7   0    4.38    9.56   1
   8  -8   0   -1.25    8.04   2
  -8   8   0    6.04   12.82   4
   7  -8   0    9.65    9.44   2
  -7   8   0    8.12   12.09   4
   6  -8   0    1.75    6.92   3
  -6   8   0    2.39   10.14   4
   6  -8   0    4.89    6.05   2
   5  -8   0    0.43    6.17   3
  -5   8   0    4.29    6.32   4
   5  -8   0   -4.85    4.82   2
  -4   8   0    3.76    5.62   4
   4  -8   0    7.11    5.93   2
   4  -8   0   10.82    8.18   3
   3  -8   0   11.87    4.57   2
   3  -8   0    1.68    8.60   3
  -3   8   0    3.05    7.23   4
   2  -8   0    5.35    3.94   2
  -2   8   0    5.97    7.60   4
   2  -8   0   -1.17    7.65   3
  -1   8   0  407.99   36.86   4
   1  -8   0  367.44   22.58   2
   0   8   0   54.50    8.85   1
   0  -8   0   41.88    6.21   2
   0   8   0   41.96   12.26   4
   1   8   0   16.68    8.35   4
  -1  -8   0    5.50    7.11   3
   1   8   0   19.81    6.76   1
   2   8   0   33.07   11.20   4
   2   8   0    6.95    6.71   1
  -2  -8   0    4.00    7.50   3
  -3  -8   0   12.59    8.45   3
   3   8   0   30.21    9.18   1
   3   8   0   25.54   11.21   4
   4   8   0    6.27    8.00   1
  -5  -8   0   -1.35   15.67   4
   5   8   0    4.25    9.43   1
   8  -9   0   17.84   11.39   2
  -8   9   0    7.62   12.89   4
  -7   9   0    5.24   12.15   4
   7  -9   0  -11.44    7.08   2
   6  -9   0    9.73    7.63   2
   6  -9   0   -2.41    7.24   3
  -6   9   0   15.46    9.36   4
   5  -9   0    9.13    8.48   3
  -5   9   0   13.53    8.46   4
   5  -9   0   13.15    7.14   2
   4  -9   0    1.76    8.00   3
   4  -9   0   -0.61    5.73   2
  -4   9   0   -2.43    7.68   4
   3  -9   0   16.13    5.66   2
   3  -9   0    3.00    6.04   3
  -3   9   0   17.78    8.88   4
  -2   9   0   49.60   12.48   4
   2  -9   0   71.33    8.56   2
   1  -9   0   -0.84    7.18   3
  -1   9   0    0.96    8.92   4
   1  -9   0   11.33    4.61   2
   0   9   0   50.51   12.11   4
   0  -9   0    7.95    9.16   3
   1   9   0   35.37   10.82   4
  -1  -9   0    2.24    7.59   3
   1   9   0   33.44    9.12   1
   2   9   0   24.21   10.88   4
   2   9   0   36.44    9.20   1
  -2  -9   0   -1.08    9.57   3
  -3  -9   0    5.91    9.63   3
   3   9   0    9.00    9.45   1
   3   9   0    6.85   10.20   4
   4   9   0   41.37   11.98   1
   5   9   0   -6.31   10.50   1
  -5  -9   0    0.88   15.99   4
  -7  10   0   14.37   13.45   4
   7 -10   0    9.95    9.33   2
   6 -10   0   21.72   10.13   2
  -6  10   0   37.10   11.80   4
   6 -10   0   28.14   10.76   3
   5 -10   0   13.72    8.98   3
  -5  10   0   -1.51    8.53   4
   5 -10   0   -0.21    6.58   2
   4 -10   0   -5.00    8.29   3
  -4  10   0    6.15   10.30   4
   4 -10   0   15.42    7.01   2
   3 -10   0    3.78    7.37   3
   3 -10   0    6.88    5.30   2
  -3  10   0    3.49    8.37   4
   2 -10   0   -0.66    6.92   3
   2 -10   0    0.06    4.60   2
  -2  10   0    2.08    9.41   4
   1 -10   0    1.99    9.72   3
  -1  10   0    3.06   10.03   4
   0  10   0   18.84    9.81   4
   0 -10   0   -1.15    8.22   3
   1  10   0    3.79    8.93   4
  -1 -10   0   -5.99    9.90   3
   2  10   0   25.43   11.91   4
  -2 -10   0   12.69   11.79   3
   3  10   0   21.24   13.07   4
  -3 -10   0    4.61   10.39   3
   4  10   0   15.01   11.40   1
   7 -11   0    3.03   10.90   2
  -7  11   0    9.90   11.59   4
   6 -11   0   18.27   11.95   3
  -6  11   0    4.04   11.45   4
   6 -11   0   -5.80    8.38   2
   5 -11   0    2.75    9.21   3
   5 -11   0   14.36    8.18   2
  -5  11   0   19.61   12.85   4
   4 -11   0    4.14    6.73   3
  -4  11   0    9.11   11.75   4
   4 -11   0    2.68    7.91   2
  -3  11   0   34.96   12.16   4
   3 -11   0    6.10    8.73   3
  -2  11   0   15.80    9.74   4
   2 -11   0    2.14    8.01   3
  -1  11   0    7.14   10.27   4
   1 -11   0    3.59   11.64   3
   0 -11   0   -6.42   10.51   3
   0  11   0    6.12   10.59   4
  -1 -11   0    3.25    9.71   3
   1  11   0   24.18   11.45   4
   2  11   0   23.29   13.40   4
  -2 -11   0   -4.67   12.62   3
   3  11   0   20.47   15.86   4
  -3 -11   0    1.82   11.35   3
  -6  12   0    7.41   13.84   4
   6 -12   0   -0.57   11.77   3
   6 -12   0    9.03    9.67   2
  -5  12   0    6.81   13.88   4
   5 -12   0   33.09   13.13   3
   5 -12   0   17.60    9.03   2
   4 -12   0   10.71   11.01   3
  -4  12   0    9.95   10.09   4
   3 -12   0    1.98   10.31   3
  -3  12   0   22.28   13.87   4
  -2  12   0    5.80   11.96   4
   2 -12   0   -1.86    9.49   3
  -1  12   0    9.60   13.58   4
   1 -12   0   12.56   13.57   3
   0  12   0   10.27   12.72   4
   0 -12   0    5.38   12.05   3
  -1 -12   0   -8.26   12.81   3
   1  12   0   25.91   15.78   4
   4 -13   0   -3.76   10.94   3
  -4  13   0    3.91   11.89   4
   3 -13   0   16.13   12.06   3
  -3  13   0   16.86   14.46   4
   2 -13   0    4.17    8.94   3
  -2  13   0   24.58   15.95   4
  -1  13   0   12.26   14.56   4
   1 -13   0    4.77   14.67   3
  -1  13  -1   29.80   16.84   4
   1 -13   1    4.65   11.68   3
   2 -13   1    5.05   10.33   3
  -2  13  -1   11.65   15.08   4
   3 -13   1   16.91   11.98   3
  -3  13  -1    9.82   12.45   4
   4 -13   1   17.00   11.89   3
  -4  13  -1   25.87   15.11   4
   1  12  -1   19.06   12.30   4
  -1 -12   1   11.29   13.19   3
   0  12  -1    7.12   13.37   4
   0 -12   1    6.53   11.94   3
  -1  12  -1   13.99   12.16   4
   1 -12   1    3.34   10.77   3
   2 -12   1    2.25    8.20   3
  -2  12  -1   20.50   13.13   4
   3 -12   1    6.78   10.69   3
  -3  12  -1   18.85   12.79   4
   4 -12   1   -2.21    7.04   2
  -4  12  -1   13.40   10.62   4
   4 -12   1   11.34   11.37   3
  -5  12  -1    2.73   12.33   4
   5 -12   1    5.92   10.74   3
   5 -12   1   16.78    9.29   2
   6 -12   1  -10.37   12.26   3
  -6  12  -1   10.27   12.87   4
   6 -12   1   13.12    9.64   2
   3  11  -1   34.83   15.52   4
  -3 -11   1   -2.23   14.08   3
   2  11  -1   38.25   14.88   4
  -2 -11   1   -4.51   10.90   3
  -1 -11   1    8.61   11.49   3
   1  11  -1    3.39   11.42   4
   0  11  -1    5.03    9.76   4
   0 -11   1   10.60   11.64   3
   1 -11   1   -0.56    9.41   3
  -1  11  -1   24.60   13.35   4
   2 -11   1    8.39    7.05   3
  -2  11  -1    0.88    8.03   4
  -3  11  -1   34.38   11.50   4
   3 -11   1   15.68    7.77   2
   3 -11   1    1.26    7.46   3
  -4  11  -1    9.79   11.28   4
   4 -11   1   -0.80    8.19   3
   4 -11   1   29.88    8.30   2
   5 -11   1    1.38    9.26   3
  -5  11  -1   19.00   10.60   4
   5 -11   1    3.03    7.54   2
  -6  11  -1   15.62   10.89   4
   6 -11   1   23.23   10.56   2
   6 -11   1   19.37   11.04   3
  -7  11  -1    8.99   10.98   4
   7 -11   1   17.85   11.15   2
   4  10  -1   17.56   12.21   1
   3  10  -1    2.23   12.23   4
  -3 -10   1    6.26   10.61   3
  -2 -10   1    0.55   10.29   3
   2  10  -1   17.20   11.28   4
   1  10  -1   11.42   11.33   4
  -1 -10   1   -5.86    9.97   3
   0  10  -1   10.03    9.38   4
   0 -10   1    0.29   10.46   3
   1 -10   1    5.12    5.41   2
  -1  10  -1    8.64   10.31   4
   1 -10   1    7.77   12.73   3
  -2  10  -1    3.73    8.92   4
   2 -10   1    1.40    5.86   2
   2 -10   1   14.20   11.40   3
   3 -10   1    8.91   12.82   3
  -3  10  -1   17.37   10.73   4
   3 -10   1   12.80    6.01   2
   4 -10   1   -7.20    9.84   3
   4 -10   1    4.02    6.65   2
  -4  10  -1    8.18    8.77   4
  -5  10  -1    5.44    7.20   4
   5 -10   1    1.23    7.45   2
   5 -10   1   -3.10    8.59   3
   6 -10   1   12.97    8.90   3
  -6  10  -1    0.82    8.20   4
   6 -10   1    8.19    8.78   2
   7 -10   1    8.72    9.58   2
  -7  10  -1   15.15    9.47   4
   5   9  -1    9.61   11.84   1
  -5  -9   1   13.04   16.77   4
   4   9  -1    0.43    7.52   1
   3   9  -1   23.21   12.72   4
  -3  -9   1    5.74    9.97   3
   3   9  -1   18.85    8.87   1
   2   9  -1   10.49    6.75   1
  -2  -9   1    5.30    9.28   3
   2   9  -1    5.20   10.41   4
  -1  -9   1   -4.78    9.16   3
   1   9  -1    5.07    8.03   4
   0   9  -1   88.80   16.86   4
   0  -9   1  101.84   10.10   2
   1  -9   1    8.51    4.29   2
  -1   9  -1   14.09    8.01   4
   2  -9   1    2.64    4.07   2
  -2   9  -1    4.47    7.90   3
  -2   9  -1    8.49    8.11   4
  -3   9  -1   22.67   11.60   4
   3  -9   1   28.97    6.97   2
   4  -9   1   31.70    7.81   2
   4  -9   1   16.16    9.76   3
  -4   9  -1   26.34   10.42   4
  -5   9  -1    6.22    7.15   4
   5  -9   1    5.97   10.01   3
   5  -9   1    1.55    6.80   2
   6  -9   1   11.32    7.52   3
  -6   9  -1    1.91    7.05   4
   6  -9   1    5.86    7.23   2
   7  -9   1   12.06    9.74   2
  -7   9  -1   28.77   12.63   4
  -8   9  -1    7.68   11.40   4
   8  -9   1    5.71   11.06   2
  -6  -8   1   -8.18   12.81   4
   6   8  -1   23.79   13.05   1
  -5  -8   1    7.30   14.39   4
   5   8  -1   29.28   11.14   1
   4   8  -1    7.50    7.97   1
   3   8  -1   52.25   11.10   1
   3   8  -1   52.67   13.23   4
   2   8  -1  100.23   16.74   4
   2   8  -1   43.66    9.23   1
   1   8  -1  256.71   27.68   4
   1   8  -1  258.47   21.46   1
  -1  -8   1  287.64   18.13   2
   0  -8   1    6.97    3.88   2
   0   8  -1   11.26    6.44   3
   0   8  -1    7.88    5.36   1
   0   8  -1    2.68    8.72   4
  -1   8  -1  197.37   21.18   3
   1  -8   1  220.05   15.34   2
  -1   8  -1  228.31   26.65   4
  -2   8  -1    5.11    6.39   3
   2  -8   1    8.67    4.51   2
  -2   8  -1    6.20    8.28   4
  -3   8  -1   10.34    8.03   3
   3  -8   1   17.00    5.02   2
  -3   8  -1   20.50    8.86   4
  -4   8  -1   12.32    8.34   3
   4  -8   1    8.09    5.62   2
  -4   8  -1   15.64    7.11   4
   5  -8   1   20.95    9.11   3
  -5   8  -1   57.09   12.32   4
   5  -8   1   43.87    9.20   2
  -6   8  -1   36.00   11.26   4
   6  -8   1   22.90    9.38   2
  -7   8  -1   13.94   10.12   4
   7  -8   1    4.51    9.02   2
   8  -8   1   11.72   10.51   2
  -8   8  -1   -5.87    9.51   4
   6   7  -1    4.20   10.88   1
  -6  -7   1    7.67   13.41   4
  -5  -7   1   11.28   12.46   4
   5   7  -1   10.92    8.51   1
   4   7  -1    4.12    6.86   1
  -4  -7   1    5.68    5.72   3
   3   7  -1  137.82   13.34   2
   3   7  -1  137.92   16.45   1
   3   7  -1  149.52   20.41   4
   2   7  -1   68.17    8.62   2
   2   7  -1   34.59   11.30   4
   2   7  -1   55.82    9.76   1
   1   7  -1  118.96   12.51   1
  -1  -7   1  109.00    9.60   2
   1   7  -1  131.90   15.64   3
   1   7  -1   95.95   15.49   4
   0   7  -1   56.41    8.09   1
   0   7  -1   57.72   12.73   4
   0  -7   1   65.46    6.93   2
   0   7  -1   56.46   10.16   3
  -1   7  -1   46.95    9.26   3
  -1   7  -1   50.25   11.74   4
   1  -7   1   60.58    6.85   2
  -1   7  -1   54.43    6.05   1
  -2   7  -1  148.09   16.21   3
  -2   7  -1  161.78   20.28   4
   2  -7   1  151.91   12.44   2
  -3   7  -1   79.17   11.37   3
  -3   7  -1   65.88   12.56   4
   3  -7   1   96.37    9.81   2
  -4   7  -1   58.08    9.89   3
   4  -7   1   57.78    8.91   2
  -4   7  -1   65.99   12.07   4
  -5   7  -1    5.08    5.96   4
  -5   7  -1    3.15    5.77   3
   5  -7   1    7.36    5.10   2
  -6   7  -1    4.85    7.72   4
   6  -7   1   -3.65    6.73   2
  -7   7  -1    4.37   10.83   4
   7  -7   1    4.24    8.28   2
   8  -7   1    1.46    7.87   2
  -8   7  -1    5.48   16.20   4
   9  -7   1    6.77    9.45   2
  -9   7  -1   19.49   20.10   4
  -7  -6   1    0.14    9.40   4
   7   6  -1   36.83   13.06   1
  -6  -6   1   13.23   11.93   4
   6   6  -1  -12.46    7.35   1
   5   6  -1   -5.59    6.11   1
  -5  -6   1    1.46   10.83   4
   4   6  -1   56.91   11.42   1
   4   6  -1   92.39   10.87   2
   3   6  -1   15.88    7.72   1
   3   6  -1   25.80   11.03   4
   3   6  -1   18.27    6.49   2
   2   6  -1   27.92    5.88   2
   2   6  -1   19.80    8.26   4
   2   6  -1   10.61    6.23   1
   1   6  -1   65.20   10.00   3
  -1  -6   1   70.01    6.93   2
   1   6  -1   76.14    9.24   1
   1   6  -1   72.16   12.27   4
   0   6  -1   12.29    4.53   1
   0  -6   1   17.00    3.79   2
   0   6  -1    5.64    5.09   3
   0   6  -1    8.74    7.30   4
   1  -6   1  228.28   15.01   2
  -1   6  -1  238.43   20.43   3
  -1   6  -1  221.57   14.19   1
  -1   6  -1  246.40   22.90   4
   2  -6   1 1641.97   78.21   2
  -2   6  -1 1651.79   89.42   3
  -2   6  -1 1666.12  101.06   4
   3  -6   1   14.70    4.51   2
  -3   6  -1   16.98    6.72   4
  -3   6  -1   10.39    5.03   3
   4  -6   1   23.18    5.62   2
  -4   6  -1    7.67    6.34   4
  -4   6  -1   25.29    6.60   3
   5  -6   1    2.88    4.83   2
  -5   6  -1   10.12    5.86   3
  -5   6  -1    1.06    7.29   4
   6  -6   1    2.81    5.42   2
  -6   6  -1    2.93    6.30   4
   7  -6   1    9.31    8.07   2
  -7   6  -1    9.94    8.22   4
  -8   6  -1   25.40   11.81   4
   8  -6   1   51.20   11.18   2
   9  -6   1    4.77    8.26   2
  -9   6  -1   -6.17    9.81   4
   7   5  -1    3.21    9.34   1
  -7  -5   1   -4.10    9.40   4
   6   5  -1   -0.66    7.10   1
  -6  -5   1   -1.65    8.91   4
   6   5  -1   13.92    7.07   2
   5   5  -1   73.99   11.29   2
   5   5  -1   82.21   13.98   1
   4   5  -1   -9.65    4.91   1
  -4  -5   1    5.85    4.14   3
   4   5  -1    3.88    4.67   2
  -4  -5   1    2.42    7.74   4
   3   5  -1  276.07   23.67   1
   3   5  -1  269.76   27.16   4
   3   5  -1  301.48   20.00   2
   2   5  -1  398.49   23.39   2
   2   5  -1  362.22   31.96   4
   2   5  -1  396.96   27.64   1
   2   5  -1  380.20   26.61   3
   1   5  -1   -3.39    3.92   1
   1   5  -1    3.01    4.43   3
   1   5  -1   -4.93    4.13   4
   1   5  -1    4.07    3.70   2
   0   5  -1  801.78   51.62   4
   0  -5   1  739.93   37.22   2
   0   5  -1  782.52   45.35   3
   0   5  -1  728.65   41.91   1
  -1   5  -1    8.98    2.48   1
  -1   5  -1    8.13    4.60   3
   1  -5   1    2.89    2.61   2
  -1   5  -1    2.55    4.79   4
  -2   5  -1  266.51   20.69   3
   2  -5   1  285.29   17.35   2
   3  -5   1   63.43    7.54   2
  -3   5  -1   70.33    9.19   3
  -3   5  -1   66.57    4.70   1
   4  -5   1   50.87    7.95   2
  -4   5  -1   43.21    7.68   3
  -4   5  -1   52.97    5.51   1
   5  -5   1   12.69    5.77   2
  -5   5  -1    9.09    6.66   4
  -5   5  -1   12.44    5.61   3
  -6   5  -1   22.41   10.88   4
   6  -5   1   66.10   10.75   2
  -7   5  -1    2.16    7.95   4
   7  -5   1   29.64    8.36   2
  -8   5  -1   -0.18    9.83   4
   8  -5   1    1.21    6.32   2
   9  -5   1   10.57    9.56   2
  -9   5  -1    6.67   10.58   4
  -8  -4   1   -2.84    9.48   4
   8   4  -1   14.18   11.57   1
   7   4  -1   29.33   11.55   1
  -7  -4   1   -6.92    8.40   4
   7   4  -1   24.93    8.82   2
   6   4  -1    6.22    6.26   2
  -6  -4   1   -1.61    8.15   4
   6   4  -1   33.96   10.13   1
  -5  -4   1    4.02    9.09   4
   3   4  -1  121.93   11.00   2
   3   4  -1  113.44   13.50   1
   2   4  -1  755.97   50.32   4
   2   4  -1  706.15   43.86   1
   2   4  -1  727.03   37.89   2
   1   4  -1  144.40   12.70   3
   1   4  -1  116.94    9.63   2
   1   4  -1  138.83   14.34   4
   0  -4   1  380.49   20.51   2
   0   4  -1  414.74   23.30   1
   0   4  -1  383.03   25.38   3
  -1   4  -1    9.81    4.86   4
  -1   4  -1    8.98    4.05   3
   1  -4   1    8.46    2.80   2
  -2   4  -1   41.43    7.37   4
  -2   4  -1   45.33    6.74   3
   2  -4   1   53.88    5.88   2
  -3   4  -1  388.39   23.23   3
  -3   4  -1  267.48   24.95   4
   3  -4   1  384.74   21.49   2
   4  -4   1   49.22    6.80   1
   4  -4   1   51.32    7.27   2
  -4   4  -1   43.15    6.29   3
   5  -4   1   26.89    6.03   1
   5  -4   1   23.11    6.11   2
  -5   4  -1   32.35    5.73   3
  -5   4  -1    5.89    5.33   4
   6  -4   1   15.31    6.19   2
   6  -4   1   12.93    5.62   1
  -6   4  -1   12.25   12.04   4
   7  -4   1   15.30    7.25   1
   7  -4   1   12.43    7.56   2
  -7   4  -1    2.65    8.48   4
   8  -4   1   20.59    8.09   2
  -8   4  -1   -0.66    8.22   4
   9  -4   1    5.79    7.62   2
  -9   4  -1   11.59   12.19   4
   8   3  -1    7.92    8.24   2
  -8  -3   1    0.44    9.72   4
   8   3  -1    1.66   11.57   1
   7   3  -1   74.85   13.61   2
   7   3  -1   50.72   14.23   1
   6   3  -1   56.27   13.24   1
   6   3  -1   48.69    9.49   2
   5   3  -1   85.86   13.38   1
   5   3  -1   93.99   11.77   2
   4   3  -1    7.84    4.85   2
   4   3  -1    8.60    5.78   1
  -4  -3   1    3.05    2.52   3
  -4  -3   1   -2.87    4.21   4
  -3  -3   1    6.84    4.84   4
   3   3  -1    7.36    5.23   1
   3   3  -1    8.00    3.44   2
   2   3  -1  273.76   22.95   4
   2   3  -1  292.40   21.15   1
   2   3  -1  293.92   18.90   3
   1   3  -1  701.79   39.98   1
   1   3  -1  693.07   44.94   4
   1   3  -1  729.65   39.15   3
   0   3  -1  678.35   37.98   3
   0   3  -1  713.59   36.64   1
   0  -3   1  685.71   32.69   2
   0   3  -1  666.05   42.69   4
   1  -3   1  870.11   40.96   2
  -1   3  -1  854.72   46.11   3
   2  -3   1  177.43   11.00   1
   2  -3   1  200.54   12.42   2
  -2   3  -1  199.12   13.84   3
   3  -3   1    6.36    2.95   2
  -3   3  -1    2.04    4.04   4
   3  -3   1    6.57    3.15   1
  -3   3  -1    7.52    2.93   3
  -4   3  -1  124.11   10.07   3
   4  -3   1  127.50   11.64   1
   4  -3   1  128.83   11.87   2
   5  -3   1   50.17    8.35   1
   5  -3   1   41.55    7.70   2
  -5   3  -1   51.72    6.46   3
   6  -3   1   42.67    7.57   2
  -6   3  -1    1.99    9.28   4
   6  -3   1   39.38    9.05   1
  -7   3  -1    7.27    9.15   4
   7  -3   1   -2.97    6.32   1
   7  -3   1    2.22    5.00   2
  -8   3  -1    8.52   12.15   4
   8  -3   1   -1.88    8.38   1
   8  -3   1   14.01    7.08   2
   9  -3   1    6.83    8.18   2
   9  -3   1   15.26    9.63   1
  -9   3  -1    1.09    9.16   4
  -9   3  -1    1.05    9.12   4
   8   2  -1   18.00    8.81   2
   8   2  -1    7.36   10.46   1
  -8  -2   1   -1.91    8.32   4
   7   2  -1   43.78    9.81   2
   7   2  -1   33.07   11.04   1
   6   2  -1    6.91    5.70   2
   6   2  -1   12.09    6.85   1
  -6  -2   1    0.17    5.60   4
   5   2  -1   62.92   11.41   1
   5   2  -1   81.38   10.69   2
   4   2  -1  135.45   15.15   1
   3   2  -1  355.25   25.59   1
   3   2  -1  342.20   21.29   2
   2   2  -1  653.18   38.86   1
   2   2  -1  664.11   33.59   2
   2   2  -1  652.55   34.74   3
   1   2  -1 9999.97  434.03   2
   1   2  -1 9968.88  490.00   1
   1   2  -1 9819.40  539.89   4
   0   2  -1 1326.46   66.66   3
   0   2  -1 1362.83   75.56   4
   0  -2   1 1302.12   60.24   2
   0   2  -1 1348.81   67.34   1
   1  -2   1  156.31    9.28   2
  -1   2  -1  152.05   10.55   3
   2  -2   1  191.33   12.61   1
   2  -2   1  180.80   11.73   2
  -2   2  -1  198.79   12.50   3
  -3   2  -1    3.81    4.13   4
   3  -2   1    4.37    2.99   2
   3  -2   1    4.19    3.23   1
  -3   2  -1    1.93    2.33   3
  -4   2  -1   79.89    6.86   3
   4  -2   1   87.39   10.08   1
   4  -2   1   83.85    8.99   2
   5  -2   1  531.24   31.85   2
   5  -2   1  518.27   34.97   1
  -6   2  -1   -4.71    7.44   4
   6  -2   1    1.60    4.66   2
   6  -2   1    2.70    4.98   1
   7  -2   1   28.92    9.59   1
   7  -2   1   18.20    6.31   2
  -7   2  -1   -2.21    8.01   4
   8  -2   1   -1.09    9.16   1
  -8   2  -1   -8.62    9.18   4
   8  -2   1    4.89    6.13   2
  -9   2  -1   -6.03   10.36   4
   9  -2   1    6.17   10.79   1
   9  -2   1   19.28    9.27   2
  -9  -1   1   -3.96   10.41   4
   9   1  -1    4.01    9.77   1
   8   1  -1   64.42   12.27   2
   8   1  -1   49.63   13.80   1
   7   1  -1   11.36    6.13   2
   7   1  -1    6.84    8.57   1
  -7  -1   1    1.07    7.37   4
   6   1  -1  217.59   23.94   1
   6   1  -1  253.18   21.31   2
   5   1  -1   12.70    6.30   1
   5   1  -1    0.67    4.52   2
  -5  -1   1    9.75    4.96   4
   4   1  -1  138.91   15.34   1
   4   1  -1  158.98   13.71   2
   3   1  -1  175.04   15.35   1
   3   1  -1  168.95   13.08   2
   2   1  -1   62.33    7.44   1
   2   1  -1   55.58    5.86   2
   2   1  -1   58.90    4.73   3
   1   1  -1 2014.97   96.15   3
   1   1  -1 1945.89   89.41   2
   1   1  -1 2020.29  101.09   1
   0   1  -1  333.03   17.38   2
   0   1  -1  352.33   18.82   3
   0  -1   1  355.07   18.65   1
   1  -1   1  682.72   32.19   2
  -1   1  -1  696.99   34.56   3
   1  -1   1  695.42   36.25   1
  -2   1  -1   -1.20    3.46   4
   2  -1   1    0.64    2.36   2
   2  -1   1    1.98    2.94   1
  -2   1  -1    5.74    1.76   3
   3  -1   1  368.68   21.29   2
  -3   1  -1  385.01   19.71   3
   3  -1   1  359.83   24.80   1
  -4   1  -1   46.72    3.66   3
   4  -1   1   32.29    7.04   1
   4  -1   1   44.86    6.66   2
  -5   1  -1   -0.46    5.36   4
   5  -1   1    2.61    3.75   2
   5  -1   1    0.24    4.09   1
   6  -1   1  250.15   19.58   2
   6  -1   1  225.85   22.20   1
   7  -1   1  111.75   13.63   2
   7  -1   1  126.39   17.04   1
   8  -1   1   18.80    8.00   2
   8  -1   1   17.80   10.33   1
  -8   1  -1    4.89    9.88   4
   9  -1   1   20.35    9.84   2
   9  -1   1   21.56   11.36   1
  -9   1  -1   -2.00   11.37   4
   9   0  -1    9.25    9.23   2
  -9   0   1   -3.55   10.22   4
   9   0  -1    8.64   10.16   1
  -8   0   1    5.00    9.30   4
   8   0  -1    4.35    6.58   2
   8   0  -1    6.06    8.94   1
  -7   0   1   -1.69    7.69   4
   7   0  -1   -1.59    7.68   1
   7   0  -1    1.95    6.09   2
   6   0  -1    3.24    7.24   1
   6   0  -1    6.00    5.63   2
  -6   0   1    1.29    7.99   4
   5   0  -1   21.38    7.49   1
  -5   0   1    1.46    5.79   4
   5   0  -1   27.44    6.51   2
   4   0  -1   37.08    7.25   1
   4   0  -1   41.57    6.78   2
   3   0  -1   24.77    5.83   1
   3   0  -1   29.90    5.02   2
   2   0  -1 2610.62  119.15   2
   2   0  -1 2686.09  134.65   1
   1   0  -1  346.54   17.33   2
   1   0  -1  341.22   19.04   1
   1   0  -1  343.04   17.20   3
   0   0  -1  806.13   42.10   3
   0   0   1  927.69   43.85   1
   1   0   1  748.36   43.13   1
  -1   0  -1  873.12   39.88   3
  -2   0  -1   43.16    3.32   3
   2   0   1   41.59    4.60   2
   2   0   1   43.35    6.10   1
   3   0   1    3.10    3.53   1
  -3   0  -1    5.05    1.53   3
   3   0   1    2.59    2.39   2
  -3   0  -1    2.80    3.79   4
   4   0   1  339.48   26.00   1
   4   0   1  339.53   21.24   2
   5   0   1  123.13   11.85   2
   5   0   1  108.81   13.86   1
   6   0   1   87.54   13.97   1
   6   0   1   84.40   11.10   2
   7   0   1   15.10    6.15   2
  -7   0  -1   -2.36    7.86   4
   7   0   1    8.47    8.33   1
   8   0   1   30.67    9.23   2
  -8   0  -1   -0.25    7.40   4
   8   0   1   20.26   11.06   1
   9   0   1    0.16   11.03   1
  -9   0  -1   17.29   11.54   4
   9   0   1   22.69    9.92   2
   9  -1  -1   -4.93    9.41   1
  -9   1   1    9.80   10.00   4
   9  -1  -1    9.41    9.19   2
   8  -1  -1   32.69    8.94   2
   8  -1  -1   26.89   10.61   1
  -8   1   1    3.25   10.04   4
  -7   1   1    2.46    8.59   4
   7  -1  -1   14.09    6.56   2
   7  -1  -1   12.39    7.95   1
   6  -1  -1    5.85    6.47   1
  -6   1   1   -2.22    6.79   4
   6  -1  -1    9.44    5.56   2
   5  -1  -1   -0.14    4.47   2
   5  -1  -1    2.10    5.12   1
  -5   1   1    1.15    4.38   4
   4  -1  -1  493.17   28.91   2
   4  -1  -1  511.84   32.91   1
   2  -1  -1   10.94    3.15   1
  -2   1   1   -1.11    3.21   4
   2  -1  -1   12.34    2.97   2
   2  -1  -1   -0.30    1.20   3
   0   1   1   37.57    4.01   1
   0   1   1   34.42    4.75   4
   1   1   1  131.27   11.57   4
   1   1   1  159.30    7.85   2
   1   1   1  114.89   10.33   1
  -4  -1  -1    0.25    4.62   4
   4   1   1   15.24    4.47   2
  -4  -1  -1   16.40    2.24   3
   4   1   1   15.28    6.44   1
   5   1   1   -2.76    4.02   2
  -5  -1  -1   -2.00    4.87   4
   5   1   1    3.50    5.65   1
   6   1   1   31.00    7.73   2
   6   1   1   36.42    9.84   1
   7   1   1    6.30    8.49   1
  -7  -1  -1    3.27    6.89   4
   7   1   1    3.70    5.64   2
   8   1   1    0.75    8.91   1
  -8  -1  -1    8.49    9.71   4
   8   1   1   10.49    7.96   2
   9  -2  -1    6.34    8.41   2
  -9   2   1   -0.35    7.61   4
  -9   2   1   -0.80    7.59   4
   9  -2  -1    5.90    9.72   1
   8  -2  -1   70.67   13.55   1
   8  -2  -1   79.48   12.45   2
   7  -2  -1    7.23    6.76   1
  -7   2   1   -7.99    8.01   4
   7  -2  -1   10.81    6.07   2
   6  -2  -1   25.72    7.30   1
   6  -2  -1   21.87    6.25   2
  -6   2   1    4.58    8.47   4
   5  -2  -1   78.33    9.78   2
   5  -2  -1   91.92   11.59   1
  -3   2   1  321.18   24.26   4
   3  -2  -1  330.64   19.52   2
  -2   2   1  370.66   24.53   4
   1  -2  -1  449.75   24.38   3
   1  -2  -1  421.39   20.94   2
  -1   2   1  432.20   23.16   1
   0   2   1    1.73    3.06   4
   0   2   1   -0.86    1.72   1
   0  -2  -1    5.38    1.14   2
   0  -2  -1    4.30    2.61   3
   1   2   1 3116.89  127.14   2
   1   2   1 2643.57  161.67   4
   1   2   1 2867.44  146.87   1
   2   2   1    2.48    3.29   1
  -2  -2  -1    2.54    2.10   3
   2   2   1    0.41    2.43   2
  -3  -2  -1   -0.27    2.05   3
   3   2   1    8.11    3.60   2
   3   2   1   11.80    4.74   1
  -3  -2  -1   -1.63    3.87   4
  -4  -2  -1    4.12    5.63   4
   4   2   1   -1.24    5.28   1
   4   2   1   10.25    4.54   2
  -4  -2  -1    1.32    2.08   3
   5   2   1   33.48    9.22   1
   5   2   1   25.99    6.42   2
   6   2   1   97.80   14.81   1
  -6  -2  -1    8.06    6.80   4
   7   2   1   75.53   14.39   1
   7   2   1   53.37   10.25   2
   8   2   1   -4.60    8.31   1
  -8  -2  -1    1.95    9.00   4
  -9   3   1   29.26    8.50   1
   9  -3  -1   30.22   10.03   2
  -9   3   1   13.18   12.19   4
  -8   3   1   -1.98    9.01   4
   8  -3  -1    6.87    5.78   2
   7  -3  -1   26.86    8.42   1
   7  -3  -1   18.97    6.48   2
  -7   3   1    4.44    7.43   4
  -6   3   1    6.06    7.74   4
   6  -3  -1    4.89    6.02   1
   6  -3  -1   10.19    4.87   2
  -5   3   1    7.17    7.37   4
   5  -3  -1   13.16    5.17   1
   5  -3  -1    9.71    4.24   2
   5  -3  -1    1.31    2.16   3
  -4   3   1  317.03   19.65   1
  -4   3   1  255.14   24.16   4
   4  -3  -1  319.77   20.30   2
   3  -3  -1  720.97   34.44   2
  -3   3   1  717.67   35.74   1
  -3   3   1  512.55   40.83   4
   2  -3  -1  114.77    8.79   2
  -2   3   1  123.68    8.47   1
  -2   3   1  135.47   12.60   4
   1  -3  -1    2.62    3.20   3
   1  -3  -1    3.80    1.93   2
  -1   3   1    3.67    2.60   1
  -1   3   1   -0.17    3.68   4
   0   3   1    2.48    2.44   1
   0   3   1    0.35    3.88   4
   0  -3  -1    1.64    1.19   2
   0  -3  -1    1.24    2.69   3
   1   3   1  152.80   13.41   1
   1   3   1  160.50   16.02   4
   1   3   1  165.17    9.49   2
   2   3   1    4.28    5.65   4
   2   3   1    1.85    3.96   1
   2   3   1    5.80    2.74   2
  -2  -3  -1    4.23    3.46   3
   4   3   1   87.07   13.35   1
   5   3   1  103.10   15.77   1
   5   3   1  133.27   13.06   2
   6   3   1   37.45    8.29   2
  -6  -3  -1    1.76    8.63   4
   6   3   1   10.64    8.89   1
   7   3   1    0.20    9.21   1
  -7  -3  -1   -5.30    8.16   4
  -8  -3  -1   -1.66   10.53   4
   8   3   1    3.65   11.26   1
  -9   4   1    5.80   11.89   4
   9  -4  -1   22.86    9.23   2
   8  -4  -1   -0.61    6.12   2
  -8   4   1   -0.79    5.03   1
  -8   4   1    6.66    9.64   4
   7  -4  -1    4.90    5.42   2
  -7   4   1    9.98    9.37   4
  -7   4   1   17.45    5.84   1
  -6   4   1  117.12   17.98   4
   6  -4  -1  123.54   13.71   2
  -6   4   1  121.43   12.32   1
  -5   4   1  340.41   21.17   1
   5  -4  -1  314.45   22.23   2
  -5   4   1  259.53   26.24   4
   4  -4  -1   19.17    4.93   2
  -4   4   1   11.96    6.17   4
  -4   4   1   20.08    4.35   1
  -3   4   1   64.74   10.19   4
  -3   4   1   85.67    7.16   1
   3  -4  -1   72.03    7.70   2
   2  -4  -1  598.97   33.59   3
  -2   4   1  524.02   28.60   1
   2  -4  -1  518.02   27.57   2
  -2   4   1  514.49   36.70   4
   1  -4  -1   66.74    5.75   2
  -1   4   1   73.31    6.86   1
   1  -4  -1  104.30   10.18   3
  -1   4   1   72.05   10.16   4
   0  -4  -1   50.94    4.08   2
   0  -4  -1   41.74    7.15   3
   0   4   1   22.96    6.68   4
   0   4   1   49.06    6.75   1
   1   4   1   92.39   12.66   4
   1   4   1   86.03   10.12   1
   1   4   1   90.11    6.58   2
   2   4   1  403.31   22.21   2
   2   4   1  427.83   34.68   4
   2   4   1  412.80   29.61   1
  -3  -4  -1   -1.34    2.88   3
   3   4   1   -0.48    6.33   1
   3   4   1   14.27    4.43   2
  -4  -4  -1    1.55    2.71   3
   4   4   1   26.57    8.80   1
  -4  -4  -1   -8.61    6.75   4
   4   4   1   29.34    6.22   2
   5   4   1    0.25    5.98   1
  -5  -4  -1    8.42    9.44   4
   5   4   1   11.29    6.50   2
  -6  -4  -1    0.13    8.66   4
   6   4   1    9.62    8.73   1
  -7  -4  -1    3.98    9.68   4
   7   4   1   -1.27   10.74   1
   9  -5  -1   -3.60    9.09   2
  -9   5   1    0.82    8.90   4
   8  -5  -1    5.65    6.80   2
  -8   5   1    0.62    7.80   4
  -7   5   1    5.74    7.14   4
   7  -5  -1    0.65    5.82   2
  -6   5   1  166.11   21.77   4
  -6   5   1  206.41   16.24   1
   6  -5  -1  192.86   18.18   2
  -5   5   1   11.28    4.59   1
  -5   5   1    6.84    8.23   4
   5  -5  -1    3.97    4.29   3
   5  -5  -1    2.73    5.39   2
  -4   5   1    8.39    3.86   1
   4  -5  -1   15.32    4.93   2
  -4   5   1    6.05    6.16   4
   4  -5  -1    2.86    4.31   3
   3  -5  -1   36.76    7.74   3
   3  -5  -1   43.39    6.23   2
  -3   5   1   39.30    8.47   4
  -3   5   1   52.37    5.37   1
  -2   5   1   41.50    5.10   1
  -2   5   1   26.04    7.54   4
   2  -5  -1   46.45    8.39   3
   2  -5  -1   44.82    5.41   2
   1  -5  -1  406.31   21.43   2
  -1   5   1  417.46   24.75   1
   1  -5  -1  400.21   28.22   3
  -1   5   1  388.24   31.56   4
   0   5   1  133.81   17.04   4
   0  -5  -1  166.98   10.17   2
   0   5   1  162.72   14.00   1
   0  -5  -1  195.80   16.71   3
   1   5   1   42.05    7.46   1
  -1  -5  -1   20.98    6.52   3
   1   5   1   40.39    9.57   4
  -1  -5  -1   35.98    3.91   2
   2   5   1    5.72    7.20   4
   2   5   1   19.94    4.61   2
  -2  -5  -1    6.02    4.46   3
   2   5   1   13.57    6.29   1
   3   5   1   25.38    8.02   1
   3   5   1   26.42    5.66   2
   3   5   1   19.74   10.41   4
   4   5   1   35.69    9.91   1
  -4  -5  -1    7.83    4.07   3
  -4  -5  -1    6.65    8.08   4
   5   5   1   35.35   10.09   1
  -5  -5  -1    2.73    9.80   4
   6   5   1   31.05   10.53   1
  -6  -5  -1   -4.02   10.56   4
  -7  -5  -1    2.17    9.93   4
   7   5   1   14.32   12.37   1
   9  -6  -1    2.50    9.56   2
  -9   6   1   -5.43    8.68   4
   8  -6  -1    6.94    9.09   2
  -8   6   1    1.06    8.43   4
  -7   6   1    3.11    9.41   4
   7  -6  -1    8.79    6.86   2
   6  -6  -1   -0.77    5.34   2
  -6   6   1    5.56    8.38   4
  -5   6   1   12.14    8.55   4
   5  -6  -1   19.48    6.84   2
   5  -6  -1    6.83    5.74   3
  -4   6   1    2.59    3.17   1
  -4   6   1    3.00    5.00   4
   4  -6  -1    5.04    4.52   2
   4  -6  -1    5.52    5.26   3
   3  -6  -1  266.97   17.49   2
  -3   6   1  249.00   24.24   4
  -3   6   1  241.17   15.25   1
   3  -6  -1  225.00   21.06   3
   2  -6  -1  289.36   16.79   2
   2  -6  -1  216.38   21.12   3
  -2   6   1  205.76   23.49   4
  -2   6   1  286.57   16.90   1
   1  -6  -1   55.22   10.26   3
  -1   6   1   50.47   10.84   4
   1  -6  -1   69.91    6.37   2
  -1   6   1   71.60    8.73   1
   0   6   1    2.15    6.27   4
   0  -6  -1    5.62    4.73   3
   0  -6  -1   -0.18    2.60   2
   0   6   1    2.33    4.47   1
   2   6   1   83.20   12.64   1
   2   6   1   74.40   15.36   4
   2   6   1   79.97    7.60   2
   3   6   1   24.93    9.02   4
   3   6   1   22.09    8.42   1
  -3  -6  -1    4.79    5.25   3
  -5  -6  -1    5.94   12.15   4
   5   6   1    2.85    8.35   1
  -6  -6  -1   -2.56   11.73   4
   6   6   1   21.32   12.08   1
  -7  -6  -1   -3.41   11.53   4
   9  -7  -1    2.83    9.95   2
  -9   7   1    1.44   13.16   4
   8  -7  -1    7.56    7.66   2
  -8   7   1    5.94   10.97   4
  -7   7   1   27.39   13.34   4
   7  -7  -1   34.81   10.58   2
  -6   7   1    0.03    8.94   4
   6  -7  -1   -4.08    5.70   2
   5  -7  -1    3.51    5.80   3
   5  -7  -1   13.07    6.00   2
  -5   7   1    9.06    8.59   4
  -4   7   1   31.42   10.80   4
   4  -7  -1    9.91    7.22   3
   4  -7  -1   32.62    6.64   2
  -3   7   1    2.59    6.68   4
   3  -7  -1    7.16    4.30   2
   3  -7  -1    7.78    7.04   3
   2  -7  -1   10.18    6.96   3
  -2   7   1    1.91    7.76   4
  -2   7   1    3.02    4.74   1
   2  -7  -1   -2.08    3.39   2
   1  -7  -1   52.34    6.05   2
  -1   7   1   52.71    7.49   1
   1  -7  -1   28.67    7.94   3
  -1   7   1   52.21   11.99   4
   0   7   1   77.38   14.64   4
   0  -7  -1   92.45    7.74   2
   0   7   1   94.31   11.33   1
   1   7   1   48.93   11.56   4
   1   7   1   50.29    9.36   1
   2   7   1   34.91   10.50   4
   2   7   1   40.67   10.08   1
  -3  -7  -1    3.40    6.25   3
   3   7   1    9.90    8.88   4
   3   7   1   10.91    7.66   1
  -4  -7  -1   -6.30    8.71   4
   4   7   1    7.04    8.19   1
  -5  -7  -1   -2.26   13.74   4
   5   7   1  -12.02    8.29   1
  -6  -7  -1    8.51   14.04   4
   6   7   1    9.64   12.30   1
  -8   8   1   26.31   14.87   4
   8  -8  -1    8.03    9.87   2
   7  -8  -1   15.00    9.79   2
  -7   8   1   13.93   11.71   4
   6  -8  -1   11.09    7.60   3
  -6   8   1    6.29    8.84   4
   6  -8  -1    4.71    7.37   2
   5  -8  -1    5.12    6.66   2
  -5   8   1    3.85    7.55   4
   5  -8  -1    8.26    7.19   3
   4  -8  -1   -0.60    4.84   2
   4  -8  -1    2.51    6.51   3
  -4   8   1    0.33    7.88   4
  -3   8   1   20.01    9.21   4
   3  -8  -1   23.74    6.28   2
   3  -8  -1    4.05    7.14   3
  -2   8   1   75.93   14.61   4
   2  -8  -1   88.90    9.30   2
   1  -8  -1    4.79    7.21   3
   1  -8  -1    5.55    3.80   2
  -1   8   1   -8.66    5.87   4
   0   8   1   64.75   13.99   4
   0   8   1   70.45   10.17   1
   1   8   1   23.00    7.97   1
  -1  -8  -1   -5.88    6.98   3
   1   8   1   18.35    8.26   4
   2   8   1   19.41    8.03   1
  -2  -8  -1   11.69    8.62   3
   2   8   1   14.21    8.62   4
  -3  -8  -1    4.42    8.65   3
   3   8   1   26.01    9.67   1
   3   8   1   25.79   11.06   4
   4   8   1   37.28   11.61   1
   5   8   1   25.08   11.88   1
  -5  -8  -1   14.50   16.07   4
  -8   9   1   11.26   14.63   4
   8  -9  -1   -0.43    9.03   2
  -7   9   1    9.88   10.73   4
   7  -9  -1    3.28    9.87   2
   6  -9  -1    0.47    7.18   3
  -6   9   1    3.17   10.49   4
   6  -9  -1   12.94    8.69   2
   5  -9  -1    6.41    7.04   2
   5  -9  -1  -10.22    7.78   3
  -5   9   1    3.41   10.27   4
   4  -9  -1   20.42    6.77   2
   4  -9  -1   12.39    7.51   3
  -4   9   1   35.45   14.63   4
  -3   9   1   23.26    9.61   4
   3  -9  -1   26.96    6.41   2
   3  -9  -1    7.43    6.56   3
   2  -9  -1    8.71    4.65   2
   2  -9  -1    8.38    6.48   3
  -2   9   1    3.95    7.78   4
   1  -9  -1   15.24    9.23   3
  -1   9   1   11.70    7.80   4
   0  -9  -1    1.68    7.26   3
   0   9   1   48.10   13.22   4
   1   9   1   13.07    9.37   1
   1   9   1   12.51    9.25   4
  -1  -9  -1   -5.88    8.55   3
   2   9   1  122.91   20.23   4
  -2  -9  -1    7.59    8.78   3
   3   9   1   19.16   10.90   1
   3   9   1   14.59   10.82   4
  -3  -9  -1    2.76    7.96   3
   4   9   1   27.83   11.77   1
   7 -10  -1   -3.41    9.67   2
  -7  10   1   -0.38   12.43   4
   6 -10  -1    9.48    7.98   3
   6 -10  -1    9.50    8.92   2
  -6  10   1    4.05   11.65   4
   5 -10  -1    5.01    7.91   3
  -5  10   1    6.24   11.11   4
   5 -10  -1    3.50    7.54   2
   4 -10  -1   13.38    8.83   3
  -4  10   1   -2.04    9.59   4
   4 -10  -1    6.88    7.47   2
   3 -10  -1   -4.11    5.75   2
   3 -10  -1   17.07    8.79   3
  -3  10   1   10.01    9.87   4
  -2  10   1   17.36   10.03   4
   2 -10  -1    6.65    6.98   3
   1 -10  -1    7.89   11.30   3
  -1  10   1   48.68   14.08   4
   0  10   1   10.26    8.64   4
   0 -10  -1   18.29   10.63   3
   1  10   1    9.69    9.74   4
  -1 -10  -1    7.66   11.38   3
   2  10   1   17.25   12.04   4
  -2 -10  -1    0.38    9.46   3
  -3 -10  -1    4.01   10.06   3
   3  10   1    5.79    9.69   1
   3  10   1   21.54   13.34   4
   7 -11  -1    3.32   10.02   2
  -7  11   1   -0.74   14.03   4
  -6  11   1    7.87   15.90   4
   6 -11  -1   31.02   12.37   3
   6 -11  -1    7.72    9.52   2
  -5  11   1    9.43   11.31   4
   5 -11  -1   -2.67    9.33   3
   5 -11  -1   19.52    8.32   2
   4 -11  -1   11.31    9.27   3
  -4  11   1    5.41    9.94   4
   3 -11  -1    9.12   10.61   3
  -3  11   1    2.03    8.68   4
  -2  11   1    9.23   11.56   4
   2 -11  -1   -2.48    7.57   3
   1 -11  -1   -2.84   10.25   3
  -1  11   1   20.99   11.19   4
   0  11   1    3.55   11.34   4
   0 -11  -1   12.09   11.94   3
  -1 -11  -1    8.60   11.71   3
   1  11   1    1.48   10.22   4
  -2 -11  -1    4.75   12.12   3
   2  11   1    9.43   13.54   4
   6 -12  -1    8.44   11.39   2
   6 -12  -1   24.27   12.28   3
  -6  12   1    6.61   17.89   4
   5 -12  -1   18.43   12.79   3
  -5  12   1   11.62   12.23   4
   4 -12  -1    5.91    9.49   3
  -4  12   1    9.35   11.58   4
   3 -12  -1   14.11    9.94   3
  -3  12   1    8.47   12.36   4
  -2  12   1    2.55   11.82   4
   2 -12  -1    7.52   10.71   3
  -1  12   1   18.87   12.40   4
   1 -12  -1   12.41   13.72   3
   0 -12  -1   -5.50   10.81   3
   0  12   1   27.39   13.34   4
   1  12   1   36.34   16.06   4
  -1 -12  -1   -5.08   10.61   3
   4 -13  -1   17.90   12.20   3
   3 -13  -1   21.63   12.46   3
  -3  13   1   10.71   12.51   4
   2 -13  -1   27.56   13.02   3
  -2  13   1    1.65   14.63   4
   0 -13   2   -1.94   14.51   3
  -1  13  -2   17.44   16.47   4
   1 -13   2   -0.85   13.29   3
   2 -13   2    4.32   10.22   3
  -2  13  -2   17.27   16.24   4
  -3  13  -2   41.61   17.92   4
   3 -13   2   14.88   11.94   3
  -4  13  -2   17.49   14.36   4
   4 -13   2   21.53   13.17   3
   2  12  -2   -1.39   15.34   4
  -2 -12   2   16.98   13.96   3
  -1 -12   2  -10.97   11.59   3
   1  12  -2   15.41   14.01   4
   0 -12   2    0.15   11.33   3
   0  12  -2    6.05   12.03   4
  -1  12  -2    3.62   12.04   4
   1 -12   2   -3.83   11.11   3
  -2  12  -2   10.13   11.91   4
   2 -12   2   -5.30   11.53   3
  -3  12  -2    0.04   10.55   4
   3 -12   2    2.28    6.48   2
   3 -12   2   18.23   13.04   3
   4 -12   2   36.53   13.36   3
  -4  12  -2    6.47   12.21   4
   4 -12   2   -1.08    7.44   2
   5 -12   2    7.16    9.28   2
   5 -12   2   21.05   11.50   3
  -5  12  -2   -0.91   13.14   4
   6 -12   2    5.39   10.05   2
  -6  12  -2   12.10   14.20   4
   6 -12   2    9.01   11.63   3
   3  11  -2   17.98   13.63   4
  -3 -11   2    3.73   12.53   3
  -2 -11   2    4.79   11.06   3
   2  11  -2    9.10   12.42   4
   1  11  -2   48.71   15.01   4
  -1 -11   2   11.55   12.09   3
   0  11  -2   10.18   10.60   4
   0 -11   2   -4.47   12.97   3
  -1  11  -2    4.42   10.85   4
   1 -11   2    2.33    6.06   2
   1 -11   2    4.66   10.60   3
  -2  11  -2   14.97   10.99   4
   2 -11   2    4.43    6.06   2
  -3  11  -2   13.22    9.98   4
   3 -11   2    9.06    6.55   2
  -4  11  -2    5.57   10.77   4
   4 -11   2    9.61    9.63   3
   4 -11   2    6.68    7.25   2
   5 -11   2    7.16   11.47   3
  -5  11  -2    1.64    8.23   4
   5 -11   2    5.20    8.14   2
  -6  11  -2   -4.46    7.77   4
   6 -11   2    2.23    7.98   2
   6 -11   2   12.28   11.25   3
  -7  11  -2    9.39   12.02   4
   7 -11   2    7.85   10.04   2
  -3 -10   2    6.44   11.16   3
   3  10  -2   40.20   13.87   4
  -2 -10   2   -0.92   10.48   3
   2  10  -2   50.26   14.86   4
   1  10  -2   17.71   10.08   4
  -1 -10   2   -1.13   10.37   3
   0  10  -2   50.42   13.37   4
   0 -10   2   53.13    9.26   2
   1 -10   2   66.22    9.32   2
  -1  10  -2   60.45   12.69   3
  -1  10  -2   73.76   16.16   4
   2 -10   2    3.57    5.34   2
  -2  10  -2   11.29    9.37   4
  -2  10  -2    9.80    8.75   3
  -3  10  -2   35.20   10.76   3
   3 -10   2   46.61    8.83   2
  -3  10  -2   56.93   14.89   4
  -4  10  -2   16.96    9.75   3
   4 -10   2   19.59    7.67   2
  -4  10  -2   22.69   10.93   4
  -5  10  -2   11.75    8.56   4
   5 -10   2    1.97    7.28   2
   6 -10   2    0.00    6.66   2
  -6  10  -2    4.12    8.28   4
   6 -10   2    7.99   10.14   3
  -7  10  -2   11.35   10.15   4
   7 -10   2   -2.61    8.74   2
  -5  -9   2    7.59   16.85   4
   5   9  -2   40.73   13.74   1
   4   9  -2   23.74   10.20   1
  -3  -9   2   -6.47    8.46   3
   3   9  -2   15.28    8.38   1
   3   9  -2    4.17   10.28   4
   2   9  -2    8.47    7.15   1
   2   9  -2    5.45    9.14   4
  -2  -9   2   13.66   10.91   3
   1   9  -2    6.93    5.98   3
  -1  -9   2    6.93    4.25   2
   1   9  -2    4.82    8.97   4
   0   9  -2    7.69    7.24   4
   0  -9   2    0.05    3.11   2
   0   9  -2   -0.57    5.84   3
   1  -9   2   27.47    5.40   2
  -1   9  -2   27.97    9.48   4
  -1   9  -2   30.30    8.27   3
   2  -9   2   52.97    8.32   2
  -2   9  -2   51.81   12.11   3
  -2   9  -2   67.56   13.89   4
   3  -9   2   -1.01    4.65   2
  -3   9  -2    0.52    8.55   4
  -3   9  -2    6.75    7.49   3
  -4   9  -2    1.07    7.19   4
  -4   9  -2    2.67    8.12   3
   4  -9   2    2.97    5.58   2
  -5   9  -2   43.20   11.41   3
  -5   9  -2   33.78   10.57   4
   5  -9   2   35.03    8.80   2
  -6   9  -2    0.81    5.52   4
   6  -9   2    8.24    8.85   3
   6  -9   2   -0.58    6.27   2
   7  -9   2   18.88   10.64   2
  -7   9  -2   38.20   13.52   4
  -8   9  -2   10.33   12.44   4
   8  -9   2    3.53   10.70   2
   6   8  -2    2.77   11.45   1
  -6  -8   2    5.38   14.05   4
  -5  -8   2   19.65   15.82   4
   5   8  -2   18.88   11.29   1
   4   8  -2   23.90    8.87   1
   3   8  -2   85.87   15.89   4
   3   8  -2   71.37   12.23   1
   3   8  -2   63.92   10.38   2
   2   8  -2   11.70    8.44   4
   2   8  -2   24.75    7.42   1
  -2  -8   2   15.53    4.71   2
   1   8  -2  113.64   17.50   4
   1   8  -2  114.00   17.48   4
  -1  -8   2  124.92   11.17   2
   1   8  -2  127.57   15.97   3
   1   8  -2  120.89   13.60   1
   0   8  -2    6.61    9.07   4
   0  -8   2    3.13    3.79   2
   0   8  -2    6.14    5.12   3
  -1   8  -2   45.96    9.71   3
  -1   8  -2   55.99   13.78   4
   1  -8   2   56.19    7.64   2
  -2   8  -2    7.64   10.14   4
  -2   8  -2    3.08    6.37   3
   2  -8   2    6.52    4.11   2
  -3   8  -2   35.11    9.89   3
  -3   8  -2   15.77    7.53   4
   3  -8   2   24.21    6.23   2
  -4   8  -2   62.05   11.92   4
  -4   8  -2   54.95   12.05   3
   4  -8   2   76.93   10.55   2
  -5   8  -2   12.80    8.33   3
   5  -8   2    4.07    6.42   2
  -5   8  -2   -1.31    6.69   4
   6  -8   2   49.94   10.26   2
  -6   8  -2   49.85   12.82   4
  -7   8  -2   19.67   11.33   4
   7  -8   2   28.75    9.85   2
  -8   8  -2    6.14   10.07   4
   8  -8   2    6.28   10.27   2
  -6  -7   2    5.83   12.03   4
   6   7  -2   27.59   11.24   1
  -5  -7   2   12.64   12.51   4
   5   7  -2   47.44   12.58   1
   4   7  -2   50.96    9.51   2
   4   7  -2   86.60   13.60   1
   3   7  -2   97.42   15.67   4
   3   7  -2   61.12   11.41   1
   3   7  -2   73.65   10.21   2
   2   7  -2   26.63    8.10   3
   2   7  -2   36.51    7.06   2
   2   7  -2   28.35   11.28   4
   1   7  -2  207.20   20.47   3
   1   7  -2  176.59   20.88   4
  -1  -7   2  205.71   14.77   2
   1   7  -2  230.11   17.80   1
   0   7  -2   82.08   14.21   4
   0  -7   2   80.57    8.49   2
   0   7  -2   72.61   11.70   3
   0   7  -2   80.55    8.93   1
  -1   7  -2  144.99   17.55   4
   1  -7   2  126.05   11.00   2
  -1   7  -2  110.15   13.96   3
  -2   7  -2   73.66   10.66   3
   2  -7   2   59.58    7.68   2
  -2   7  -2   50.72   11.24   4
  -3   7  -2   64.24   12.10   4
   3  -7   2   60.87    8.23   2
  -3   7  -2   72.16   10.75   3
   4  -7   2    3.94    5.11   2
  -4   7  -2    4.99    6.13   4
  -4   7  -2    4.16    4.83   3
  -5   7  -2   50.52    9.17   3
  -5   7  -2   37.37   10.81   4
   5  -7   2   31.44    7.84   2
   6  -7   2   20.59    8.62   2
  -6   7  -2   18.77   10.55   4
   7  -7   2    2.27    7.15   2
  -7   7  -2    5.69   13.01   4
   8  -7   2   25.23   10.17   2
  -8   7  -2   14.49    9.91   4
   9  -7   2   36.35   12.59   2
  -9   7  -2   -4.70   12.29   4
   7   6  -2  -10.99    8.67   1
  -7  -6   2   15.97   12.35   4
   6   6  -2   14.98   11.15   1
  -6  -6   2    2.93   10.62   4
  -5  -6   2   -0.99   10.83   4
   5   6  -2    9.15    8.21   1
   5   6  -2   16.57    7.00   2
   4   6  -2   48.98    8.85   2
  -4  -6   2    8.89    8.55   4
   4   6  -2   44.84    9.36   1
   3   6  -2    8.78    7.14   4
   3   6  -2    6.88    6.00   1
   3   6  -2    5.30    5.02   2
   3   6  -2   11.30    5.90   3
   2   6  -2  225.59   19.62   1
   2   6  -2  235.92   20.67   3
   2   6  -2  239.83   24.60   4
   1   6  -2   66.88   12.24   4
   1   6  -2   78.18    9.23   1
   1   6  -2   69.52   10.51   3
  -1  -6   2   76.14    8.01   2
   0   6  -2  268.76   22.03   3
   0   6  -2  298.98   18.44   1
   0  -6   2  301.78   17.58   2
   0   6  -2  206.12   22.83   4
   1  -6   2   41.97    5.75   2
   1  -6   2   38.54    3.43   1
  -1   6  -2   37.74    7.71   3
  -1   6  -2   50.84   10.34   4
   2  -6   2    0.98    3.19   2
  -2   6  -2    8.90    5.06   3
  -2   6  -2    3.07    5.55   4
   3  -6   2   56.90    7.29   2
  -3   6  -2   52.21   10.25   4
  -3   6  -2   46.81    8.37   3
  -4   6  -2    8.35    7.43   4
  -4   6  -2   11.83    5.23   3
   4  -6   2    4.69    4.17   2
  -5   6  -2    1.94    4.93   3
  -5   6  -2   -0.62    4.95   4
   5  -6   2   -0.78    5.09   2
   6  -6   2   31.88    7.97   2
  -6   6  -2   11.08    6.74   4
  -7   6  -2   13.42    8.63   4
   7  -6   2   11.01    7.38   2
   8  -6   2   12.76    8.20   2
  -8   6  -2    0.36    8.23   4
   9  -6   2    4.84    8.50   2
  -9   6  -2   10.50   11.72   4
   7   5  -2    8.89   10.46   1
  -7  -5   2    1.29    8.66   4
  -6  -5   2   -4.37    7.63   4
   6   5  -2    2.00    6.70   1
   6   5  -2   11.90    6.35   2
   5   5  -2   10.47    8.29   1
   5   5  -2   19.33    7.25   2
  -5  -5   2    8.99    9.28   4
   4   5  -2   43.67    9.64   1
   4   5  -2   29.81    7.40   2
   3   5  -2   13.03    5.53   2
   3   5  -2   21.69    6.37   3
   3   5  -2   15.17    7.18   1
   3   5  -2   10.46    7.69   4
   2   5  -2  694.68   47.14   4
   2   5  -2  609.06   40.17   1
   2   5  -2  639.56   39.41   3
   1   5  -2  101.38    9.63   2
   1   5  -2  106.96   11.72   3
   1   5  -2  117.30   11.21   1
   1   5  -2  101.65   13.32   4
   0   5  -2  459.48   30.51   3
   0   5  -2  477.53   34.67   4
   0   5  -2  459.57   26.66   1
   0  -5   2  461.14   25.03   2
  -1   5  -2   23.36    5.47   3
   1  -5   2   15.35    3.48   2
  -1   5  -2   17.04    6.33   4
  -2   5  -2  671.30   41.84   3
  -2   5  -2  750.19   47.07   4
   2  -5   2  712.36   37.10   2
   3  -5   2   62.48    7.28   2
  -3   5  -2   45.58    7.36   3
  -3   5  -2   24.46    7.55   4
   4  -5   2  106.79    9.21   1
   4  -5   2  101.66   10.65   2
  -4   5  -2   90.00   10.57   3
  -5   5  -2   25.53    6.00   3
   5  -5   2   25.94    6.49   2
  -5   5  -2   11.74    7.63   4
   5  -5   2   35.93    6.72   1
   6  -5   2   25.02    7.18   2
  -6   5  -2   20.54    9.55   4
   7  -5   2   -4.82    6.02   2
  -7   5  -2    1.83    7.83   4
   8  -5   2    7.20    7.39   2
  -8   5  -2    8.86   10.83   4
   9  -5   2   22.59    9.83   2
  -9   5  -2    5.90   12.65   4
   8   4  -2    5.37   10.11   1
  -8  -4   2    2.15    9.28   4
   8   4  -2   14.44    8.72   2
   7   4  -2   49.26   12.82   1
   7   4  -2   51.19   10.77   2
   6   4  -2  104.35   16.86   1
   6   4  -2  125.57   15.14   2
   5   4  -2   -4.22    6.33   1
  -5  -4   2   -3.28    8.03   4
   5   4  -2    6.53    6.04   2
   4   4  -2  177.26   15.64   2
   4   4  -2  200.66   20.14   1
   3   4  -2   61.50    9.81   1
   3   4  -2   66.93    8.43   3
   3   4  -2   66.71    8.48   2
   2   4  -2   16.66    6.38   4
   2   4  -2   16.48    5.65   1
   2   4  -2   15.67    4.55   2
   1   4  -2 1158.16   67.32   4
   1   4  -2 1128.26   53.77   2
   1   4  -2  962.14   59.14   1
   1   4  -2 1147.83   59.65   3
   0   4  -2  112.53    8.52   1
   0   4  -2  121.61   12.54   4
   0   4  -2  109.65   10.90   3
   0  -4   2  117.76    8.61   2
   1  -4   2  577.65   27.71   2
  -1   4  -2  428.71   34.27   4
  -1   4  -2  605.71   32.77   3
  -2   4  -2   10.74    3.82   3
  -2   4  -2    5.27    4.11   4
   2  -4   2   20.25    4.09   2
   3  -4   2  123.60    9.23   1
   3  -4   2  123.08   10.46   2
  -3   4  -2  123.54   11.38   3
  -4   4  -2   31.36    5.79   3
   4  -4   2   29.37    5.48   1
   4  -4   2   25.97    5.54   2
  -4   4  -2   16.23    7.47   4
  -5   4  -2  146.14   20.11   4
   5  -4   2  185.21   15.90   1
   5  -4   2  207.75   17.25   2
  -5   4  -2  197.02   14.65   3
   6  -4   2    4.39    5.57   1
   6  -4   2    2.13    5.09   2
  -6   4  -2    3.59    6.51   4
   7  -4   2   11.88    7.16   1
   7  -4   2    0.93    5.73   2
  -7   4  -2    5.74    8.53   4
  -8   4  -2    3.39    8.88   4
   8  -4   2   11.95    6.96   2
  -9   4  -2   17.85   12.30   4
   9  -4   2    8.35    9.25   2
   8   3  -2   14.76   10.04   2
  -8  -3   2    5.44   10.14   4
   8   3  -2   10.40   10.97   1
  -7  -3   2    7.64    8.44   4
   7   3  -2   40.54   12.43   1
   7   3  -2   46.58   10.87   2
   6   3  -2   16.23    7.09   2
  -6  -3   2    0.27    6.94   4
   6   3  -2   21.21    9.62   1
  -5  -3   2    3.91    5.57   4
   5   3  -2   16.07    7.86   1
   5   3  -2   22.27    7.10   2
   4   3  -2    8.38    5.31   2
   4   3  -2    8.64    5.95   1
  -4  -3   2    1.85    6.84   4
  -3  -3   2    5.06    4.58   4
   3   3  -2    2.03    3.97   1
   3   3  -2    5.95    3.97   2
   3   3  -2    5.96    4.04   3
   2   3  -2   55.50    7.12   2
   2   3  -2   67.25    8.53   1
   2   3  -2   57.14    7.03   3
   1   3  -2 2523.40  116.11   2
   1   3  -2 2584.47  126.14   3
   0  -3   2 1528.39   69.68   2
   0   3  -2 1535.87   77.07   3
   0  -3   2 1488.56   76.23   1
  -1   3  -2   10.41    4.17   4
   1  -3   2   21.14    3.28   2
   1  -3   2   18.81    2.37   1
  -1   3  -2   23.94    4.82   3
   2  -3   2  165.48   11.41   2
  -2   3  -2  177.88   12.75   3
   2  -3   2  185.45   11.11   1
  -2   3  -2  125.72   13.61   4
   3  -3   2   33.05    5.53   1
  -3   3  -2   35.12    5.35   3
   3  -3   2   29.79    5.05   2
  -3   3  -2   28.47    7.39   4
  -4   3  -2 1026.10   53.61   3
   4  -3   2  970.19   57.05   1
   4  -3   2 1082.21   52.68   2
   5  -3   2  320.38   22.15   2
   5  -3   2  306.57   23.12   1
  -5   3  -2  297.92   19.22   3
  -6   3  -2    4.11    9.41   4
   6  -3   2   12.83    5.95   2
   6  -3   2   18.58    6.79   1
   7  -3   2   55.65   10.83   1
   7  -3   2   40.40    8.57   2
   8  -3   2    3.12    8.91   1
  -8   3  -2    4.75    9.52   4
   8  -3   2   -4.48    6.16   2
   9  -3   2   14.13    8.14   2
  -9   3  -2    1.57    9.50   4
  -8  -2   2    2.17    9.13   4
   8   2  -2   11.65    8.76   2
   8   2  -2    7.76    9.46   1
   7   2  -2    4.63    9.32   1
  -7  -2   2    3.50    8.57   4
   7   2  -2   18.42    9.10   2
   6   2  -2   12.10    5.83   2
  -6  -2   2    1.38    6.83   4
   6   2  -2    5.87    7.04   1
   5   2  -2    9.65    5.77   2
  -5  -2   2    1.47    5.17   4
   5   2  -2    2.30    5.84   1
   4   2  -2   76.85    9.87   2
   4   2  -2   60.23   10.45   1
   4   2  -2   70.55    6.55   3
   3   2  -2   87.26   10.89   1
   3   2  -2   70.32    6.90   3
   3   2  -2   77.37    8.64   2
   2   2  -2  326.18   21.85   1
   2   2  -2  322.60   18.85   3
   2   2  -2  296.80   18.68   2
   1   2  -2  484.96   29.03   4
   1   2  -2  455.98   26.37   1
   1   2  -2  432.02   25.32   3
   1   2  -2  469.17   24.67   2
   0   2  -2 8832.99  431.58   3
   0   2  -2 9222.82  493.20   4
   0   2  -2 8983.09  397.40   2
   0  -2   2 9323.78  446.90   1
   1  -2   2   96.44    7.05   2
  -1   2  -2   91.10    7.52   3
   1  -2   2   93.65    6.83   1
  -1   2  -2  101.94    8.83   4
   2  -2   2 1328.75   68.93   1
   2  -2   2 1315.03   61.67   2
  -2   2  -2 1328.51   66.11   3
  -3   2  -2 1712.43   86.06   3
   3  -2   2 1757.25   81.58   2
   3  -2   2 1771.21   92.13   1
   4  -2   2   53.87    8.37   1
   4  -2   2   57.27    7.39   2
  -4   2  -2   65.30    6.36   3
   5  -2   2   81.70   11.22   1
   5  -2   2   98.92   10.95   2
   6  -2   2  200.50   19.95   1
   6  -2   2  209.82   17.88   2
   7  -2   2   16.33    8.61   1
  -7   2  -2   -8.93    8.00   4
   7  -2   2   14.56    6.36   2
   8  -2   2    9.19    9.37   1
  -8   2  -2   -1.68    9.29   4
   8  -2   2    5.29    6.40   2
   9  -2   2    3.24   11.08   1
   9  -2   2   19.57    9.33   2
  -9   2  -2    4.33   10.86   4
   9   1  -2   -3.67   10.90   1
   9   1  -2    5.47    8.34   2
  -9  -1   2    8.51   11.12   4
   8   1  -2   35.63   10.21   2
   8   1  -2   32.78   11.53   1
   7   1  -2    4.90    7.62   1
   7   1  -2    5.11    6.08   2
  -7  -1   2   10.02    8.29   4
   6   1  -2   66.14   10.23   2
   6   1  -2   44.43   11.05   1
   5   1  -2   73.19   11.61   1
   5   1  -2   68.11   10.09   2
   4   1  -2   37.87    8.00   1
   4   1  -2   35.91    7.10   2
   3   1  -2   48.88    6.60   2
   3   1  -2   41.44    6.95   1
   3   1  -2   44.93    4.47   3
   2   1  -2  260.49   16.22   2
   2   1  -2  264.10   14.73   3
   2   1  -2  255.99   17.73   1
   0  -1   2  609.78   30.83   1
   0   1  -2  552.71   28.13   2
   0   1  -2  609.37   33.06   4
   0   1  -2  574.32   30.27   3
   1  -1   2 1521.13   69.22   2
  -1   1  -2 1574.24   75.24   3
   1  -1   2 1515.67   78.26   1
   2  -1   2  950.57   46.77   2
   2  -1   2 1028.48   54.49   1
  -2   1  -2 1017.80   49.85   3
   3  -1   2  103.29   11.15   1
  -3   1  -2   99.77    7.26   3
   3  -1   2  105.92    8.84   2
  -4   1  -2    3.24    2.45   3
   4  -1   2    0.19    4.29   1
   4  -1   2    2.66    3.84   2
  -4   1  -2    5.98    5.12   4
   5  -1   2   33.18    6.74   2
  -5   1  -2    2.31    5.15   4
   5  -1   2   16.95    7.24   1
  -6   1  -2   -0.70    6.99   4
   6  -1   2   15.25    6.02   2
   6  -1   2   15.28    7.49   1
   7  -1   2   43.61    8.42   2
   7  -1   2   42.84   10.59   1
  -8   1  -2   -0.61    7.47   4
   8  -1   2    1.71    6.75   2
   8  -1   2   18.14    9.60   1
   9  -1   2   23.62   11.47   1
   9  -1   2    8.31    8.87   2
  -9   1  -2    6.16   11.87   4
   9   0  -2   38.74   11.85   2
   9   0  -2   18.94   11.75   1
  -9   0   2    2.05   11.35   4
   8   0  -2    9.37    6.81   2
  -8   0   2  -11.22    8.69   4
   8   0  -2    8.67    8.85   1
  -7   0   2    7.96    7.87   4
   7   0  -2    7.11    6.23   2
   7   0  -2   11.71    8.76   1
  -6   0   2    0.15    6.32   4
   6   0  -2    4.51    6.71   1
   6   0  -2   10.31    5.14   2
   5   0  -2    4.13    4.54   2
   5   0  -2    4.51    5.14   1
  -5   0   2    6.40    5.72   4
   4   0  -2  472.45   31.93   1
   4   0  -2  476.55   28.87   2
   3   0  -2  438.53   25.88   2
   3   0  -2  479.00   22.98   3
   3   0  -2  416.71   28.08   1
   2   0  -2  110.32    8.99   2
   2   0  -2  120.82    7.30   3
  -2   0   2  104.39    8.79   1
  -1   0   2  381.43   22.53   1
  -1   0   2  472.49   24.21   4
   1   0  -2  379.36   20.76   2
   0   0   2  748.09   42.39   4
   0   0  -2  756.87   34.37   2
   0   0   2  745.09   38.93   1
   0   0  -2  738.14   37.42   3
   1   0   2 2136.30  107.33   1
  -1   0  -2 2099.85  101.60   3
   1   0   2 2081.94   93.37   2
  -2   0  -2 1881.06   82.63   3
   2   0   2 1501.99   89.16   1
   3   0   2  107.13   11.65   1
   4   0   2    5.67    3.43   2
  -4   0  -2    7.44    2.71   3
  -4   0  -2   -4.89    3.46   4
   4   0   2    6.48    5.23   1
   5   0   2  235.15   22.41   1
   5   0   2  242.78   17.87   2
   6   0   2  404.43   31.41   1
   6   0   2  305.10   23.85   2
  -7   0  -2   -2.09    6.17   4
   7   0   2   18.60    9.07   1
   7   0   2   15.79    6.07   2
  -8   0  -2   -1.70    8.37   4
   8   0   2   12.23    9.67   1
   8   0   2    4.10    7.12   2
   9   0   2   29.23   10.95   2
  -9   0  -2   -1.10   10.33   4
  -9   1   2    7.49   12.04   4
   9  -1  -2   16.47    9.82   2
  -8   1   2    8.69    9.69   4
   8  -1  -2    4.26    6.01   2
   8  -1  -2   -2.20    8.56   1
   7  -1  -2   19.78    7.82   1
   7  -1  -2   24.27    7.37   2
  -7   1   2    3.35    8.69   4
   6  -1  -2   37.91    9.65   1
   6  -1  -2   45.17    8.57   2
   5  -1  -2  220.84   18.29   2
   5  -1  -2  232.67   20.00   1
   4  -1  -2  197.01   15.52   2
   4  -1  -2  198.73   16.81   1
   4  -1  -2  212.21   11.25   3
  -3   1   2    4.41    2.96   1
  -3   1   2    1.75    3.64   4
   3  -1  -2    4.12    3.22   2
  -2   1   2  747.18   38.93   1
   2  -1  -2  753.36   35.89   2
  -2   1   2  668.64   42.92   4
   1  -1  -2 5325.87  223.40   2
  -1   1   2 4744.31  276.87   4
  -1   1   2 5191.55  251.50   1
   0   1   2 1150.74   70.36   1
   0   1   2 1618.98   78.95   4
   1   1   2 1903.25   97.97   1
   1   1   2 1870.33   83.55   2
   1   1   2 1901.27  107.84   4
   3   1   2    7.02    3.17   2
   3   1   2    6.79    5.25   1
  -3  -1  -2    4.97    2.59   3
  -3  -1  -2    0.54    4.73   4
  -4  -1  -2  215.63   12.87   3
   4   1   2  219.92   15.60   2
   4   1   2  213.13   20.50   1
   5   1   2    6.55    4.10   2
  -5  -1  -2   -1.40    6.22   4
   5   1   2   17.42    8.25   1
   6   1   2    9.81    7.97   1
  -6  -1  -2   -0.28    5.95   4
   6   1   2    3.78    5.71   2
   7   1   2   11.00    9.18   1
   7   1   2   13.40    6.56   2
  -7  -1  -2    0.57    7.74   4
   8   1   2    6.41   10.41   1
  -8  -1  -2   -5.48    9.41   4
  -9   2   2    5.79    7.33   1
   9  -2  -2    7.80    9.23   2
  -9   2   2   -1.41   10.02   4
   8  -2  -2   14.54    6.99   2
  -8   2   2    6.81    7.06   4
  -8   2   2    9.32    8.42   4
  -7   2   2    1.26    7.89   4
   7  -2  -2   39.80    8.92   2
   6  -2  -2   41.49    8.06   2
   6  -2  -2   58.83    9.52   1
   5  -2  -2    3.56    3.88   2
  -5   2   2    2.05    4.76   4
  -5   2   2    2.05    4.59   4
   4  -2  -2   25.65    4.99   2
  -4   2   2   30.89    5.10   1
  -4   2   2   17.99    6.57   4
  -3   2   2 1114.95   60.24   1
  -3   2   2 1120.50   68.22   4
   3  -2  -2 1187.26   55.46   2
  -2   2   2  602.42   42.83   4
   2  -2  -2  829.64   35.16   2
   1  -2  -2 2371.87  103.06   2
  -1   2   2 2273.12  130.24   4
   0   2   2 3495.48  178.63   1
   0   2   2 3625.02  198.38   4
   1   2   2   70.40    4.38   2
   1   2   2   72.37    8.73   1
   1   2   2   70.38    9.72   4
   2   2   2  219.08   18.54   1
   2   2   2  235.18   13.09   2
  -4  -2  -2    0.21    2.05   3
   4   2   2    3.10    4.44   2
   4   2   2   -3.64    5.32   1
  -4  -2  -2    3.92    6.14   4
   5   2   2  110.10   11.22   2
   5   2   2   58.52   12.06   1
  -6  -2  -2   -7.68    5.81   4
   6   2   2   -2.59    6.41   1
   6   2   2    7.54    6.57   2
  -7  -2  -2    1.76    8.50   4
   7   2   2   -1.91    9.15   1
  -8  -2  -2    0.35    9.18   4
   8   2   2   21.08   12.54   1
   9  -3  -2   17.67    9.20   2
  -9   3   2    3.70    8.44   4
  -9   3   2   21.58    7.99   1
   8  -3  -2    9.39    6.42   2
  -8   3   2    2.76    7.29   4
  -8   3   2   -1.22    6.07   1
  -7   3   2   -0.13    7.08   4
   7  -3  -2   13.44    6.19   2
  -7   3   2   23.33    6.07   1
   6  -3  -2    1.02    5.14   2
  -6   3   2    8.33    4.46   1
  -6   3   2    2.93    7.35   4
   5  -3  -2   69.98    8.83   2
  -5   3   2   31.76    5.79   1
  -5   3   2   33.19    8.82   4
   4  -3  -2    4.48    3.63   2
  -4   3   2    3.86    2.89   1
  -4   3   2    6.69    5.15   4
   4  -3  -2    0.17    2.24   3
   3  -3  -2   21.64    4.35   2
  -3   3   2   23.67    6.52   4
  -3   3   2   28.36    4.62   1
   2  -3  -2  741.68   38.36   2
  -2   3   2  803.29   42.23   1
  -2   3   2  825.56   49.25   4
  -1   3   2  211.42   13.47   1
   1  -3  -2  231.86   14.86   3
  -1   3   2  156.59   15.86   4
   1  -3  -2  206.92   11.16   2
   0   3   2  108.40    9.83   1
   0  -3  -2  112.84    5.76   2
   0   3   2   91.90   11.69   4
   1   3   2  790.20   39.11   2
   1   3   2  931.44   51.42   1
   1   3   2  920.11   57.45   4
  -2  -3  -2    2.17    2.63   3
   2   3   2    6.09    5.12   1
   2   3   2    3.81    5.08   4
   2   3   2    4.96    2.66   2
   3   3   2   55.47    6.57   2
   3   3   2   48.11    9.20   1
   4   3   2   75.59   13.12   1
   5   3   2   39.84    8.00   2
   5   3   2   27.20    9.64   1
   6   3   2    7.16    9.00   1
  -6  -3  -2    3.63    6.69   4
  -7  -3  -2    4.68    9.05   4
   7   3   2    6.07   10.38   1
   8   3   2    5.37   12.27   1
  -8  -3  -2   -3.15    8.37   4
  -9   4   2   -1.95    8.39   4
   9  -4  -2    0.55    7.18   2
  -8   4   2    1.95   10.07   4
  -8   4   2    8.72    5.84   1
   8  -4  -2    5.55    5.73   2
  -7   4   2   24.62   10.87   4
  -7   4   2   14.98    5.46   1
   7  -4  -2   41.61    9.64   2
  -6   4   2    1.55    7.90   4
  -6   4   2    8.40    4.83   1
   6  -4  -2   -0.12    4.62   2
  -5   4   2    2.09    6.01   4
   5  -4  -2   -0.84    2.71   3
   5  -4  -2    5.02    4.21   2
  -5   4   2    3.39    4.05   1
   4  -4  -2    0.57    2.60   3
  -4   4   2   20.85    4.55   1
  -4   4   2    7.21    5.17   4
   4  -4  -2   14.83    4.76   2
  -3   4   2  167.39   11.41   1
   3  -4  -2  164.59   12.02   2
  -3   4   2  113.03   13.94   4
   2  -4  -2  194.35   11.90   2
  -2   4   2  190.42   12.34   1
   2  -4  -2  142.98   13.86   3
  -1   4   2   94.19    8.59   1
   1  -4  -2   87.92    6.32   2
   1  -4  -2  118.67   10.95   3
  -1   4   2   56.76    9.77   4
   0  -4  -2  856.55   38.29   2
   0   4   2  816.59   55.36   4
   1   4   2  199.91   17.51   1
   1   4   2  188.01   19.78   4
   2   4   2  285.82   24.10   1
   2   4   2  285.33   15.96   2
   2   4   2  298.72   27.65   4
   3   4   2  154.36   11.39   2
   3   4   2  161.01   17.96   1
  -4  -4  -2   -0.31    7.35   4
  -4  -4  -2    0.20    3.56   3
   4   4   2   12.83    7.00   1
   5   4   2   -3.43    7.61   1
  -5  -4  -2    6.28   10.18   4
   6   4   2   52.11   13.36   1
  -6  -4  -2    1.41    8.55   4
  -7  -4  -2    7.32   10.01   4
   7   4   2    3.76    8.67   1
   9  -5  -2   14.52    9.15   2
  -9   5   2    0.22   10.24   4
   8  -5  -2   30.74    9.77   2
  -8   5   2   14.94   10.19   4
   7  -5  -2    5.28    5.69   2
  -7   5   2   -4.78    6.23   4
  -7   5   2    0.76    6.00   1
  -6   5   2   10.33    5.20   1
   6  -5  -2    6.56    5.52   2
  -6   5   2   11.99    8.76   4
   5  -5  -2    2.56    4.33   2
   5  -5  -2    3.28    3.56   3
  -5   5   2    3.02    4.17   1
  -5   5   2    4.70    6.50   4
  -4   5   2    8.83    5.95   4
   4  -5  -2    5.34    3.78   3
  -4   5   2   13.35    4.22   1
   4  -5  -2    8.70    4.43   2
  -3   5   2  207.01   13.16   1
  -3   5   2  123.96   16.71   4
   3  -5  -2  201.33   13.78   2
  -2   5   2  325.45   27.00   4
   2  -5  -2  269.13   22.08   3
  -2   5   2  299.55   19.12   1
   2  -5  -2  293.19   17.35   2
   1  -5  -2   93.15   11.80   3
  -1   5   2  114.11   14.85   4
  -1   5   2  115.09   10.17   1
   1  -5  -2  104.43    7.65   2
   0  -5  -2   74.37    9.77   3
   0   5   2   49.59   10.10   4
  -1  -5  -2    3.85    4.36   3
  -1  -5  -2    4.48    2.17   2
   1   5   2    6.86    6.63   4
   1   5   2    2.38    4.99   1
   2   5   2   10.16    6.44   1
   2   5   2    6.10    6.97   4
   2   5   2    7.22    3.71   2
  -2  -5  -2    5.87    4.33   3
   3   5   2  202.98   24.57   4
   3   5   2  196.09   21.36   1
  -5  -5  -2    0.97   11.74   4
   5   5   2   -3.56    7.98   1
  -6  -5  -2   -1.32   10.96   4
   6   5   2   31.28   11.71   1
   7   5   2   -1.02   10.85   1
  -7  -5  -2    4.48   10.73   4
   9  -6  -2    0.75   10.39   2
  -9   6   2    7.85   11.94   4
  -8   6   2    2.04    9.93   4
   8  -6  -2   10.66    8.47   2
   7  -6  -2    0.22    6.12   2
  -7   6   2    8.10    9.07   4
  -6   6   2    1.34    8.56   4
   6  -6  -2   13.86    7.03   2
   5  -6  -2   39.78    8.40   2
  -5   6   2   49.72   11.68   4
  -5   6   2   51.34    7.11   1
  -4   6   2   31.96    5.53   1
   4  -6  -2   39.20    6.99   2
  -4   6   2   31.65    9.20   4
  -3   6   2   17.86    7.73   4
   3  -6  -2   20.70    4.99   2
  -3   6   2   14.69    4.53   1
   3  -6  -2    3.63    5.89   3
  -2   6   2    5.12    4.25   1
  -2   6   2   -1.63    5.13   4
   2  -6  -2    4.80    5.31   3
   2  -6  -2    3.92    3.05   2
  -1   6   2  119.32   16.56   4
  -1   6   2  130.16   12.25   1
   1  -6  -2  129.86    9.06   2
   1  -6  -2   88.88   12.76   3
   0  -6  -2   31.67    3.94   2
   0   6   2    9.06    6.74   4
   0  -6  -2   22.91    6.34   3
   0   6   2   27.45    7.56   1
   1   6   2  227.69   20.43   1
   1   6   2  205.58   23.78   4
   2   6   2  262.89   28.76   4
   2   6   2  259.04   24.11   1
   3   6   2   48.66   12.67   4
   3   6   2   39.92   10.18   1
   4   6   2   91.04   15.96   1
  -4  -6  -2    2.59   10.91   4
   5   6   2    1.05    7.22   1
  -5  -6  -2   13.08   13.80   4
  -6  -6  -2   -1.86   10.82   4
   6   6   2    8.66    9.85   1
   9  -7  -2   17.00   10.79   2
  -9   7   2    8.95   11.92   4
  -8   7   2   11.66   12.66   4
   8  -7  -2   -0.45    7.76   2
   7  -7  -2   -1.76    6.87   2
  -7   7   2   -1.58   10.47   4
  -7   7   2   -1.41   10.47   4
  -6   7   2    2.60    8.53   4
   6  -7  -2    4.77    5.89   2
  -5   7   2    1.35    8.06   4
   5  -7  -2    0.97    5.95   2
   5  -7  -2   11.15    5.43   3
   4  -7  -2    1.15    6.19   3
   4  -7  -2   -0.54    4.43   2
  -4   7   2    3.90    8.05   4
   3  -7  -2   28.67    8.25   3
  -3   7   2   58.61   13.06   4
  -2   7   2  125.98   17.98   4
  -2   7   2  136.86   12.26   1
   2  -7  -2  127.46   10.90   2
   1  -7  -2    3.88    5.13   3
  -1   7   2    4.62    7.27   4
   1  -7  -2    6.18    3.48   2
  -1   7   2    4.82    5.22   1
   0   7   2   47.49   11.75   4
   0  -7  -2   20.08    7.95   3
   1   7   2  165.49   18.11   1
   1   7   2  177.38   22.27   4
  -2  -7  -2    2.66    6.52   3
   2   7   2    3.27    8.77   4
   2   7   2    8.28    7.29   1
   3   7   2   49.27   14.45   4
   3   7   2   55.82   12.63   1
  -4  -7  -2    0.63    9.71   4
   4   7   2    6.52    9.00   1
  -5  -7  -2    4.11   12.54   4
   5   7   2    2.15    8.79   1
   6   7   2   15.56   12.25   1
  -6  -7  -2    2.72   11.21   4
   8  -8  -2   13.63    8.79   2
  -8   8   2    1.63   12.28   4
  -7   8   2    5.58   11.54   4
   7  -8  -2   -5.84    7.39   2
   6  -8  -2    4.34    6.60   2
   6  -8  -2   13.44    6.71   3
  -6   8   2    8.15    9.18   4
   5  -8  -2   17.45    7.42   2
   5  -8  -2   10.06    6.45   3
  -5   8   2   -1.59    9.15   4
  -4   8   2  101.57   18.50   4
   4  -8  -2  124.91   12.83   2
   3  -8  -2   44.62    7.14   2
  -3   8   2   58.64   14.15   4
   2  -8  -2    2.51    6.36   3
  -2   8   2   -1.33    7.19   4
   2  -8  -2   -1.20    3.82   2
  -1   8   2   12.22    7.97   4
   1  -8  -2    4.14    7.67   3
  -1   8   2   18.16    7.06   1
   0  -8  -2   14.23    8.27   3
   0   8   2   43.53   11.83   4
   0   8   2   70.89   11.48   1
  -1  -8  -2    5.20    7.85   3
   1   8   2    5.47    6.58   1
   1   8   2   -3.79    6.71   4
   2   8   2   18.60    8.31   1
  -2  -8  -2    3.42    7.24   3
   2   8   2   24.92   11.26   4
   3   8   2   20.91   10.27   4
  -3  -8  -2    0.00    6.10   3
   3   8   2   10.32   10.33   1
   4   8   2    9.11   10.26   1
  -4  -8  -2   -4.35   12.31   4
   5   8   2   30.39   13.57   1
  -5  -8  -2    1.03   13.75   4
   8  -9  -2   -0.68    9.93   2
  -8   9   2   19.79   14.58   4
   7  -9  -2    4.65    9.29   2
  -7   9   2   12.96   12.98   4
   6  -9  -2    1.05    5.02   3
   6  -9  -2   18.43    7.97   2
  -6   9   2   22.14   13.09   4
  -5   9   2   14.53   11.49   4
   5  -9  -2   14.86    7.09   3
   5  -9  -2   32.28    8.92   2
   4  -9  -2   11.29    6.81   2
   4  -9  -2    7.33    7.04   3
  -4   9   2   -2.45   12.20   4
  -3   9   2   25.49   12.45   4
   3  -9  -2   38.52    6.96   2
   3  -9  -2    7.28    7.37   3
  -2   9   2   37.53   14.15   4
   2  -9  -2   23.18    9.14   3
  -1   9   2   13.29    8.80   4
   1  -9  -2    9.83    8.38   3
   0  -9  -2    1.12    9.12   3
   0   9   2   42.94   12.90   4
   1   9   2   33.04   12.67   4
   1   9   2   36.58   11.18   1
   2   9   2   13.44    9.39   1
   2   9   2   10.22    9.08   4
  -2  -9  -2   -6.27    7.57   3
   3   9   2   12.43    9.22   4
   3   9   2   18.23   11.00   1
  -3  -9  -2   -7.75    7.14   3
   4   9   2    2.51   11.65   1
   7 -10  -2   12.53   10.78   2
  -7  10   2    1.37   13.39   4
   6 -10  -2    6.49    9.12   2
   6 -10  -2   -5.95    7.82   3
  -6  10   2    4.88   13.04   4
   5 -10  -2   10.05    9.51   2
   5 -10  -2   12.25    8.09   3
  -5  10   2   11.87   12.91   4
   4 -10  -2   12.17    8.94   3
  -4  10   2   13.72   12.83   4
   4 -10  -2    0.61    7.21   2
   3 -10  -2    7.58    7.77   3
  -3  10   2    7.67   10.68   4
  -2  10   2   48.88   13.53   4
   2 -10  -2    3.65    8.90   3
   1 -10  -2    7.82   11.64   3
  -1  10   2   71.73   16.27   4
   0  10   2   13.47    8.65   4
   0 -10  -2   11.11   10.21   3
   1  10   2   23.00   11.79   4
  -1 -10  -2   -0.98    9.50   3
   2  10   2    4.86   10.88   4
  -2 -10  -2    9.41    9.36   3
   3  10   2   15.77   13.03   1
   3  10   2   -1.19   12.61   4
  -3 -10  -2    3.78    8.90   3
   7 -11  -2   18.36   11.50   2
  -7  11   2    2.43   17.56   4
   6 -11  -2   11.84    9.23   3
   6 -11  -2   19.81   11.33   2
  -6  11   2    1.76   14.29   4
  -5  11   2    4.25   15.61   4
   5 -11  -2   19.41    9.37   3
  -4  11   2    7.92   12.75   4
   4 -11  -2   23.18    9.78   3
  -3  11   2    5.19   11.30   4
   3 -11  -2   18.22   10.30   3
   2 -11  -2    0.70    8.55   3
  -2  11   2   50.82   15.68   4
  -1  11   2    4.92   11.07   4
   1 -11  -2   -6.25   11.13   3
   0 -11  -2   -8.95    9.93   3
   0  11   2    1.25    9.94   4
  -1 -11  -2   12.63   11.59   3
   1  11   2   16.33   12.06   4
  -2 -11  -2    6.57   10.54   3
   2  11   2   14.83   14.17   4
   5 -12  -2    7.19   10.89   3
  -5  12   2    6.35   15.68   4
  -4  12   2    5.94   13.40   4
   4 -12  -2   -5.25    9.66   3
  -3  12   2    8.98   12.33   4
   3 -12  -2   -1.34   10.52   3
   2 -12  -2   11.11    9.01   3
  -2  12   2   -8.73   11.95   4
  -1  12   2   22.75   14.50   4
   1 -12  -2   -1.37   10.39   3
   0 -12  -2    0.27   12.65   3
   0  12   2   15.57   14.41   4
  -1 -12  -2   26.55   12.89   3
   0 -13   3    5.48   12.99   3
   0  13  -3   22.12   14.59   4
   1 -13   3    4.10   15.81   3
  -1  13  -3   34.49   15.94   4
   2 -13   3    3.80   16.15   3
  -2  13  -3    2.10   12.71   4
   3 -13   3   10.01    8.31   2
   3 -13   3   10.15   12.59   3
  -3  13  -3   42.85   17.99   4
  -4  13  -3   15.69   15.03   4
   4 -13   3   -0.36    8.47   2
   4 -13   3    3.99   12.21   3
  -2 -12   3   -2.71   14.12   3
   2  12  -3   20.59   17.20   4
   1  12  -3   29.67   16.98   4
  -1 -12   3    6.74   14.75   3
   0  12  -3   27.90   13.01   4
   0 -12   3   -3.87   11.36   3
  -1  12  -3   -0.24   12.32   4
  -2  12  -3   14.03   12.86   4
  -2  12  -3   16.51   11.11   3
   2 -12   3   12.40    7.56   2
  -3  12  -3   11.85   12.25   4
   3 -12   3    2.67    6.89   2
  -3  12  -3   -5.39   10.45   3
  -4  12  -3   -9.06    9.60   4
   4 -12   3    5.70    7.97   2
   5 -12   3   -0.32    8.17   2
   5 -12   3    4.28   10.46   3
  -5  12  -3   15.65   13.64   4
   6 -12   3   36.34   14.15   3
  -6  12  -3   16.33   11.58   4
   6 -12   3   -0.47    9.29   2
   3  11  -3   18.72   15.97   4
  -3 -11   3    2.90   13.78   3
  -2 -11   3    3.12   12.52   3
   2  11  -3   44.17   15.37   4
   1  11  -3   34.65   14.04   4
  -1 -11   3    4.18   12.07   3
   0  11  -3   15.54    8.17   3
   0  11  -3   16.40   11.87   4
   0 -11   3   13.21    6.78   2
  -1  11  -3   18.73   11.43   4
  -1  11  -3    1.51    7.03   3
   1 -11   3   12.46    6.62   2
  -2  11  -3    7.75   11.59   4
  -2  11  -3    1.95    8.73   3
   2 -11   3    5.03    6.58   2
   3 -11   3   11.76    6.59   2
  -3  11  -3    6.86    9.72   3
  -3  11  -3   18.60   10.91   4
  -4  11  -3   18.66   11.24   4
   4 -11   3    9.23    7.50   2
  -4  11  -3    8.77   10.46   3
   5 -11   3    9.83    8.09   2
  -5  11  -3    8.75    8.84   4
  -5  11  -3   13.51   10.60   3
   6 -11   3   12.21   11.30   3
   6 -11   3    0.92    8.10   2
  -6  11  -3    2.45    8.43   4
   7 -11   3   10.96   10.74   2
  -7  11  -3   25.51   13.94   4
   3  10  -3    8.16   11.40   4
  -3 -10   3   16.61   11.92   3
   2  10  -3   35.67   13.70   4
  -2 -10   3    9.77   11.63   3
   1  10  -3    7.29    7.65   3
  -1 -10   3   16.55    6.21   2
   1  10  -3   27.18   12.18   4
   0 -10   3    8.27    6.08   2
   0  10  -3    5.71    9.33   4
   0  10  -3    5.24    5.79   3
  -1  10  -3  121.18   19.45   4
  -1  10  -3  109.87   16.18   3
   1 -10   3  101.94   11.93   2
  -2  10  -3   36.33   10.52   3
   2 -10   3   29.58    7.89   2
  -2  10  -3   49.02   13.41   4
  -3  10  -3   -1.31    7.58   3
   3 -10   3    7.70    6.21   2
  -3  10  -3    6.25    7.98   4
   4 -10   3    7.54    6.45   2
  -4  10  -3   -0.66    8.20   3
  -4  10  -3   12.82    8.05   4
   5 -10   3    4.74    6.61   2
  -5  10  -3    6.63    6.87   4
  -5  10  -3    7.78    9.49   3
  -6  10  -3   13.30   10.39   3
  -6  10  -3    9.34    8.95   4
   6 -10   3    6.78    8.64   2
  -7  10  -3   32.44   13.80   4
   7 -10   3   16.71   10.75   2
  -5  -9   3   -3.75   15.19   4
   5   9  -3   11.19    9.59   1
   4   9  -3   12.12    9.94   1
   3   9  -3    2.62    6.42   1
   3   9  -3   19.58   12.40   4
  -3  -9   3    7.54   10.80   3
   2   9  -3   59.74   13.75   4
   2   9  -3   69.03   11.96   3
  -2  -9   3   65.05    9.52   2
  -1  -9   3    0.05    4.87   2
   1   9  -3   14.53    8.84   4
   1   9  -3    7.76    5.72   3
   0   9  -3  147.93   20.13   4
   0   9  -3   97.55   14.78   3
   0  -9   3  118.48   12.03   2
   1  -9   3    9.80    5.38   2
  -1   9  -3   20.35    8.58   4
  -1   9  -3    8.51    6.33   3
  -2   9  -3    1.51    7.25   4
  -2   9  -3   -0.37    7.02   3
   2  -9   3    1.95    4.68   2
  -3   9  -3   -1.37    7.15   3
  -3   9  -3    4.36    6.88   4
   3  -9   3    8.16    5.70   2
  -4   9  -3    6.28    7.77   3
   4  -9   3   12.92    6.03   2
  -4   9  -3   11.97    8.62   4
   5  -9   3   31.37    8.12   2
  -5   9  -3   21.39    9.28   3
  -5   9  -3   22.83    9.66   4
  -6   9  -3   34.44   11.61   3
   6  -9   3   31.66   10.50   2
  -6   9  -3   44.03   12.89   4
  -7   9  -3   14.10   10.83   4
   7  -9   3   10.93   10.17   2
  -8   9  -3   10.89   11.21   4
   8  -9   3    8.79    9.48   2
  -6  -8   3    5.03   15.24   4
   6   8  -3   16.30   11.80   1
  -5  -8   3    5.96   13.10   4
   5   8  -3    3.69    8.31   1
   4   8  -3   13.07    7.01   2
   4   8  -3    6.57    8.22   1
   3   8  -3   13.82    6.52   2
   3   8  -3   -5.14    5.84   1
   3   8  -3    3.33    5.44   3
   3   8  -3   14.00   10.39   4
  -2  -8   3   27.07    6.53   2
   2   8  -3   18.74    7.70   1
   2   8  -3   14.16    9.24   4
   2   8  -3   33.87    8.09   3
   1   8  -3    2.49    5.53   3
  -1  -8   3    0.29    3.64   2
   1   8  -3    7.75    5.45   1
   1   8  -3    1.43    8.27   4
   0   8  -3    3.44    8.16   4
   0  -8   3    5.99    4.28   2
   0   8  -3    5.81    4.84   3
   1  -8   3   16.44    4.71   2
  -1   8  -3    6.52    8.95   4
  -1   8  -3   15.67    6.92   3
  -2   8  -3  209.77   20.57   3
  -2   8  -3  143.20   20.26   4
   2  -8   3  180.00   14.63   2
  -3   8  -3    4.06    6.87   3
   3  -8   3    2.16    5.39   2
  -3   8  -3   -1.25    6.53   4
   4  -8   3   87.14   11.00   2
  -4   8  -3   86.53   13.20   3
  -4   8  -3   72.34   12.69   4
  -5   8  -3   19.21    8.05   4
  -5   8  -3   13.16    7.60   3
   5  -8   3    2.28    6.55   2
   6  -8   3    4.70    7.74   2
  -6   8  -3   -0.86    6.15   4
  -7   8  -3    4.26    9.69   4
   7  -8   3   12.03    8.96   2
   8  -8   3   11.95    8.83   2
  -8   8  -3   18.03   13.52   4
  -6  -7   3   14.28   12.59   4
   6   7  -3   36.63   12.53   1
   5   7  -3    9.63    6.13   2
  -5  -7   3    6.54   11.36   4
   5   7  -3   22.28    9.71   1
  -4  -7   3   -0.72    9.24   4
  -4  -7   3   14.77    8.90   3
   4   7  -3   15.82    5.59   2
   4   7  -3   43.39   10.04   1
   3   7  -3   18.20    7.90   1
   3   7  -3   19.34    9.65   4
   3   7  -3   16.48    6.47   2
   3   7  -3    9.52    6.71   3
   2   7  -3   31.93    8.15   3
   2   7  -3   24.37    6.43   2
   2   7  -3   26.68   10.39   4
   2   7  -3   37.22    7.85   1
   1   7  -3   15.97    6.95   3
   1   7  -3    9.63    5.61   1
  -1  -7   3   17.69    4.49   2
   1   7  -3    7.67    7.67   4
   0   7  -3  205.35   22.33   4
   0  -7   3  212.90   15.40   2
   0   7  -3  198.93   19.75   3
   0  -7   3  207.31   13.99   1
  -1   7  -3    7.97    5.28   3
  -1   7  -3   16.57    8.14   4
   1  -7   3   13.76    3.80   2
  -2   7  -3  141.78   17.32   4
  -2   7  -3  134.18   15.15   3
   2  -7   3  112.27   10.94   2
  -3   7  -3   97.30   12.46   3
   3  -7   3   83.59    9.65   2
  -3   7  -3   63.51   11.43   4
   4  -7   3   -1.49    4.16   2
  -4   7  -3    1.03    5.55   4
  -4   7  -3   -0.62    4.75   3
   5  -7   3  114.24   13.05   2
  -5   7  -3  105.37   12.85   3
  -5   7  -3  109.05   16.94   4
  -6   7  -3   14.18   10.61   4
   6  -7   3    8.17    7.23   2
   7  -7   3   29.38    8.92   2
  -7   7  -3    8.67    7.31   4
   8  -7   3   15.77   10.12   2
  -8   7  -3    6.80    9.97   4
  -7  -6   3   11.05   11.12   4
   7   6  -3    0.42   10.83   1
  -6  -6   3   10.66   10.72   4
   6   6  -3   29.18   11.27   1
   6   6  -3   49.95    9.85   2
  -5  -6   3    8.60    9.60   4
   5   6  -3   -2.32    5.62   1
   5   6  -3    4.64    6.11   2
   4   6  -3  116.33   13.62   3
   4   6  -3   84.32   11.93   2
   4   6  -3  120.29   15.45   1
   3   6  -3    1.93    5.80   1
   3   6  -3    6.48    5.04   3
   3   6  -3    3.27    4.76   2
   3   6  -3   10.91    8.04   4
   2   6  -3 1663.30   97.58   4
   2   6  -3 1453.34   83.49   3
   2   6  -3 1521.19   76.59   2
   1   6  -3  165.66   16.41   3
   1   6  -3  166.70   18.24   4
   1   6  -3  165.88   14.19   1
   0   6  -3   32.22    8.87   4
   0  -6   3   36.34    4.42   1
   0   6  -3   22.17    6.92   3
   0  -6   3   32.96    5.23   2
   1  -6   3   -1.73    2.88   2
  -1   6  -3    3.65    6.01   4
   1  -6   3    1.58    2.03   1
  -1   6  -3    2.22    3.57   3
   2  -6   3   57.45    6.99   2
  -2   6  -3   56.79    8.74   3
  -2   6  -3   51.22    9.76   4
  -3   6  -3   63.20    9.51   3
   3  -6   3   72.16    8.41   2
  -3   6  -3   52.55   10.10   4
  -4   6  -3  181.87   16.27   3
  -4   6  -3  112.61   16.94   4
   4  -6   3  182.70   15.19   2
  -5   6  -3   24.36    8.36   4
  -5   6  -3   25.97    6.35   3
   5  -6   3   27.98    6.96   2
  -6   6  -3    4.08    6.68   4
   6  -6   3    8.92    6.02   2
  -7   6  -3   11.09    8.41   4
   7  -6   3    6.71    7.04   2
  -8   6  -3   10.58    9.84   4
   8  -6   3   13.64    9.01   2
  -9   6  -3   -0.57   10.30   4
   9  -6   3   16.78    9.58   2
   7   5  -3    9.95    9.56   1
   7   5  -3   11.48    7.76   2
  -7  -5   3    2.70    8.66   4
  -6  -5   3   -2.21   10.01   4
   6   5  -3    4.41    6.96   1
   6   5  -3   11.95    7.34   2
   5   5  -3   67.37   10.71   2
   5   5  -3   77.14   13.51   1
   4   5  -3  114.98   12.55   3
   4   5  -3   99.52   12.35   2
   4   5  -3  129.84   16.40   1
   3   5  -3  177.81   15.78   2
   3   5  -3  176.56   19.76   4
   3   5  -3  195.99   18.83   1
   3   5  -3  191.64   16.59   3
   2   5  -3  104.55   11.97   3
   2   5  -3  100.04   10.76   2
   2   5  -3  111.42   12.08   1
   1   5  -3  208.13   15.19   2
   1   5  -3  181.71   14.65   1
   1   5  -3  175.28   15.95   3
   0  -5   3  351.07   21.13   2
   0   5  -3  358.21   25.23   3
   0  -5   3  382.49   21.12   1
  -1   5  -3  139.72   13.56   3
  -1   5  -3  146.66   14.94   4
   1  -5   3  155.19    9.09   1
   1  -5   3  144.18   11.25   2
   2  -5   3  533.62   27.22   2
  -2   5  -3  381.78   32.15   4
  -2   5  -3  514.50   31.14   3
  -3   5  -3  258.23   20.64   3
   3  -5   3  301.84   16.85   1
   3  -5   3  293.04   19.53   2
  -3   5  -3  297.53   25.15   4
   4  -5   3  101.92   10.80   2
  -4   5  -3   94.81   10.72   3
   4  -5   3  103.93    9.30   1
   5  -5   3   53.05    8.98   2
  -5   5  -3   39.90   11.23   4
  -5   5  -3   56.51    8.34   3
   6  -5   3   -6.39    4.91   2
  -6   5  -3    4.95    7.40   4
   7  -5   3   10.68    6.28   2
  -7   5  -3    2.76    7.03   4
  -8   5  -3    6.78    6.99   4
   8  -5   3    9.03    7.87   2
   9  -5   3    8.52    8.64   2
  -9   5  -3    6.40   10.68   4
   8   4  -3    0.54    8.79   2
   8   4  -3    9.05   11.34   1
  -8  -4   3    6.40   10.79   4
  -7  -4   3    4.57    8.47   4
   7   4  -3   -5.19    7.15   1
   7   4  -3    4.58    7.46   2
   6   4  -3    6.59    8.01   1
  -6  -4   3    2.86    8.37   4
   6   4  -3    7.50    6.41   2
  -5  -4   3   -0.03    7.89   4
   5   4  -3   29.61    7.02   2
   5   4  -3   20.82    7.94   1
   4   4  -3   28.85    6.28   3
   4   4  -3   21.06    8.39   1
   4   4  -3   21.38    6.35   2
   3   4  -3   44.32    8.42   1
   3   4  -3   52.73    8.20   2
   3   4  -3   50.00    7.58   3
   2   4  -3    5.16    6.06   4
   2   4  -3    1.44    3.26   2
   2   4  -3    1.17    3.18   3
   2   4  -3    6.63    4.79   1
   1   4  -3 2269.27  133.67   4
   1   4  -3 2424.94  109.14   2
   1   4  -3 2382.95  118.30   3
   1   4  -3 2311.08  120.05   1
   0   4  -3   52.90    7.64   4
   0  -4   3   44.29    5.38   2
   0  -4   3   48.25    4.79   1
   0   4  -3   52.48    7.54   3
   1  -4   3 1477.42   70.05   2
   1  -4   3 1525.71   74.96   1
  -1   4  -3 1469.04   77.55   3
  -2   4  -3  141.95   12.72   3
   2  -4   3  151.80   10.00   1
   2  -4   3  149.23   11.20   2
  -2   4  -3  138.49   14.59   4
  -3   4  -3   81.15   12.30   4
  -3   4  -3  130.69   11.58   3
   3  -4   3  142.08   11.61   2
   3  -4   3  133.25   10.44   1
  -4   4  -3   56.19    7.43   3
   4  -4   3   55.76    7.50   1
   4  -4   3   68.47    8.68   2
  -4   4  -3   30.22   10.22   4
   5  -4   3  308.86   21.39   2
   5  -4   3  275.31   20.87   1
  -5   4  -3  301.51   19.62   3
  -5   4  -3  182.22   24.09   4
  -6   4  -3    8.58    6.51   4
   6  -4   3   21.42    6.68   1
   6  -4   3   39.14    8.13   2
  -6   4  -3    7.68    6.46   4
  -7   4  -3    9.65    6.75   4
  -7   4  -3    9.68    6.70   4
   7  -4   3   30.26    8.31   2
   8  -4   3   13.65    6.96   2
  -8   4  -3    4.23    6.95   4
  -9   4  -3   -3.43    7.38   4
   9  -4   3  -16.47    6.44   2
   8   3  -3   30.95   11.11   2
  -8  -3   3    2.47    9.96   4
   8   3  -3   29.15   12.72   1
   7   3  -3   20.50    9.21   2
  -7  -3   3   -2.28    8.89   4
   7   3  -3   29.63   10.61   1
   6   3  -3   21.54    8.54   2
   6   3  -3   19.44    8.37   1
  -6  -3   3    3.49    7.49   4
   5   3  -3   10.99    6.62   1
   5   3  -3    8.57    6.78   2
  -5  -3   3    9.97    6.04   4
   4   3  -3   11.05    4.19   3
  -4  -3   3    4.87    6.28   4
   4   3  -3    7.98    4.86   2
   4   3  -3    9.51    5.74   1
   3   3  -3  466.09   28.40   2
   3   3  -3  493.94   32.73   1
   3   3  -3  465.19   28.10   3
   2   3  -3   45.13    6.77   2
   2   3  -3   41.11    6.96   4
   2   3  -3   43.23    6.96   1
   2   3  -3   24.07    5.02   3
  -1  -3   3  990.66   53.00   1
   1   3  -3 1002.89   59.04   4
   1   3  -3 1022.78   50.00   2
   1   3  -3  993.49   53.12   3
   0   3  -3  604.95   37.98   4
   0   3  -3  615.87   34.98   3
   0  -3   3  634.59   31.82   2
   0  -3   3  631.52   33.18   1
   1  -3   3    5.10    2.33   1
  -1   3  -3    2.16    2.79   4
   1  -3   3    5.10    2.40   2
  -1   3  -3    5.82    3.03   3
  -2   3  -3    8.97    3.72   4
   2  -3   3   14.81    3.78   2
  -2   3  -3   14.84    3.98   3
   2  -3   3   13.68    3.57   1
  -3   3  -3  244.34   16.09   3
   3  -3   3  227.74   15.37   2
   3  -3   3  228.03   16.61   1
  -3   3  -3  209.32   20.06   4
   4  -3   3  145.89   12.63   2
  -4   3  -3  149.12   11.62   3
   4  -3   3  131.44   13.47   1
   5  -3   3   45.95    9.31   1
  -5   3  -3   44.64    6.39   3
   5  -3   3   40.68    7.72   2
   6  -3   3   16.22    6.08   2
  -6   3  -3   -7.51    6.53   4
   6  -3   3   14.73    6.39   1
   7  -3   3    8.34    6.85   2
  -7   3  -3    4.36    7.41   4
   7  -3   3   13.39    7.97   1
   8  -3   3   13.54    7.12   2
  -8   3  -3   -6.73    9.55   4
   8  -3   3    6.35    8.58   1
   9  -3   3   12.45    8.41   2
  -9   3  -3    6.93   13.08   4
  -9  -2   3   -3.43   10.69   4
   9   2  -3    2.79   11.41   2
   8   2  -3    2.76    8.19   2
   8   2  -3   -0.69   10.71   1
  -8  -2   3   -1.31    9.21   4
  -7  -2   3   -1.49    8.01   4
   7   2  -3   10.79    8.22   2
   7   2  -3   15.12   10.38   1
   6   2  -3    4.77    5.19   2
  -6  -2   3    4.92    8.51   4
   6   2  -3   -2.20    6.74   1
   5   2  -3  224.39   18.94   2
   5   2  -3  168.61   19.35   1
   4   2  -3  133.54   13.38   2
   4   2  -3  136.79   15.31   1
   4   2  -3  135.90   10.52   3
   3   2  -3   12.76    4.52   2
   3   2  -3   17.21    4.32   3
   3   2  -3   19.16    5.60   1
   2   2  -3   46.58    5.56   3
   2   2  -3   35.45    5.73   2
   1   2  -3  595.61   35.35   4
   1   2  -3  599.53   31.51   2
  -1  -2   3  597.18   32.97   1
   1   2  -3  607.56   32.59   3
   0   2  -3  269.61   16.69   4
   0   2  -3  253.60   15.65   2
   0  -2   3  273.96   15.77   1
   1  -2   3 1960.39   91.19   2
   1  -2   3 2147.59  102.33   1
  -1   2  -3 2104.22   99.74   3
  -1   2  -3 1868.18  112.51   4
   2  -2   3    1.75    3.69   1
  -2   2  -3    0.28    2.66   3
   2  -2   3    0.15    2.09   2
  -2   2  -3   -2.96    3.21   4
   3  -2   3  850.35   49.84   1
   3  -2   3  901.80   43.96   2
  -3   2  -3  876.84   45.63   3
   4  -2   3   -0.06    3.25   2
  -4   2  -3    4.49    5.64   4
  -4   2  -3    0.86    3.08   3
   4  -2   3   -0.68    4.58   1
   5  -2   3   29.52    6.12   2
   5  -2   3   21.38    7.40   1
   6  -2   3    9.30    7.12   1
   6  -2   3   22.98    6.27   2
  -6   2  -3   -1.59    5.37   4
   7  -2   3   18.37    6.75   2
  -7   2  -3   -3.44    6.11   4
   7  -2   3   27.40    9.17   1
  -8   2  -3   -5.40    9.68   4
   8  -2   3   26.20    7.99   2
   8  -2   3   13.50    9.78   1
   9  -2   3   14.02    8.45   2
  -9   2  -3    5.31   12.07   4
   9  -2   3   -2.36   10.74   1
   9   1  -3    8.40   10.41   2
  -9  -1   3   -4.58   11.98   4
  -8  -1   3   -0.49    8.77   4
   8   1  -3    9.79   10.33   1
   8   1  -3   -3.18    8.05   2
  -7  -1   3    0.15    7.45   4
   7   1  -3    7.50    8.31   1
   7   1  -3   15.38    8.39   2
  -6  -1   3    2.68    6.35   4
   6   1  -3    8.14    6.62   1
   6   1  -3   11.45    6.40   2
   5   1  -3   42.37    8.40   2
   5   1  -3   42.24    9.10   1
   4   1  -3  880.35   45.30   3
   4   1  -3  910.34   53.96   1
   4   1  -3  892.37   48.51   2
   3   1  -3   97.03   10.95   1
   3   1  -3  115.42    8.32   3
   3   1  -3  117.48   10.88   2
   2   1  -3   17.78    4.17   2
  -2  -1   3   19.84    3.75   1
   2   1  -3   21.11    3.66   3
   1   1  -3 1407.23   69.86   3
   1   1  -3 1409.20   65.82   2
  -1  -1   3 1394.62   72.21   1
   0  -1   3 1015.04   51.02   1
   0   1  -3  949.10   49.40   3
   0   1  -3  960.37   45.94   2
   1  -1   3  352.07   18.90   2
   1  -1   3  368.57   22.31   1
  -1   1  -3  390.18   21.15   3
   2  -1   3  221.14   13.73   2
  -2   1  -3  245.21   14.74   3
   2  -1   3  244.72   17.53   1
   3  -1   3   97.18    8.49   2
  -3   1  -3   95.61    7.80   3
   3  -1   3  104.44   11.39   1
   4  -1   3   54.43    6.93   2
  -4   1  -3   51.96    5.40   3
   4  -1   3   38.43    8.48   1
   5  -1   3  370.62   29.70   1
   5  -1   3  370.30   24.38   2
   6  -1   3  129.69   12.94   2
   6  -1   3  125.56   16.37   1
   7  -1   3    5.90    5.57   2
   7  -1   3   -0.38    8.49   1
  -7   1  -3    0.61    7.42   4
   8  -1   3    4.28    8.14   1
  -8   1  -3    1.24    9.22   4
   8  -1   3   17.00    7.16   2
  -9   1  -3   -9.79    8.20   4
  -9   0   3    2.68    7.91   1
  -9   0   3    7.15   11.00   4
   9   0  -3    2.75    8.89   2
  -8   0   3    4.00    9.90   4
   8   0  -3    5.10    6.95   2
   7   0  -3   13.88    9.47   1
  -7   0   3   -1.26    8.83   4
   7   0  -3   10.76    6.81   2
   6   0  -3   21.64    6.83   2
  -6   0   3    1.62    5.82   4
   6   0  -3   30.28    9.42   1
   5   0  -3  122.31   13.43   2
   5   0  -3  124.06   14.74   1
   4   0  -3  270.68   20.05   2
   4   0  -3  269.78   15.22   3
   3   0  -3  114.20   10.54   2
  -3   0   3  109.72   10.18   1
   3   0  -3  120.31    8.23   3
   2   0  -3  142.02   10.84   2
  -2   0   3  144.58   10.77   4
   2   0  -3  145.73    9.48   3
  -2   0   3  136.77   10.75   1
  -1   0   3   58.97    6.29   1
  -1   0   3   64.85    5.12   4
   1   0  -3   65.64    5.90   2
   1   0  -3   66.03    5.88   3
   0   0  -3   64.36    5.25   2
   0   0  -3   71.41    5.98   3
   0   0   3   66.54    6.50   1
   0   0   3   68.51    6.39   4
   1   0   3  273.63   13.90   2
  -1   0  -3  262.03   15.71   3
   1   0   3  269.04   18.14   1
   2   0   3  289.03   15.24   2
   2   0   3  267.19   20.23   1
  -2   0  -3  261.73   15.86   3
  -3   0  -3   34.72    4.25   3
   3   0   3   30.72    4.59   2
   3   0   3   32.40    7.34   1
  -4   0  -3  404.34   22.72   3
   4   0   3  421.83   31.22   1
   5   0   3    8.51    4.00   2
  -5   0  -3    3.77    5.43   4
   5   0   3   25.00    9.00   1
   6   0   3   30.99    7.59   2
   6   0   3   55.24   11.88   1
   7   0   3   29.18   10.77   1
   7   0   3   23.89    6.80   2
  -7   0  -3   -1.43    6.59   4
  -8   0  -3    3.37    8.15   4
   8   0   3   11.94    8.96   1
   8   0   3   19.42    7.79   2
   9  -1  -3   15.12    8.67   2
  -9   1   3    3.32    8.93   4
  -9   1   3    3.97    6.99   1
  -9   1   3    3.99    8.87   4
   8  -1  -3    1.46    7.03   2
  -8   1   3   12.83    7.00   1
  -8   1   3    9.54    9.81   4
  -7   1   3   59.04   10.48   1
   7  -1  -3   63.24   11.48   2
  -6   1   3   78.13   11.41   1
   6  -1  -3   90.33   11.95   2
   5  -1  -3   68.28    9.75   2
  -5   1   3   81.96   10.16   1
   4  -1  -3   81.28    9.58   2
   4  -1  -3   88.40    6.68   3
  -4   1   3   91.99    9.66   1
  -3   1   3  523.78   32.55   1
   3  -1  -3  554.83   31.20   2
  -3   1   3  620.50   36.66   4
   2  -1  -3  285.31   17.37   2
  -2   1   3  284.59   18.26   1
  -2   1   3  304.56   19.73   4
  -1   1   3 5028.90  271.53   4
  -1   1   3 4939.68  246.74   1
   1  -1  -3 4943.95  218.74   2
   0   1   3  928.28   55.32   4
   0  -1  -3  928.98   42.37   2
   0   1   3  947.96   50.28   1
   1   1   3  735.14   41.55   1
   1   1   3  729.31   45.76   4
   1   1   3  711.33   32.97   2
   2   1   3   56.93    8.93   1
   2   1   3   48.86    4.75   2
  -3  -1  -3    2.05    5.19   4
   3   1   3   20.51    3.87   2
  -3  -1  -3   20.31    4.19   3
   3   1   3   16.08    6.59   1
   4   1   3  202.61   14.40   2
   4   1   3  182.40   19.61   1
  -4  -1  -3  197.67   12.74   3
   5   1   3   21.19    6.02   2
   5   1   3   20.96    9.00   1
  -5  -1  -3    7.87    4.87   4
   6   1   3  129.86   18.02   1
   6   1   3  109.09   13.10   2
  -7  -1  -3   -0.19    7.26   4
   7   1   3   25.56    7.93   2
   7   1   3   13.71    8.23   1
  -8  -1  -3   -1.10    9.36   4
   8   1   3   32.39   12.26   1
   9  -2  -3   16.79    9.77   2
  -9   2   3    7.80    8.99   4
  -9   2   3    4.26    6.06   1
   8  -2  -3    6.79    6.98   2
  -8   2   3    2.06    5.56   1
  -8   2   3    5.41    8.53   4
  -7   2   3   -3.53    4.55   1
   7  -2  -3    2.35    4.96   2
  -7   2   3   -2.26    7.60   4
   6  -2  -3   21.29    6.52   2
  -6   2   3   14.59    6.93   4
  -6   2   3   27.36    6.92   1
   5  -2  -3   17.93    3.83   3
   5  -2  -3   16.53    5.27   2
  -5   2   3   27.59    5.75   1
  -5   2   3   27.69    8.00   4
   4  -2  -3   -1.19    3.66   2
   4  -2  -3    2.42    2.24   3
  -4   2   3   -1.25    4.98   4
  -4   2   3   -1.06    2.88   1
   3  -2  -3 1149.90   59.41   2
  -3   2   3 1215.13   65.35   1
  -3   2   3 1325.11   73.17   4
  -2   2   3 4077.61  204.43   1
  -2   2   3 4239.56  225.89   4
   2  -2  -3 3962.42  181.95   2
  -1   2   3   18.06    3.79   1
   1  -2  -3   17.14    3.15   2
  -1   2   3   15.89    4.89   4
   0   2   3  138.93   11.17   1
   0   2   3  129.62   12.05   4
   0  -2  -3   91.81    9.60   3
   1   2   3   14.12    5.26   4
   1   2   3   18.32    4.95   1
   2   2   3  123.33   13.99   1
   4   2   3    9.29    4.42   2
   4   2   3    3.42    5.94   1
  -4  -2  -3    3.78    7.39   4
  -4  -2  -3   11.60    3.57   3
   5   2   3   67.12   13.63   1
   5   2   3   87.95   10.48   2
  -6  -2  -3    3.26    6.36   4
   6   2   3   15.44    8.99   1
  -7  -2  -3   -0.37    8.21   4
   7   2   3   15.80   10.75   1
  -8  -2  -3   -3.80    8.15   4
   8   2   3    2.69    9.46   1
  -9   3   3    3.10    9.59   4
   9  -3  -3    3.66    8.09   2
  -9   3   3    6.46    6.73   1
  -8   3   3   -0.22    7.85   4
  -8   3   3   22.90    7.39   1
   8  -3  -3    9.56    6.75   2
  -7   3   3    7.16    9.28   4
  -7   3   3    2.90    4.67   1
   7  -3  -3   -7.86    6.70   2
  -6   3   3   20.96    9.36   4
  -6   3   3   53.36    8.47   1
   6  -3  -3   48.29    9.20   2
  -5   3   3    8.05    6.25   4
  -5   3   3    9.04    4.49   1
   5  -3  -3    1.79    2.91   3
   5  -3  -3   12.08    5.02   2
  -4   3   3  383.97   24.66   1
  -2   3   3   66.68    9.03   4
   1  -3  -3  338.36   20.98   3
  -1   3   3  313.72   20.31   1
  -1   3   3  315.24   24.45   4
   1  -3  -3  322.71   16.55   2
   0   3   3  230.06   19.98   4
   0  -3  -3  212.47   15.76   3
   1   3   3    8.49    5.82   4
  -1  -3  -3    0.97    2.83   3
   1   3   3   13.19    5.25   1
   2   3   3  862.84   53.78   1
   2   3   3  834.84   39.66   2
   2   3   3  870.40   58.95   4
   3   3   3  149.85   17.36   1
  -4  -3  -3   -0.82    3.01   3
   4   3   3    5.67    4.57   2
   4   3   3    9.19    7.44   1
  -4  -3  -3    5.05    7.00   4
  -5  -3  -3    2.96    7.34   4
   5   3   3   22.87    9.17   1
   6   3   3    2.10    9.46   1
  -6  -3  -3   -5.97    5.96   4
  -7  -3  -3    2.95    8.85   4
   7   3   3   11.05   10.49   1
   9  -4  -3   13.02    7.91   2
  -9   4   3   22.60    9.16   1
  -9   4   3    6.78   10.77   4
  -8   4   3   22.07   10.64   4
   8  -4  -3   32.62   10.67   2
  -8   4   3   31.38    8.84   1
   7  -4  -3   -5.13    5.32   2
  -7   4   3    0.45    5.27   1
  -7   4   3    2.26    7.58   4
   6  -4  -3   50.56    9.33   2
  -6   4   3   57.27   12.75   4
   5  -4  -3   -1.61    3.38   3
  -5   4   3    8.03    4.91   1
   5  -4  -3    0.21    3.35   2
  -5   4   3    7.69    5.69   4
  -4   4   3   44.25    6.40   1
   4  -4  -3   39.99    6.22   2
  -4   4   3   34.72    8.57   4
   3  -4  -3    0.92    2.69   3
   3  -4  -3   -1.75    2.39   2
  -3   4   3   -2.82    4.38   4
  -3   4   3    6.81    3.56   1
  -2   4   3   43.63    8.89   4
   2  -4  -3   75.71    6.58   2
  -1   4   3    0.66    2.45   1
  -1   4   3    1.88    4.68   4
   1  -4  -3   -1.90    2.76   3
   1  -4  -3    2.21    2.09   2
   0   4   3  451.47   36.45   4
   0  -4  -3  540.99   30.49   3
   1   4   3  419.23   34.99   4
   1   4   3  452.39   31.50   1
   2   4   3    8.02    5.96   1
   2   4   3    6.32    6.09   4
  -2  -4  -3   -1.38    3.00   3
   2   4   3    8.92    2.84   2
  -3  -4  -3    3.30    4.08   3
   3   4   3   35.78    9.96   1
  -5  -4  -3    2.68    9.11   4
   5   4   3    2.22    7.63   1
  -6  -4  -3    4.47    8.72   4
   6   4   3   40.47   12.20   1
   7   4   3   -8.08    9.99   1
  -7  -4  -3    1.51    8.79   4
  -9   5   3    2.40   11.05   4
   9  -5  -3    1.14    8.95   2
  -8   5   3   -0.08    8.44   4
   8  -5  -3   -3.39    6.87   2
  -7   5   3    8.44    6.06   1
   7  -5  -3    8.78    7.31   2
  -7   5   3   14.37   10.13   4
   6  -5  -3    1.52    4.95   2
  -6   5   3    6.45    5.67   1
  -6   5   3   -5.86    5.53   4
   5  -5  -3    2.83    4.41   2
  -5   5   3    1.73    4.52   1
  -5   5   3    2.93    6.84   4
   5  -5  -3    4.47    3.97   3
  -4   5   3  272.85   18.30   1
  -4   5   3  263.35   23.71   4
   4  -5  -3  214.88   17.13   2
  -3   5   3   96.54   13.40   4
   3  -5  -3   77.40    8.33   2
  -3   5   3   84.42    8.37   1
   2  -5  -3    5.03    3.00   2
  -2   5   3    6.05    3.99   1
  -2   5   3    5.49    6.04   4
   2  -5  -3    5.05    4.43   3
  -1   5   3   93.90   10.23   1
  -1   5   3   94.02   13.74   4
   1  -5  -3   90.86    6.76   2
   0   5   3   95.73   11.36   1
   0  -5  -3   79.60    5.19   2
   0   5   3   88.42   13.51   4
  -1  -5  -3   -1.62    3.34   3
   1   5   3   -2.74    5.44   4
   1   5   3    1.33    5.78   1
   2   5   3   24.08    8.23   1
   2   5   3   27.64   10.05   4
   3   5   3   39.77    9.84   1
   4   5   3   15.56    7.83   1
  -4  -5  -3   -4.15    8.65   4
  -4  -5  -3    6.61    4.68   3
  -5  -5  -3   -0.35   10.15   4
   5   5   3   64.60   14.44   1
  -6  -5  -3    2.00   11.33   4
   6   5   3    9.85   11.14   1
   7   5   3   -4.60   11.38   1
  -7  -5  -3    2.25   11.75   4
  -9   6   3    6.73   10.82   4
   9  -6  -3   -6.01    9.57   2
  -8   6   3   11.26   10.58   4
   8  -6  -3   -0.76    9.14   2
   7  -6  -3   -1.46    7.33   2
  -7   6   3    6.65    9.47   4
   6  -6  -3   27.45    7.77   2
  -6   6   3   27.92   11.29   4
   5  -6  -3   94.86   11.43   2
  -5   6   3  115.24   11.52   1
  -5   6   3   91.90   15.59   4
   4  -6  -3   29.34    6.12   2
  -4   6   3   30.13    6.00   1
  -4   6   3   28.23    9.21   4
  -3   6   3   18.50    5.18   1
   3  -6  -3   28.28    5.45   2
  -3   6   3   21.80    9.03   4
   2  -6  -3    7.56    4.90   3
  -2   6   3   16.60    8.02   4
   2  -6  -3    5.62    3.66   2
  -2   6   3    4.36    4.42   1
  -1   6   3   -2.52    5.41   4
   1  -6  -3    4.52    2.79   2
  -1   6   3    1.92    4.25   1
   1  -6  -3    4.08    4.44   3
   0   6   3   -0.52    5.18   1
   0  -6  -3    5.61    3.97   3
   0   6   3   15.33    7.91   4
   1   6   3   66.00   11.73   1
   1   6   3   44.72   11.33   4
   2   6   3    8.02    7.91   1
  -2  -6  -3   -0.01    3.78   3
   2   6   3    4.63    7.86   4
   3   6   3   -1.01    7.19   1
   3   6   3    4.13    7.26   4
  -3  -6  -3   -2.11    4.99   3
   4   6   3    1.60    8.38   1
  -4  -6  -3   -6.05   11.71   4
   5   6   3   13.84   12.05   1
  -5  -6  -3   11.91   14.87   4
  -6  -6  -3   -5.61   10.22   4
   6   6   3   10.63   12.85   1
  -9   7   3   -5.80   13.62   4
   9  -7  -3   -2.49   10.58   2
   8  -7  -3    4.51    9.32   2
  -8   7   3    2.49   12.63   4
   7  -7  -3   13.39    7.92   2
  -7   7   3   20.26   13.05   4
  -6   7   3   21.06   11.48   4
   6  -7  -3   27.32    7.91   2
   5  -7  -3    6.02    5.31   3
   5  -7  -3   29.94    8.01   2
  -5   7   3   35.10   11.06   4
   4  -7  -3    8.03    5.86   3
  -4   7   3    7.35    9.10   4
   4  -7  -3   12.92    5.36   2
  -3   7   3    3.10    7.57   4
   3  -7  -3    8.17    4.70   2
   3  -7  -3    3.27    6.13   3
  -3   7   3    4.59    5.07   1
  -2   7   3   20.19    9.13   4
   2  -7  -3    1.15    6.57   3
  -2   7   3   16.88    5.78   1
   2  -7  -3   22.68    4.71   2
   1  -7  -3   11.57    5.74   3
  -1   7   3   29.96   10.28   4
  -1   7   3   43.78    8.90   1
   0   7   3    9.15    6.39   1
   0  -7  -3   -0.28    4.91   3
   0   7   3   -0.35    8.41   4
   1   7   3   53.72   14.20   4
   1   7   3   49.53   10.61   1
  -2  -7  -3    4.96    5.97   3
   2   7   3   13.66    8.13   1
   2   7   3   12.06    8.67   4
   3   7   3   70.66   16.44   4
   3   7   3   76.87   14.51   1
   4   7   3    0.24    7.31   1
  -4  -7  -3   -0.17   10.88   4
   5   7   3   24.35   11.96   1
  -5  -7  -3    1.90   15.14   4
  -8   8   3   10.30   11.46   4
   8  -8  -3   12.46   10.11   2
   7  -8  -3   12.47    8.05   2
  -7   8   3    2.78   11.10   4
   6  -8  -3    3.48    5.04   3
  -6   8   3   20.30   11.94   4
   6  -8  -3   23.47    8.78   2
   5  -8  -3    9.38    6.73   2
   5  -8  -3    1.56    4.51   3
  -5   8   3    8.81   10.54   4
   4  -8  -3    3.12    4.38   3
  -4   8   3   21.46   10.93   4
   4  -8  -3   24.85    6.41   2
  -3   8   3   75.43   15.78   4
   3  -8  -3   93.52   10.07   2
   2  -8  -3    2.75    5.82   3
  -2   8   3    4.27    8.86   4
  -1   8   3   -1.06    9.76   4
  -1   8   3    2.73    7.35   1
   1  -8  -3    9.91    7.29   3
   0   8   3    8.95    9.24   4
   0  -8  -3   -4.11    7.15   3
   0   8   3    9.53    7.94   1
   1   8   3   19.56    9.34   1
   1   8   3   23.74   10.87   4
  -1  -8  -3    4.98    6.91   3
  -2  -8  -3   -0.14    5.65   3
   2   8   3   17.20    8.86   1
   2   8   3    4.67    8.88   4
   3   8   3   54.67   14.68   4
   3   8   3   62.10   14.76   1
  -4  -8  -3    7.63   14.85   4
   4   8   3   17.64   12.68   1
   5   8   3   46.76   16.00   1
  -5  -8  -3    0.75   17.59   4
  -8   9   3    2.09   12.70   4
   8  -9  -3   21.19   11.11   2
   7  -9  -3   16.85    8.67   2
  -7   9   3    5.45   11.62   4
  -6   9   3    9.53   12.09   4
   6  -9  -3   15.58    7.22   3
   6  -9  -3    6.08    7.96   2
   5  -9  -3    3.81    7.19   2
   5  -9  -3   -1.71    5.32   3
  -5   9   3   -3.05    9.67   4
  -4   9   3    2.08    9.66   4
   4  -9  -3    2.82    6.46   2
   4  -9  -3   -2.89    6.55   3
   3  -9  -3    1.18    6.83   3
  -3   9   3   17.38   13.26   4
  -2   9   3   74.78   17.86   4
  -1   9   3   55.67   16.32   4
   0  -9  -3    6.63    8.97   3
   0   9   3    6.50    9.36   4
   0   9   3   23.37    9.94   1
  -1  -9  -3   -0.91    8.01   3
   1   9   3    0.35    8.19   1
   1   9   3   15.93   10.72   4
   2   9   3    0.73    9.55   1
  -2  -9  -3    0.60    7.62   3
   2   9   3    1.37    8.33   4
   3   9   3    4.55   10.57   4
   3   9   3    4.77   11.13   1
  -3  -9  -3   -5.09    7.81   3
  -4  -9  -3    3.57   13.88   4
   4   9   3    8.96   11.94   1
   7 -10  -3    8.10    9.55   2
  -7  10   3    4.23   14.44   4
   6 -10  -3    6.00    8.22   3
  -6  10   3   -9.01   12.17   4
   6 -10  -3   -3.44    8.29   2
  -5  10   3  -23.15   12.50   4
   5 -10  -3    2.31    7.03   3
   5 -10  -3   -1.81    7.86   2
   4 -10  -3    2.87    8.18   3
  -4  10   3    1.79   10.40   4
   3 -10  -3    9.47    8.41   3
  -3  10   3   33.27   14.02   4
  -2  10   3   18.96   14.07   4
   2 -10  -3    0.72    8.29   3
   1 -10  -3   -3.00    7.81   3
  -1  10   3    1.46   11.56   4
   0 -10  -3    9.13    9.32   3
   0  10   3    0.86    8.78   4
   1  10   3   13.62   10.82   4
  -1 -10  -3    8.24    9.14   3
   2  10   3  -12.30   10.47   4
   2  10   3   -8.47   10.49   1
  -2 -10  -3    6.30    8.78   3
   3  10   3    4.06   11.95   1
   3  10   3   15.67   14.79   4
  -3 -10  -3    5.27   10.47   3
  -6  11   3    0.95   16.14   4
   6 -11  -3    5.44    8.22   3
   5 -11  -3    5.19    8.72   3
  -5  11   3   -1.11   12.74   4
   4 -11  -3   -0.36    7.92   3
  -4  11   3    6.41   15.53   4
  -3  11   3   12.64   12.44   4
   3 -11  -3    3.93    8.92   3
  -2  11   3   41.53   17.37   4
   2 -11  -3   -2.75    6.30   3
   1 -11  -3    1.29   10.30   3
  -1  11   3   11.07   11.49   4
   0 -11  -3    8.11    9.34   3
   0  11   3   10.87   12.88   4
  -1 -11  -3   -9.48    7.98   3
   1  11   3    1.17   14.01   4
   2  11   3    2.07   13.41   4
  -2 -11  -3   13.57   11.70   3
   5 -12  -3    7.73    9.71   3
  -5  12   3   12.05   17.73   4
   4 -12  -3   13.04   10.72   3
  -4  12   3  -13.09   12.64   4
  -3  12   3    7.89   16.89   4
   3 -12  -3   23.97   12.81   3
  -2  12   3   10.94   16.64   4
   2 -12  -3   16.95   11.87   3
  -1  12   3   26.89   14.05   4
   1 -12  -3    3.19   11.72   3
   0  12   3    8.05   12.26   4
   0 -12  -3   14.66   12.23   3
   0 -13   4    0.58   13.30   3
  -1  13  -4   24.12   15.11   4
   2 -13   4   -3.89    9.05   2
  -2  13  -4   14.21   13.21   4
  -2  13  -4    2.31   10.38   3
   3 -13   4   -5.63    7.60   2
  -3  13  -4   15.52   14.74   4
  -3  13  -4   10.37   11.96   3
   2  12  -4   11.01   15.74   4
  -2 -12   4    5.85   16.51   3
   1  12  -4   26.52   14.12   4
   0  12  -4   73.84   15.28   3
   0  12  -4   59.59   15.47   4
  -1  12  -4   15.72   11.78   4
  -1  12  -4    0.47    7.44   3
   1 -12   4   -2.31    7.31   2
  -2  12  -4   12.89   11.66   3
   2 -12   4   27.26    8.30   2
  -2  12  -4   22.65   11.59   4
   3 -12   4   -7.80    7.05   2
  -3  12  -4    1.03    9.22   3
  -3  12  -4    5.26   12.28   4
   4 -12   4    6.99    8.04   2
  -4  12  -4   16.80   11.96   3
  -4  12  -4   18.86   12.62   4
  -5  12  -4   13.08   12.72   4
  -5  12  -4   -1.52   10.89   3
   5 -12   4   12.50    8.95   2
  -3 -11   4    9.38   14.96   3
   3  11  -4   32.99   15.18   4
   2  11  -4   58.74   16.95   4
   1  11  -4   13.18    8.06   3
   1  11  -4   32.50   12.66   4
   0  11  -4    7.73   13.07   4
   0 -11   4   12.92    7.30   2
   0  11  -4    1.82    7.88   3
  -1  11  -4   -3.16    9.26   4
   1 -11   4    6.82    6.41   2
  -1  11  -4   12.30    8.19   3
  -2  11  -4    7.07    8.73   3
  -2  11  -4    4.12   10.45   4
   2 -11   4    7.45    6.29   2
  -3  11  -4   -0.68    7.90   3
   3 -11   4    8.85    7.18   2
  -3  11  -4  -12.63    9.01   4
  -4  11  -4    5.92    8.53   3
   4 -11   4    2.01    7.03   2
  -4  11  -4   15.27    9.38   4
  -5  11  -4   15.12   10.36   3
   5 -11   4    8.18    8.05   2
  -5  11  -4   12.99   10.17   4
  -6  11  -4    8.78    9.97   4
  -6  11  -4   -1.00   11.20   3
   6 -11   4   -1.23    8.89   2
   3  10  -4    0.74   12.86   4
   2  10  -4   57.90   16.31   4
  -2 -10   4   65.70   11.18   2
   2  10  -4   53.68   12.06   3
   1  10  -4    5.58    9.99   4
  -1 -10   4    3.72    5.42   2
   1  10  -4   -2.77    6.43   3
   0  10  -4    8.84    9.27   4
   0 -10   4    3.44    5.36   2
   0  10  -4    3.36    7.25   3
  -1  10  -4   12.61    9.74   4
  -1  10  -4    2.84    6.26   3
   1 -10   4   -3.36    4.83   2
  -2  10  -4   14.79    8.94   3
   2 -10   4   18.31    6.74   2
  -2  10  -4   40.33   12.23   4
  -3  10  -4   -0.09    8.77   4
   3 -10   4   -3.07    6.34   2
  -3  10  -4    0.70    8.19   3
  -4  10  -4    5.95    8.00   4
  -4  10  -4   10.75    9.22   3
   4 -10   4   10.75    7.23   2
  -5  10  -4    8.76    9.62   3
   5 -10   4   11.56    7.92   2
  -5  10  -4   27.46   10.42   4
  -6  10  -4   13.15    9.43   4
  -6  10  -4   -2.16    9.41   3
   6 -10   4    1.01    7.86   2
  -7  10  -4   20.18   12.94   4
   7 -10   4    5.65    9.75   2
   5   9  -4   17.50   10.73   1
   4   9  -4   16.68    9.99   1
   3   9  -4   11.46    7.97   1
   3   9  -4    4.78    6.91   3
   3   9  -4    9.07   10.97   4
   2   9  -4   34.81   11.70   4
  -2  -9   4   20.98    6.39   2
   2   9  -4   23.70    8.50   3
   1   9  -4   30.81    9.70   4
  -1  -9   4   18.91    6.24   2
   1   9  -4   17.99    7.53   3
   0   9  -4   62.49   11.50   3
   0  -9   4   65.93    9.75   2
   0   9  -4   99.13   16.42   4
  -1   9  -4   16.63   10.40   4
   1  -9   4   12.62    5.82   2
  -1   9  -4    9.85    5.85   3
  -2   9  -4   22.67    8.19   3
   2  -9   4   23.89    6.04   2
  -2   9  -4   19.21    8.32   4
  -3   9  -4    6.51    7.89   3
   3  -9   4   -1.26    4.71   2
  -3   9  -4    1.49    7.44   4
  -4   9  -4    9.25    8.10   4
  -4   9  -4    0.56    7.55   3
   4  -9   4    2.15    6.43   2
   5  -9   4    0.39    6.70   2
  -5   9  -4    1.60    7.62   3
  -5   9  -4   -5.07    6.96   4
  -6   9  -4    7.83    8.97   3
   6  -9   4    0.37    7.72   2
  -6   9  -4   -4.24    7.31   4
   7  -9   4    0.91    8.71   2
  -7   9  -4   17.00   11.92   4
  -8   9  -4   28.31   14.95   4
   6   8  -4   18.40   11.80   1
   5   8  -4   -4.33    6.75   2
  -5  -8   4    2.66   12.83   4
   5   8  -4   15.68    8.42   1
   4   8  -4   18.93    8.97   1
   4   8  -4   14.65    6.88   2
  -4  -8   4    7.78   11.27   4
   3   8  -4  153.66   17.36   3
   3   8  -4  147.77   19.97   4
   3   8  -4  147.95   16.76   1
   3   8  -4  135.73   14.94   2
   2   8  -4   39.37    8.85   3
   2   8  -4   51.17    9.65   1
  -2  -8   4   40.50    8.49   2
   2   8  -4   46.65   12.22   4
  -1  -8   4   34.17    6.59   2
   1   8  -4   42.24    9.41   3
   1   8  -4   27.34    9.87   4
   0   8  -4   49.25   12.19   4
   0   8  -4   54.79   10.16   3
   0  -8   4   44.56    7.60   2
  -1   8  -4   15.00    6.69   3
   1  -8   4    0.95    3.98   2
  -1   8  -4   -2.95    8.01   4
  -2   8  -4    8.21    7.05   3
  -2   8  -4   24.72    9.67   4
   2  -8   4   19.49    5.74   2
   3  -8   4  114.79   12.70   2
  -3   8  -4  136.19   17.72   4
  -3   8  -4   94.66   14.58   3
  -4   8  -4   15.83    6.72   4
   4  -8   4    7.33    5.94   2
  -4   8  -4    8.57    7.18   3
  -5   8  -4   44.48   11.56   4
  -5   8  -4   40.31    9.87   3
   5  -8   4   36.54    8.82   2
  -6   8  -4   19.50   10.60   4
   6  -8   4   18.16    7.81   2
   7  -8   4    4.29    7.93   2
  -7   8  -4    3.95    8.88   4
  -8   8  -4   18.98   12.91   4
   8  -8   4   17.70   10.37   2
   6   7  -4    2.49    9.49   1
   6   7  -4   15.13    7.67   2
  -6  -7   4    3.17   12.03   4
   5   7  -4   16.13    8.90   1
   5   7  -4   11.45    7.52   2
  -5  -7   4    5.27   12.40   4
   4   7  -4    5.45    7.38   3
   4   7  -4    6.16    6.61   1
  -4  -7   4   -1.91    8.46   4
   4   7  -4    4.11    6.52   2
   3   7  -4   43.74    8.13   2
   3   7  -4   41.42    8.95   1
   3   7  -4    5.16    8.87   4
   3   7  -4   39.88    9.41   3
   2   7  -4  366.18   29.23   3
   2   7  -4  392.98   27.86   1
   2   7  -4  378.72   26.52   2
  -1  -7   4   42.26    6.12   1
  -1  -7   4   32.01    6.16   2
   1   7  -4   27.85    8.27   3
   0  -7   4   17.97    4.75   2
   0  -7   4   15.34    4.05   1
   0   7  -4   11.23    7.23   4
   0   7  -4   18.20    6.12   3
  -1   7  -4  109.95   13.68   3
   1  -7   4  127.86   11.64   2
  -1   7  -4  145.35   17.13   4
  -2   7  -4   -0.36    6.22   4
   2  -7   4    1.69    3.35   2
  -2   7  -4    6.50    4.61   3
  -3   7  -4    5.94    5.26   3
  -3   7  -4    2.84    5.84   4
   3  -7   4    5.50    4.73   2
  -4   7  -4  115.49   14.28   3
  -4   7  -4  141.07   17.75   4
   4  -7   4  100.78   12.42   2
  -5   7  -4  118.56   17.88   4
   5  -7   4  126.10   14.18   2
  -5   7  -4  137.66   15.12   3
   6  -7   4   12.34    6.56   2
  -6   7  -4    9.48    8.13   4
   7  -7   4   35.68   10.33   2
  -7   7  -4   18.12   10.04   4
  -8   7  -4    5.88    9.60   4
   8  -7   4   12.20    9.70   2
   7   6  -4   11.68   11.78   1
   7   6  -4   21.67    9.06   2
  -6  -6   4    2.29   10.73   4
   6   6  -4   46.65    9.72   2
   6   6  -4   37.18   11.40   1
   5   6  -4    7.86    7.23   1
   5   6  -4    7.21    6.47   2
  -5  -6   4    1.67    8.92   4
   4   6  -4  159.16   16.42   3
   4   6  -4  165.30   18.17   1
   4   6  -4  119.60   13.91   2
   3   6  -4   23.61    6.84   2
   3   6  -4    4.27    5.37   3
   3   6  -4   10.12    8.22   4
   3   6  -4   14.54    6.89   1
   2   6  -4   53.49   10.99   4
   2   6  -4   35.99    7.73   2
   2   6  -4   45.13    9.03   3
   1   6  -4    0.14    4.23   3
   1   6  -4    2.45    5.83   4
   1   6  -4    2.34    4.26   2
  -1  -6   4    2.50    3.15   1
   0  -6   4    4.35    2.92   1
   0   6  -4    8.29    4.82   3
   0  -6   4    5.79    3.58   2
   0   6  -4    8.19    6.45   4
  -1   6  -4   43.71    8.00   3
   1  -6   4   51.75    5.16   1
   1  -6   4   43.58    6.58   2
  -2   6  -4   14.32    6.41   4
  -2   6  -4   27.70    6.31   3
   2  -6   4   35.31    6.17   2
  -3   6  -4  171.80   16.34   3
   3  -6   4  173.99   14.50   2
  -3   6  -4  164.82   18.26   4
   4  -6   4  200.50   16.28   2
  -4   6  -4  145.74   21.81   4
  -4   6  -4  204.24   17.88   3
   5  -6   4   16.75    5.85   2
  -5   6  -4   32.62    7.57   3
  -5   6  -4   15.12    7.37   4
   6  -6   4   47.55    9.41   2
  -6   6  -4   26.48   10.07   4
   7  -6   4   -0.05    7.14   2
  -7   6  -4    8.57    8.83   4
   8  -6   4   -2.43    7.73   2
  -8   6  -4    6.38    8.01   4
  -7  -5   4    7.70    9.42   4
   7   5  -4   39.01   10.64   2
   7   5  -4   20.71   11.84   1
  -6  -5   4    3.98    7.99   4
   6   5  -4   10.18    6.99   2
   6   5  -4   13.26    8.53   1
   5   5  -4   74.04   11.82   2
   5   5  -4   77.64   13.39   1
   4   5  -4    5.81    5.69   2
   4   5  -4    7.83    6.77   1
  -4  -5   4    5.84    7.59   4
   4   5  -4    6.71    5.52   3
   3   5  -4  416.26   30.02   1
   3   5  -4  403.34   27.17   2
   3   5  -4  387.94   27.76   3
   2   5  -4  110.00   11.93   2
   2   5  -4  124.12   12.91   3
   2   5  -4  108.75   13.60   4
   1   5  -4  254.93   18.97   2
   1   5  -4  253.86   20.38   3
   1   5  -4  258.67   22.01   4
  -1  -5   4  275.82   17.69   1
   0   5  -4  103.87   11.92   4
   0  -5   4   88.78    8.54   2
   0  -5   4   83.69    7.37   1
   0   5  -4   80.93   10.38   3
   1  -5   4  329.85   18.41   1
  -1   5  -4  297.93   22.81   3
   1  -5   4  318.15   20.03   2
  -2   5  -4   57.12    8.80   3
   2  -5   4   53.98    5.39   1
  -2   5  -4   60.44    9.36   4
   2  -5   4   51.67    6.66   2
   3  -5   4   52.91    6.39   1
   3  -5   4   50.93    7.88   2
  -3   5  -4   61.36   10.15   4
  -3   5  -4   54.77    8.54   3
  -4   5  -4    5.41    7.08   4
   4  -5   4   -0.15    4.00   2
  -4   5  -4    3.20    4.88   3
   4  -5   4    4.94    4.66   1
  -5   5  -4   12.82    6.14   3
   5  -5   4   13.55    5.04   2
  -5   5  -4    4.43    6.08   4
  -6   5  -4    5.29    6.53   4
   6  -5   4   15.36    6.29   2
   7  -5   4   31.25    9.42   2
  -7   5  -4    1.96    7.64   4
  -8   5  -4    5.74    9.28   4
   8  -5   4   15.33    9.41   2
   8   4  -4   -7.69    8.55   2
   8   4  -4   12.08   11.60   1
   7   4  -4   12.43    8.01   2
  -7  -4   4    1.75    9.68   4
   7   4  -4   11.45    9.80   1
   6   4  -4   25.79    9.47   1
   6   4  -4   33.67    8.63   2
  -6  -4   4   13.71    9.32   4
  -5  -4   4    0.15    5.90   4
   5   4  -4   16.18    7.80   1
   5   4  -4   25.45    6.57   2
   4   4  -4   13.80    5.15   3
   4   4  -4   12.42    6.73   1
   4   4  -4    9.95    5.62   2
  -4  -4   4    0.14    5.36   4
   3   4  -4  195.94   16.73   3
   3   4  -4  236.00   19.78   1
   3   4  -4  215.87   17.74   2
   2   4  -4  149.49   13.49   3
  -2  -4   4  150.74   12.80   1
   2   4  -4  145.14   13.26   2
   2   4  -4  140.21   14.22   4
   1   4  -4 1743.07   89.34   3
  -1  -4   4 1760.20   89.23   1
   1   4  -4 1739.50   83.03   2
   1   4  -4 1645.96   99.07   4
   0   4  -4   49.52    7.60   3
   0  -4   4   54.76    6.37   2
   0   4  -4   51.95    7.72   4
   0  -4   4   50.29    5.52   1
   1  -4   4   76.02    7.91   2
   1  -4   4   85.01    7.12   1
  -1   4  -4   90.38    9.77   4
  -1   4  -4   83.21    9.78   3
   2  -4   4   38.56    5.08   1
  -2   4  -4   41.47    6.87   3
  -2   4  -4   39.25    6.90   4
   2  -4   4   42.15    5.78   2
  -3   4  -4   22.60    6.83   4
  -3   4  -4   30.35    6.34   3
   3  -4   4   38.03    6.03   1
   3  -4   4   30.88    5.84   2
  -4   4  -4    2.07    4.47   3
  -4   4  -4    0.76    5.98   4
   4  -4   4    6.12    4.50   2
   4  -4   4    1.87    4.34   1
  -5   4  -4  293.37   21.06   3
   5  -4   4  291.90   22.20   2
   5  -4   4  287.60   23.27   1
  -5   4  -4  347.43   30.60   4
  -5   4  -4  336.31   30.15   4
  -6   4  -4    7.68    6.89   4
   6  -4   4   28.60    7.41   2
   6  -4   4   20.55    6.77   1
  -7   4  -4    5.74    7.96   4
  -7   4  -4    5.27    7.89   4
   7  -4   4   19.69    7.50   2
  -8   4  -4    7.62    8.49   4
  -8   4  -4    6.46    8.31   4
   8  -4   4   14.58    8.30   2
  -9   4  -4   11.53   11.03   4
  -8  -3   4   -9.14    9.17   4
   8   3  -4   10.21    9.43   2
  -7  -3   4    5.07   10.48   4
   7   3  -4   13.76    8.59   2
   7   3  -4   -4.21    7.44   1
   6   3  -4   19.36    9.29   1
   6   3  -4    9.86    7.44   2
  -6  -3   4   -5.33    7.10   4
   5   3  -4  282.63   23.46   2
   5   3  -4  300.03   26.69   1
   4   3  -4  108.31   12.34   2
   4   3  -4  129.22   11.58   3
   4   3  -4  122.63   14.82   1
   3   3  -4  129.32   11.89   3
   3   3  -4  130.26   12.70   2
  -2  -3   4  349.32   22.41   1
   2   3  -4  333.42   22.24   2
   1   3  -4    3.78    3.64   2
   1   3  -4    3.35    3.70   3
  -1  -3   4    0.92    2.33   1
   1   3  -4    5.63    3.59   4
   0   3  -4  322.17   21.81   3
   0  -3   4  352.08   20.37   1
   0   3  -4  356.28   22.55   4
   0  -3   4  345.16   20.24   2
   1  -3   4  530.36   27.91   2
  -1   3  -4  526.43   30.69   3
   1  -3   4  518.66   29.22   1
  -1   3  -4  513.16   32.33   4
  -2   3  -4  332.41   21.32   3
   2  -3   4  316.12   20.63   1
   2  -3   4  308.20   19.17   2
  -2   3  -4  366.43   24.95   4
   3  -3   4   72.00    8.00   2
  -3   3  -4   73.63    7.99   3
   3  -3   4   73.46    8.87   1
   4  -3   4  226.87   16.76   2
  -4   3  -4  216.70   16.10   3
   4  -3   4  226.76   18.86   1
   5  -3   4   99.65   12.75   1
   5  -3   4   98.41   11.77   2
  -5   3  -4   89.47    9.56   3
   6  -3   4   19.49    6.07   2
  -6   3  -4    2.02    5.95   4
   6  -3   4   16.98    7.61   1
   7  -3   4    1.72    5.07   2
   7  -3   4   -2.81    6.97   1
  -7   3  -4    2.18    6.45   4
  -8   3  -4   14.91    9.92   4
   8  -3   4    8.27    9.84   1
   8  -3   4    8.67    6.36   2
  -9  -2   4    8.90    8.35   1
   8   2  -4    2.93    9.98   2
  -8  -2   4    4.70    9.11   4
  -7  -2   4    6.44    8.90   4
   7   2  -4   55.38   11.48   2
   7   2  -4   37.71   11.71   1
   6   2  -4   69.26   11.95   2
   6   2  -4   51.19   12.45   1
   5   2  -4   15.31    7.34   1
   5   2  -4   12.25    7.00   2
  -5  -2   4   -0.10    6.01   4
   4   2  -4   37.93    6.26   3
   4   2  -4   39.15    7.81   2
  -3  -2   4   45.44    7.12   1
   3   2  -4   46.27    6.31   3
   3   2  -4   42.02    6.73   2
   2   2  -4   98.29    9.72   2
  -1  -2   4   80.97    7.41   1
   1   2  -4   74.70    6.10   4
   1   2  -4   83.45    8.07   3
   1   2  -4   72.29    7.73   2
   0   2  -4  908.82   46.15   4
   0  -2   4  834.14   43.61   1
   0   2  -4  684.73   42.91   3
   0   2  -4  799.41   40.57   2
  -1   2  -4  139.82   11.53   3
  -1   2  -4  150.99   12.01   4
   1  -2   4  148.24   10.34   2
   1  -2   4  157.68   11.88   1
   2  -2   4  433.65   27.60   1
  -2   2  -4  460.71   26.43   3
   2  -2   4  453.16   24.52   2
   3  -2   4   47.28    8.07   1
  -3   2  -4   46.22    6.01   3
   3  -2   4   42.29    6.06   2
  -4   2  -4   32.68    5.25   3
   4  -2   4   19.94    6.70   1
   4  -2   4   29.51    5.91   2
   5  -2   4   16.81    7.20   1
  -5   2  -4    3.97    5.12   4
   5  -2   4   21.45    6.04   2
   6  -2   4  133.41   16.95   1
   6  -2   4  132.94   13.86   2
  -7   2  -4   -0.93    5.71   4
   7  -2   4   16.84    6.76   2
   7  -2   4   18.25    9.18   1
   8  -2   4   31.55   10.91   1
   8  -2   4   20.91    7.54   2
  -8   2  -4    0.49    8.54   4
  -9  -1   4   -3.35    8.27   1
   9   1  -4   21.32   12.77   2
  -9  -1   4    8.91   11.77   4
  -8  -1   4   44.47   10.67   1
   8   1  -4   53.36   11.97   2
   7   1  -4    5.41    7.43   2
  -7  -1   4   -6.81    8.01   4
   6   1  -4    6.31    6.72   2
  -6  -1   4    4.32    5.99   4
  -5  -1   4    0.09    5.87   4
  -5  -1   4    5.37    5.61   1
   5   1  -4    2.94    5.57   2
   4   1  -4    5.62    3.57   3
  -4  -1   4    5.47    4.34   1
  -4  -1   4    3.79    4.98   4
   4   1  -4    4.26    4.37   2
  -3  -1   4    3.21    3.55   4
   3   1  -4   -0.65    3.03   3
  -3  -1   4    2.12    3.03   1
   3   1  -4    5.27    4.45   2
   1   1  -4  394.47   23.13   2
  -1  -1   4  417.78   24.69   1
   1   1  -4  423.02   23.92   3
   0   1  -4    7.34    3.10   2
   0  -1   4    2.99    3.18   1
   0   1  -4    1.45    2.06   4
   0   1  -4    7.97    3.38   3
  -1   1  -4   29.17    4.63   3
  -1   1  -4   23.39    4.66   4
   1  -1   4   26.25    5.46   1
  -2   1  -4 1672.43   82.36   3
   2  -1   4 1621.10   87.88   1
   3  -1   4    6.75    2.93   2
  -3   1  -4    2.93    5.26   4
  -3   1  -4   11.64    3.29   3
   3  -1   4    8.23    5.85   1
   4  -1   4  332.78   21.78   2
   4  -1   4  378.93   28.25   1
  -4   1  -4  372.16   21.61   3
   5  -1   4    5.55    4.60   2
   5  -1   4   -1.72    5.83   1
  -5   1  -4    2.24    5.33   4
   6  -1   4   23.38    6.01   2
  -6   1  -4   -2.20    5.35   4
   6  -1   4    8.36    7.31   1
   7  -1   4    8.75    9.42   1
  -7   1  -4   -5.24    5.83   4
   7  -1   4   -0.39    5.11   2
  -8   1  -4   -2.44    7.46   4
   8  -1   4    6.79    9.90   1
   8  -1   4   11.44    6.52   2
  -9   0   4    6.20   11.15   4
   9   0  -4   -7.33    9.19   2
  -9   0   4    8.57    8.26   1
  -8   0   4    5.50    9.52   4
   8   0  -4    1.60    7.41   2
  -8   0   4    1.72    6.27   1
  -7   0   4    4.00    7.82   4
   7   0  -4   19.96    8.70   2
  -7   0   4   33.26    8.83   1
  -6   0   4    2.04    6.19   4
  -6   0   4    3.29    4.55   1
   6   0  -4    0.14    4.87   2
  -5   0   4  114.33   13.13   1
   5   0  -4  128.52   14.14   2
   4   0  -4  498.00   26.40   3
   4   0  -4  474.19   30.02   2
  -4   0   4  452.10   30.37   1
  -3   0   4  406.36   26.26   4
   3   0  -4  406.20   22.54   3
   3   0  -4  398.34   24.76   2
  -3   0   4  376.41   25.21   1
   2   0  -4    7.74    3.26   2
  -2   0   4    5.25    3.63   4
  -2   0   4    2.89    2.92   1
   2   0  -4   -0.52    2.38   3
   1   0  -4  186.84   12.41   2
   1   0  -4  198.48   12.88   3
  -1   0   4  180.89   12.39   4
  -1   0   4  190.25   13.55   1
   0   0  -4 1316.70   67.94   3
   0   0  -4 1383.47   62.62   2
   0   0   4 1371.51   71.34   1
  -1   0  -4  283.86   17.50   3
   1   0   4  285.01   20.10   1
   1   0   4  292.11   15.37   2
   2   0   4 2863.59  145.83   1
  -2   0  -4 2826.56  136.28   3
   2   0   4 2714.09  124.86   2
   3   0   4   51.38    6.05   2
  -3   0  -4   49.68    5.54   3
   3   0   4   50.17    9.43   1
   4   0   4   46.94    9.72   1
  -4   0  -4   53.89    6.21   3
   4   0   4   56.06    7.29   2
   5   0   4   51.02   11.29   1
   5   0   4   41.84    6.95   2
   6   0   4   31.94    7.15   2
   6   0   4   29.05   10.83   1
  -7   0  -4    3.12    5.59   4
   7   0   4    2.89    8.66   1
   7   0   4    6.97    6.35   2
  -8   0  -4   -1.87    8.01   4
   8   0   4   18.05   11.92   1
  -9   1   4   13.70    6.92   1
   9  -1  -4   12.79    9.43   2
  -9   1   4   -0.63   10.20   4
  -8   1   4    0.55    6.66   4
  -8   1   4   -0.45    7.01   4
  -8   1   4   10.07    6.68   1
   8  -1  -4   16.17    7.05   2
  -7   1   4    1.38    6.20   4
   7  -1  -4    2.85    5.68   2
  -7   1   4    2.74    5.24   1
  -6   1   4   75.95   10.72   1
   6  -1  -4   76.46   11.38   2
  -5   1   4    2.59    5.20   4
  -5   1   4   -0.24    3.46   1
   5  -1  -4    5.16    3.24   3
   5  -1  -4    1.49    4.80   2
  -4   1   4   82.38    9.45   1
   4  -1  -4   93.53   10.58   2
  -4   1   4   87.64   10.71   4
   4  -1  -4   82.07    7.25   3
   3  -1  -4  718.44   42.07   3
  -3   1   4  802.03   45.46   1
  -3   1   4  904.44   49.26   4
   3  -1  -4  813.81   42.75   2
  -2   1   4  247.57   17.00   4
   2  -1  -4  244.60   15.82   2
  -2   1   4  244.24   16.91   1
   1  -1  -4   36.89    5.53   3
  -1   1   4   36.42    5.52   1
   1  -1  -4   34.77    4.40   2
  -1   1   4   34.36    5.66   4
   0  -1  -4    7.36    2.40   2
   0  -1  -4    7.95    3.43   3
   0   1   4    6.90    4.45   4
   0   1   4    4.59    3.22   1
   1   1   4  229.91   17.88   1
   1   1   4  234.59   12.10   2
   2   1   4  769.47   36.18   2
   2   1   4  693.73   46.20   1
  -2  -1  -4  812.60   41.34   3
   3   1   4    1.41    3.17   2
   3   1   4   -3.95    4.87   1
  -3  -1  -4    1.98    2.85   3
  -3  -1  -4    1.08    4.95   4
   4   1   4  272.71   25.17   1
   4   1   4  259.36   17.15   2
  -4  -1  -4  279.34   17.46   3
   5   1   4  111.29   11.05   2
   5   1   4  101.24   15.73   1
   6   1   4   47.59   13.46   1
   6   1   4   65.65    9.85   2
  -7  -1  -4    0.23    7.49   4
   7   1   4   11.54   10.47   1
   8   1   4   18.90   12.49   1
  -8  -1  -4   -3.93    9.43   4
  -9   2   4    1.73    9.17   4
   9  -2  -4   12.41    8.03   2
  -9   2   4   20.23    8.54   1
   8  -2  -4    8.08    7.90   2
  -8   2   4    9.72    6.32   1
  -8   2   4   -6.02    8.57   4
  -7   2   4    4.41    5.53   1
   7  -2  -4    5.07    7.24   2
  -7   2   4    6.47    8.07   4
   6  -2  -4    5.54    6.38   2
  -6   2   4    5.26    6.67   4
  -6   2   4    2.92    4.93   1
  -5   2   4   12.94    5.47   1
   5  -2  -4   12.81    4.93   2
  -5   2   4   22.91    7.70   4
   5  -2  -4   16.34    4.54   3
   4  -2  -4  210.42   16.49   2
  -4   2   4  212.07   18.18   4
  -4   2   4  202.03   16.05   1
   3  -2  -4   -3.01    2.89   2
   3  -2  -4    4.72    3.08   3
  -3   2   4    4.56    3.89   4
  -3   2   4    2.81    3.40   1
   2  -2  -4  298.74   18.20   2
  -2   2   4  294.01   20.08   1
  -2   2   4  323.57   22.36   4
  -1   2   4   93.21   10.16   4
   1  -2  -4   88.77    6.77   2
  -1   2   4   82.46    8.59   1
   0  -2  -4    7.01    1.73   2
   0   2   4    6.89    4.59   4
   0   2   4   -0.41    3.72   1
   0  -2  -4    6.07    3.98   3
   1   2   4   22.97    6.87   4
   1   2   4   22.79    5.97   1
   4   2   4   14.00    8.67   1
   4   2   4   12.29    4.92   2
  -4  -2  -4    0.26    5.25   4
  -4  -2  -4   20.31    5.25   3
   5   2   4  196.17   23.26   1
  -6  -2  -4    1.55    6.67   4
   6   2   4    1.90    8.87   1
  -7  -2  -4  -14.44    7.97   4
   7   2   4   17.66   11.77   1
  -8  -2  -4    1.12   10.29   4
  -9   3   4    7.62    8.02   1
   9  -3  -4   21.77    9.67   2
  -9   3   4    2.03    8.92   4
   8  -3  -4   15.69    8.42   2
  -8   3   4   15.38    7.52   1
  -8   3   4    3.14    9.20   4
   7  -3  -4    1.15    6.60   2
  -7   3   4    3.91    8.20   4
  -7   3   4    6.40    5.80   1
  -6   3   4   20.91    8.23   4
   6  -3  -4   33.38    7.62   2
  -6   3   4   28.00    6.87   1
   5  -3  -4  246.41   19.64   2
  -5   3   4  270.54   19.81   1
  -5   3   4  227.87   22.02   4
  -4   3   4   33.93    6.03   1
   4  -3  -4   29.66    6.19   2
  -4   3   4   34.69    7.85   4
  -3   3   4   73.95    9.59   4
  -3   3   4   71.88    8.07   1
   3  -3  -4   61.51    7.36   2
  -2   3   4  654.68   36.36   1
  -2   3   4  579.08   41.31   4
   2  -3  -4  634.99   32.01   2
  -1   3   4   -2.23    4.18   4
   1  -3  -4    5.27    2.59   2
  -1   3   4    0.36    3.28   1
   1  -3  -4   -1.04    3.00   3
   0   3   4 1085.14   62.34   1
   0  -3  -4 1168.68   61.25   3
   0   3   4 1093.45   69.45   4
   1   3   4  243.52   20.27   1
   1   3   4  242.54   23.09   4
   2   3   4    3.55    2.57   2
   2   3   4    3.02    4.85   1
  -2  -3  -4    1.57    3.90   3
   2   3   4    1.90    5.27   4
  -3  -3  -4   -1.75    3.27   3
  -3  -3  -4   -6.71    5.99   4
   3   3   4   49.83   10.48   1
  -4  -3  -4   -4.08    5.64   4
   4   3   4   46.06   10.93   1
   5   3   4   11.85    9.09   1
  -5  -3  -4    3.80    5.46   4
  -6  -3  -4   -7.48    6.51   4
   6   3   4   28.96   13.01   1
   7   3   4   20.98   12.85   1
  -7  -3  -4    5.37    9.76   4
  -9   4   4   -3.80    9.82   4
  -9   4   4    2.78    7.01   1
   9  -4  -4   10.58    8.94   2
   8  -4  -4    5.47    7.13   2
  -8   4   4   -0.95    7.81   4
  -8   4   4   10.22    7.57   1
  -7   4   4    8.13    8.42   4
   7  -4  -4   -0.14    6.18   2
  -7   4   4    2.53    5.12   1
  -6   4   4    5.40    5.29   1
   6  -4  -4   10.96    6.43   2
  -6   4   4   15.48    8.77   4
  -5   4   4   79.83   12.49   4
   5  -4  -4   58.98    8.88   2
  -4   4   4   -1.36    5.06   4
   4  -4  -4   -1.27    3.44   2
   4  -4  -4    2.44    3.69   3
  -4   4   4    0.54    3.02   1
  -2   4   4   -0.11    3.21   1
   2  -4  -4    2.76    3.01   2
   2  -4  -4   -0.58    2.95   3
  -2   4   4    4.38    5.46   4
  -1   4   4  116.44   11.46   1
   1  -4  -4  108.10   11.41   3
  -1   4   4  121.00   14.58   4
   1  -4  -4  109.51    7.61   2
   0   4   4   50.20    8.07   1
   0   4   4   58.43    9.65   4
   1   4   4   -1.31    4.96   4
  -1  -4  -4   -1.56    3.49   3
   1   4   4   -0.50    5.00   1
   2   4   4   91.50   13.95   1
   2   4   4   68.37   13.47   4
  -3  -4  -4    1.61    7.05   4
   3   4   4   22.47    9.26   1
  -3  -4  -4   -1.82    4.41   3
  -5  -4  -4   -5.44    7.65   4
   5   4   4   30.85   10.45   1
   6   4   4    4.85   11.53   1
  -6  -4  -4    6.48   10.29   4
   7   4   4   -0.58    8.94   1
  -7  -4  -4   -5.81    8.09   4
  -9   5   4    4.97   11.07   4
   9  -5  -4    6.33    9.41   2
  -8   5   4    3.86    8.72   4
   8  -5  -4   -5.27    8.87   2
   7  -5  -4   15.14    8.02   2
  -7   5   4   13.99    6.36   1
  -7   5   4   20.30    9.89   4
   6  -5  -4   24.42    7.91   2
  -6   5   4   24.58   10.38   4
  -6   5   4   28.43    7.20   1
   5  -5  -4   -1.61    4.61   2
  -5   5   4    7.50    5.33   1
   5  -5  -4    4.58    5.31   3
  -5   5   4   -3.95    6.82   4
   4  -5  -4    3.35    4.10   3
  -4   5   4    2.62    4.68   1
   4  -5  -4    3.19    3.67   2
  -4   5   4   -0.62    6.34   4
   3  -5  -4    0.76    4.09   3
   3  -5  -4   11.05    4.21   2
  -3   5   4    6.29    4.57   1
  -3   5   4   10.70    7.53   4
   2  -5  -4   12.66    3.46   2
  -2   5   4   16.86    5.31   1
   2  -5  -4    8.18    4.54   3
  -2   5   4   18.91    7.08   4
   1  -5  -4   35.86    3.91   2
   1  -5  -4   15.19    4.78   3
  -1   5   4   36.09    9.23   4
  -1   5   4   29.21    6.56   1
   0   5   4   -2.30    4.32   4
   0   5   4   -6.16    4.58   1
   0  -5  -4    3.87    3.30   3
   1   5   4  288.32   28.51   4
   1   5   4  277.91   25.07   1
   2   5   4    6.55    9.61   4
   2   5   4    2.28    7.47   1
  -2  -5  -4    6.00    4.59   3
   3   5   4   98.97   15.93   1
  -4  -5  -4   19.59    9.54   4
   4   5   4   10.19    8.52   1
  -4  -5  -4    7.33    5.57   3
   5   5   4   12.22    9.63   1
  -5  -5  -4    9.45   13.58   4
   6   5   4   -9.53    8.66   1
  -6  -5  -4   -1.97    9.11   4
  -9   6   4    7.60   11.63   4
   9  -6  -4   13.16   10.35   2
   8  -6  -4    3.99    8.16   2
  -8   6   4   24.27   12.98   4
  -7   6   4   44.08   14.24   4
   7  -6  -4   53.63   11.07   2
  -6   6   4    8.09    5.74   1
   6  -6  -4    3.01    6.09   2
  -6   6   4    2.02    7.81   4
   5  -6  -4   -2.25    4.24   3
  -5   6   4   14.02    6.14   1
   5  -6  -4   14.41    5.93   2
  -5   6   4   11.46    8.77   4
  -4   6   4    7.51    7.06   4
  -4   6   4    6.66    4.97   1
   4  -6  -4   -5.58    4.36   3
   4  -6  -4   -2.26    3.68   2
  -3   6   4   37.18   10.25   4
   3  -6  -4   44.15    6.02   2
  -3   6   4   57.88    7.90   1
   2  -6  -4    3.95    4.45   3
   2  -6  -4   24.13    4.26   2
  -2   6   4   22.16    8.39   4
  -2   6   4   17.07    5.53   1
  -1   6   4   92.88   14.55   4
   1  -6  -4   34.92    6.95   3
   0   6   4   12.19    6.79   4
   0   6   4   21.19    7.27   1
   0  -6  -4    2.71    3.68   3
   1   6   4   11.20    7.35   1
   1   6   4    3.04    8.21   4
  -1  -6  -4    9.82    5.58   3
   2   6   4   20.12   10.73   4
   2   6   4   31.24    9.60   1
   3   6   4    5.25    8.80   1
   3   6   4    9.75   11.22   4
  -3  -6  -4    4.35    6.40   3
   4   6   4   13.80   10.57   1
  -4  -6  -4    5.85    9.35   4
  -5  -6  -4   -2.75   15.32   4
   5   6   4   28.46   13.86   1
  -6  -6  -4    1.26   12.61   4
   6   6   4   35.26   14.75   1
  -9   7   4   15.13   13.03   4
   9  -7  -4   22.62   12.51   2
  -8   7   4    5.88   11.55   4
   8  -7  -4    6.49    8.78   2
   7  -7  -4   -5.90    7.59   2
  -7   7   4    7.17   11.33   4
   6  -7  -4    8.12    6.91   2
  -6   7   4   -0.44    9.16   4
   6  -7  -4    3.76    6.84   3
  -5   7   4    2.41    8.18   4
   5  -7  -4   -4.34    5.20   3
   5  -7  -4    8.78    6.05   2
  -4   7   4   17.62   10.76   4
  -4   7   4   28.73    6.49   1
   4  -7  -4   32.71    6.21   2
  -3   7   4  261.22   19.87   1
   3  -7  -4  255.19   17.48   2
  -3   7   4  236.43   26.88   4
  -2   7   4   27.79   11.69   4
  -2   7   4   19.34    6.83   1
   2  -7  -4    8.66    5.43   3
   1  -7  -4    3.76    4.76   3
  -1   7   4   22.03    7.87   1
  -1   7   4   22.29   11.22   4
   0   7   4   41.31    9.74   1
   0   7   4   33.46   11.06   4
   1   7   4   34.03    9.89   1
  -1  -7  -4    5.03    6.21   3
   1   7   4   15.95    9.87   4
   2   7   4   -0.50   10.07   4
   2   7   4   13.56    9.24   1
  -2  -7  -4    2.45    6.88   3
   3   7   4  152.60   21.56   1
   3   7   4  130.54   23.68   4
  -4  -7  -4   -2.05   11.79   4
   4   7   4   44.40   13.79   1
   5   7   4   19.28   12.11   1
  -5  -7  -4   12.59   15.49   4
   8  -8  -4    6.99   10.08   2
  -8   8   4   -0.66   12.54   4
  -7   8   4    6.89   12.76   4
   7  -8  -4   -4.22    7.40   2
  -6   8   4    9.24   10.31   4
   6  -8  -4   -1.06    7.39   2
   6  -8  -4   17.55    6.83   3
   5  -8  -4   12.40    5.58   3
  -5   8   4   13.13   12.29   4
   5  -8  -4    5.67    6.38   2
  -4   8   4    4.34   10.74   4
   4  -8  -4   -6.13    4.91   2
   4  -8  -4    6.23    4.78   3
  -3   8   4    4.20    8.86   4
   3  -8  -4    4.38    4.71   3
  -2   8   4   54.92   14.96   4
  -2   8   4   72.48   11.33   1
   1  -8  -4    9.45    6.63   3
  -1   8   4   37.74   12.37   4
  -1   8   4   86.51   12.39   1
   0   8   4    3.73    7.43   1
   0   8   4    9.28    9.77   4
   0  -8  -4    1.60    5.77   3
   1   8   4   76.19   18.14   4
   1   8   4  107.10   16.39   1
   2   8   4   25.30   13.98   4
   2   8   4   43.89   12.95   1
  -2  -8  -4   -0.73    7.64   3
   3   8   4   20.75   12.26   4
  -3  -8  -4    5.37    7.99   3
   3   8   4    5.84    9.70   1
   4   8   4    1.76   11.12   1
  -4  -8  -4   -5.12   14.14   4
   8  -9  -4    5.85   10.83   2
  -8   9   4   12.76   16.12   4
   7  -9  -4   13.31    9.25   2
  -7   9   4   14.64   13.19   4
  -6   9   4    7.33   12.52   4
   6  -9  -4    6.01    7.81   2
   6  -9  -4   17.84    8.56   3
   5  -9  -4   10.16    6.59   2
  -5   9   4    2.75   10.84   4
   5  -9  -4    5.67    6.32   3
  -4   9   4   10.69   12.05   4
   4  -9  -4    2.45    5.30   3
   3  -9  -4   -2.11    5.14   3
  -3   9   4   10.54   12.99   4
   2  -9  -4    0.23    5.97   3
  -2   9   4   42.91   15.33   4
   1  -9  -4    4.38    7.82   3
  -1   9   4   -3.23   12.14   4
   0   9   4    7.46    8.91   1
   0   9   4   15.52   12.81   4
   0  -9  -4   11.83    8.31   3
  -1  -9  -4    4.22    8.45   3
   1   9   4    3.03    8.78   1
   1   9   4   -8.36    9.44   4
  -2  -9  -4   -0.98    8.10   3
   2   9   4   15.70   10.45   1
   2   9   4    1.32   11.57   4
  -3  -9  -4   -8.07    9.52   3
   3   9   4   10.85   12.36   4
   3   9   4    8.68   11.25   1
  -4  -9  -4    1.86   17.46   4
  -7  10   4    0.15   16.10   4
   7 -10  -4    0.07    9.57   2
  -6  10   4   -0.70   15.28   4
   6 -10  -4   11.79    7.94   3
  -5  10   4   24.74   15.04   4
   4 -10  -4   16.91    7.21   3
  -4  10   4   20.20   13.69   4
   3 -10  -4    1.41    5.41   3
  -3  10   4    9.08   13.30   4
  -2  10   4   22.89   15.75   4
   2 -10  -4    9.27    7.05   3
   1 -10  -4    6.16    8.01   3
  -1  10   4   12.92   13.47   4
   0 -10  -4   -0.36    8.30   3
   0  10   4    3.55   11.11   4
  -1 -10  -4    4.47    8.23   3
   1  10   4    4.36   14.27   4
   2  10   4   19.79   12.10   1
   2  10   4   19.87   14.24   4
  -2 -10  -4    6.97   11.11   3
   6 -11  -4   16.37   10.25   3
  -6  11   4   24.64   18.04   4
  -5  11   4    4.50   13.02   4
   5 -11  -4    1.68    8.25   3
   4 -11  -4    5.18    7.74   3
  -4  11   4    6.65   16.25   4
   3 -11  -4   18.08    8.94   3
  -3  11   4   22.72   16.22   4
   2 -11  -4    2.76    7.22   3
  -2  11   4    6.58   15.26   4
  -1  11   4   -1.71   13.18   4
   1 -11  -4    2.33    9.43   3
   0 -11  -4    8.12   10.35   3
   0  11   4   22.27   15.39   4
  -1 -11  -4   -2.49   10.55   3
   1  11   4   13.10   11.59   4
   5 -12  -4   22.73   11.07   3
  -4  12   4    9.95   17.26   4
   4 -12  -4   21.98   12.01   3
   3 -12  -4    9.91    9.01   3
  -3  12   4   10.27   17.75   4
   2 -12  -4   18.86   11.36   3
  -2  12   4  -10.59   14.98   4
  -1  12   4    1.59   16.06   4
   1 -12  -4   -2.37   11.41   3
  -1  13  -5    8.35   11.62   3
   1 -13   5    3.99    8.22   2
  -1  13  -5   36.02   16.38   4
  -2  13  -5   26.31   16.91   4
   2 -13   5   12.03    8.87   2
  -2  13  -5   14.49   12.94   3
   3 -13   5   15.26    9.67   2
  -3  13  -5   24.05   14.25   4
  -3  13  -5    7.13   13.30   3
   1  12  -5    0.78    8.60   3
   0 -12   5   14.71    8.93   2
   0  12  -5   32.11   10.62   3
   0  12  -5   41.46   14.30   4
   1 -12   5    7.77    8.09   2
  -1  12  -5   23.70   13.80   4
  -1  12  -5    1.16    8.57   3
   2 -12   5   12.75    9.09   2
  -2  12  -5   15.85   13.27   4
  -2  12  -5   13.29   10.53   3
  -3  12  -5   26.68   13.09   4
   3 -12   5   11.91    8.18   2
  -3  12  -5    3.10    9.38   3
   4 -12   5   22.13    9.02   2
  -4  12  -5   11.63   12.69   4
  -4  12  -5   14.99   11.64   3
  -5  12  -5   13.31   12.66   4
  -5  12  -5    3.07   11.27   3
   5 -12   5    8.14    7.81   2
   2  11  -5   46.73   11.40   3
  -1 -11   5   21.97    8.70   2
   1  11  -5   27.29   11.06   3
   1  11  -5   61.81   15.07   4
   0  11  -5   20.18   12.36   4
   0 -11   5   -5.69    7.00   2
   0  11  -5   16.36    8.65   3
  -1  11  -5   12.19   10.78   4
   1 -11   5   16.42    7.52   2
  -1  11  -5   19.03    8.76   3
  -2  11  -5   10.34   10.28   4
  -2  11  -5   10.54    9.28   3
   2 -11   5    0.42    6.46   2
  -3  11  -5   26.59   12.20   4
  -3  11  -5    3.70    9.87   3
   3 -11   5    5.91    7.43   2
  -4  11  -5   10.32   11.39   4
   4 -11   5   -4.32    7.14   2
  -4  11  -5   10.35   10.68   3
   5 -11   5    8.36    9.03   2
  -5  11  -5   14.96   10.78   4
  -5  11  -5   10.89   10.21   3
   6 -11   5    3.79    8.51   2
  -6  11  -5   12.84   12.77   4
  -6  11  -5    3.86   11.01   3
   3  10  -5   24.17    9.13   3
  -3 -10   5   19.05    8.37   2
  -2 -10   5   22.32    8.04   2
   2  10  -5   10.05   13.77   4
   2  10  -5    4.88    7.49   3
  -1 -10   5   11.94    7.55   2
   1  10  -5    4.63    8.33   4
   1  10  -5   17.51    7.68   3
   0  10  -5    8.16    5.95   3
   0  10  -5   15.86   11.65   4
   0 -10   5    5.44    6.69   2
  -1  10  -5   13.69   10.36   4
   1 -10   5   26.16    7.91   2
  -1  10  -5   30.17    8.57   3
  -2  10  -5    5.71    8.40   3
   2 -10   5    2.04    5.79   2
  -2  10  -5   11.84    8.12   4
   3 -10   5    4.62    6.95   2
  -3  10  -5   16.54   10.53   4
  -3  10  -5    3.10    7.45   3
  -4  10  -5    3.03    8.81   3
  -4  10  -5    8.83    8.80   4
   4 -10   5    3.37    6.56   2
   5 -10   5    5.54    7.10   2
  -5  10  -5   -3.52    7.84   4
  -5  10  -5   -2.22    8.41   3
   6 -10   5    8.54    8.36   2
  -6  10  -5    7.61   10.34   3
  -6  10  -5   14.17   10.79   4
   7 -10   5   28.64   11.68   2
  -7  10  -5   31.49   12.99   4
  -5  -9   5    8.88    8.49   1
   4   9  -5   19.50    8.71   2
  -4  -9   5   14.78    7.64   1
   3   9  -5  153.02   19.03   3
   3   9  -5  166.10   22.62   4
  -2  -9   5    6.57    5.78   2
   2   9  -5    2.77    5.45   3
   2   9  -5    2.60    9.36   4
   1   9  -5   19.67   10.01   4
  -1  -9   5   18.83    6.83   2
   1   9  -5   19.41    7.60   3
   0  -9   5   32.74    8.60   2
   0   9  -5   11.37    9.00   4
   0   9  -5   38.52    9.47   3
  -1   9  -5   24.46   10.74   4
   1  -9   5   10.98    6.25   2
  -1   9  -5   13.78    6.65   3
  -2   9  -5   61.57   12.81   4
  -2   9  -5   57.98   12.44   3
   2  -9   5   65.24    9.78   2
   3  -9   5   96.34   12.11   2
  -3   9  -5   77.48   14.47   3
  -3   9  -5   79.02   14.18   4
  -4   9  -5   37.98    9.65   4
  -4   9  -5   21.15    9.72   3
   4  -9   5   17.42    7.36   2
   5  -9   5   10.04    7.43   2
  -5   9  -5    8.52    9.02   3
  -5   9  -5   13.65    8.64   4
   6  -9   5   14.92    8.27   2
  -6   9  -5    8.40    8.07   4
  -7   9  -5    3.31    9.17   4
   7  -9   5    0.45    8.76   2
   5   8  -5    0.00    6.62   2
   4   8  -5    1.38    5.97   2
   3   8  -5   65.82   14.23   4
   3   8  -5   36.63    8.38   2
  -3  -8   5   41.21    8.50   1
   3   8  -5   47.66    9.86   3
  -2  -8   5   18.03    5.20   1
   2   8  -5   21.39    6.97   3
   2   8  -5   20.62   10.87   4
   1   8  -5  169.94   18.60   3
   1   8  -5  164.42   19.36   4
  -1  -8   5  152.87   14.53   2
   0  -8   5   -0.06    4.48   2
   0   8  -5    6.00    8.85   4
   0   8  -5    7.77    5.16   3
  -1   8  -5  145.15   17.75   3
   1  -8   5  178.69   15.12   2
  -2   8  -5   46.14   11.42   4
  -2   8  -5   63.40   11.70   3
   2  -8   5   63.46    9.50   2
  -3   8  -5   30.63    8.84   3
   3  -8   5   16.63    6.26   2
  -3   8  -5   28.58    9.36   4
   4  -8   5  155.81   15.81   2
  -4   8  -5  136.85   17.35   3
  -4   8  -5  137.20   18.09   4
  -5   8  -5   14.68    8.92   3
   5  -8   5    8.64    6.70   2
  -5   8  -5   11.22    9.11   4
   6  -8   5   19.02    6.95   2
  -6   8  -5   20.72   10.36   4
   7  -8   5    3.46    7.37   2
  -7   8  -5   10.14   13.00   4
   8  -8   5   27.79   11.15   2
  -8   8  -5   18.81   15.97   4
   6   7  -5   10.98    7.35   2
   5   7  -5   14.31    7.63   2
   4   7  -5    1.60    5.56   2
   4   7  -5    5.08    6.37   3
  -4  -7   5    3.90    9.74   4
  -3  -7   5   22.14    6.48   1
   3   7  -5   31.97   12.02   4
   3   7  -5   14.11    6.52   3
   3   7  -5   25.54    7.14   2
   2   7  -5   15.11    7.17   3
   2   7  -5    9.89    9.23   4
   2   7  -5   13.70    6.40   2
  -2  -7   5    3.82    4.25   1
   1   7  -5   18.14    7.80   3
  -1  -7   5   19.46    6.27   2
   1   7  -5   32.62   10.39   4
  -1  -7   5   26.04    5.23   1
   0  -7   5  110.37   11.35   2
   0   7  -5  134.51   16.82   4
   0   7  -5   84.16   13.16   3
   0  -7   5  116.17    9.53   1
  -1   7  -5   25.77    9.17   4
   1  -7   5   31.51    6.21   2
  -1   7  -5   24.97    7.14   3
   2  -7   5   -0.49    3.61   2
  -2   7  -5    2.48    4.25   3
  -2   7  -5    3.16    6.37   4
  -3   7  -5   99.95   14.18   4
  -3   7  -5   82.02   12.19   3
   3  -7   5  102.37   11.45   2
  -4   7  -5    5.08    7.03   3
  -4   7  -5   12.92    7.36   4
   4  -7   5    3.34    5.74   2
  -5   7  -5   17.98    8.78   3
  -5   7  -5   12.48    8.52   4
   5  -7   5    8.00    5.45   2
   6  -7   5   16.94    7.28   2
  -6   7  -5   28.83   11.14   4
  -7   7  -5   13.89    9.62   4
   7  -7   5   16.34    7.81   2
  -8   7  -5    8.28   10.02   4
   8  -7   5    1.59    9.38   2
   7   6  -5   23.15   10.33   2
   6   6  -5   19.37    8.56   2
   5   6  -5   31.22    8.96   2
  -5  -6   5   11.99   11.83   4
   4   6  -5   31.82    7.93   2
   4   6  -5   23.76    7.40   3
  -4  -6   5   12.24    7.93   4
   3   6  -5   70.13   10.29   2
   3   6  -5   62.43   12.02   4
  -3  -6   5   71.01    9.86   1
   2   6  -5   74.10   12.74   4
   2   6  -5   76.63   10.57   2
   2   6  -5   62.12   10.11   3
  -2  -6   5   59.16    8.36   1
   1   6  -5    8.23    5.96   3
   1   6  -5   13.22    7.18   4
   1   6  -5   28.50    6.69   2
  -1  -6   5   17.75    4.74   1
   0  -6   5    3.95    3.45   1
   0   6  -5    0.84    4.51   3
   0   6  -5   -2.95    5.81   4
   0  -6   5    4.32    3.63   2
  -1   6  -5  109.33   13.90   4
   1  -6   5  134.46    9.79   1
  -1   6  -5  123.56   14.11   3
   1  -6   5  120.50   11.71   2
  -2   6  -5  158.56   15.75   3
   2  -6   5  135.33   12.63   2
  -3   6  -5   27.84    7.25   3
   3  -6   5   27.72    6.61   2
  -3   6  -5   26.39    8.53   4
  -4   6  -5  969.22   62.82   4
   4  -6   5  904.91   50.01   2
  -4   6  -5  885.75   54.00   3
  -5   6  -5   14.70    7.57   4
  -5   6  -5   16.12    6.17   3
   5  -6   5    6.67    4.99   2
  -6   6  -5   10.98    7.56   4
   6  -6   5   17.95    7.42   2
   7  -6   5   19.42    7.80   2
  -7   6  -5   18.54   11.46   4
  -8   6  -5    0.49   10.63   4
   8  -6   5   -1.93    7.75   2
   7   5  -5   55.45   12.75   2
   6   5  -5   20.33    8.58   2
  -5  -5   5   12.29    7.63   4
   5   5  -5   30.77    8.04   2
   4   5  -5   16.20    5.53   2
   4   5  -5   12.46    6.71   3
  -4  -5   5   10.33    6.62   4
  -4  -5   5    9.21    6.13   1
   3   5  -5  360.16   25.87   2
  -3  -5   5  350.16   25.68   1
   2   5  -5    3.77    6.66   4
   2   5  -5    5.30    5.88   2
  -2  -5   5    2.29    3.42   1
   2   5  -5    1.33    5.12   3
   1   5  -5  344.30   24.55   3
   1   5  -5  285.50   23.79   4
   1   5  -5  320.77   22.61   2
  -1  -5   5  317.92   20.41   1
   0  -5   5  234.51   16.82   2
   0   5  -5  247.77   20.27   3
   0   5  -5  242.64   19.81   4
   0  -5   5  233.59   15.88   1
   1  -5   5   77.03    8.94   2
  -1   5  -5   96.49   10.97   4
  -1   5  -5   79.03   10.91   3
   1  -5   5   83.58    7.72   1
   2  -5   5  309.50   20.55   2
  -2   5  -5  298.37   23.15   3
   2  -5   5  315.32   19.49   1
   3  -5   5   55.96    7.55   1
   3  -5   5   55.82    8.23   2
  -3   5  -5   64.61   10.16   4
  -3   5  -5   55.20    9.13   3
   4  -5   5   49.86    8.35   2
  -4   5  -5   74.16    9.90   3
  -4   5  -5   73.24   13.19   4
  -5   5  -5   26.82    9.50   4
  -5   5  -5   31.17    6.98   3
   5  -5   5   16.59    5.92   2
   6  -5   5   38.48    9.05   2
  -6   5  -5   38.32   12.22   4
  -7   5  -5   -0.26    9.88   4
   7  -5   5   12.21    6.80   2
   8  -5   5   20.76    8.98   2
  -8   5  -5   15.70   12.12   4
  -8  -4   5   17.53   10.25   1
   8   4  -5   12.01    9.75   2
  -7  -4   5   -2.12    7.52   1
   7   4  -5    4.55    7.83   2
   6   4  -5    7.93    7.17   2
  -6  -4   5    1.17    7.58   4
  -5  -4   5  132.98   15.97   1
   5   4  -5  124.39   15.19   2
   4   4  -5  160.06   16.60   2
  -4  -4   5  181.38   17.40   1
   4   4  -5  173.01   15.59   3
   3   4  -5   48.25    9.07   2
  -3  -4   5   44.51    7.58   1
   3   4  -5   39.25    7.94   3
   2   4  -5  156.99   14.52   2
   2   4  -5  155.10   14.59   3
   2   4  -5  155.51   13.92   4
  -2  -4   5  143.76   12.96   1
  -1  -4   5    8.79    3.38   1
   1   4  -5    8.59    5.24   3
   1   4  -5    4.40    3.94   2
   1   4  -5    8.04    4.66   4
   0   4  -5    7.78    4.77   3
   0   4  -5    1.00    4.46   4
   0  -4   5    3.91    3.37   2
   0  -4   5    0.52    3.08   1
  -1   4  -5  448.38   28.64   4
   1  -4   5  421.63   25.25   1
  -1   4  -5  401.73   27.43   3
   1  -4   5  422.41   24.89   2
  -2   4  -5    2.19    3.50   4
   2  -4   5   11.54    4.18   1
  -2   4  -5   10.66    4.14   3
   2  -4   5   19.16    5.11   2
  -3   4  -5  103.83   10.87   3
   3  -4   5   80.81    9.68   1
   3  -4   5   91.08    9.47   2
  -3   4  -5   77.33   12.02   4
   4  -4   5   12.98    5.15   2
   4  -4   5    7.85    6.11   1
  -4   4  -5    8.16    5.57   3
  -4   4  -5    7.90    7.48   4
   5  -4   5  131.75   13.19   2
   5  -4   5  112.48   13.77   1
  -5   4  -5  118.41   12.16   3
  -5   4  -5  106.56   16.41   4
   6  -4   5   15.00    7.10   2
  -6   4  -5    8.74    8.57   4
   6  -4   5   22.55    7.58   1
   7  -4   5   11.10    7.19   2
  -7   4  -5    3.63    6.52   4
   8  -4   5   13.40    8.22   2
  -8   4  -5    0.62    9.55   4
  -8   4  -5   -0.75    7.68   4
  -8  -3   5    6.59    6.96   1
   8   3  -5   11.37    8.40   2
  -7  -3   5   11.37    8.85   1
   7   3  -5   15.61    8.33   2
  -6  -3   5    9.28    7.78   1
  -6  -3   5    6.46    7.25   4
   6   3  -5    1.78    6.49   2
   5   3  -5   25.17    7.78   2
  -5  -3   5   21.59    7.15   1
  -5  -3   5    8.87    6.30   4
   4   3  -5   11.26    5.64   3
   4   3  -5    4.32    4.62   2
  -4  -3   5    5.46    5.05   1
  -4  -3   5    8.16    5.24   4
   3   3  -5  112.64   12.50   2
   3   3  -5  143.06   12.50   3
  -3  -3   5  120.18   12.23   1
   2   3  -5   65.75    8.86   2
   2   3  -5   71.92    8.41   3
  -2  -3   5   54.45    7.43   1
  -1  -3   5  341.47   20.79   1
   1   3  -5  286.55   21.28   3
   1   3  -5  322.48   20.53   4
   1   3  -5  337.22   21.71   2
   0   3  -5  690.99   39.93   3
   0  -3   5  687.72   36.34   2
   0   3  -5  719.81   41.01   4
   0  -3   5  663.33   38.35   1
   1  -3   5   16.92    3.97   2
  -1   3  -5   12.56    4.32   3
  -1   3  -5   11.43    4.16   4
   1  -3   5   12.81    4.41   1
   2  -3   5   41.39    6.79   1
  -2   3  -5   49.39    7.31   3
   2  -3   5   52.79    6.52   2
  -3   3  -5   97.84    9.77   3
   3  -3   5   74.17    8.52   2
   3  -3   5   88.21   10.72   1
   4  -3   5   67.25    8.45   2
   4  -3   5   52.75    9.21   1
  -4   3  -5   58.33    7.49   3
   5  -3   5   14.53    5.47   2
  -5   3  -5   23.77    6.09   3
  -5   3  -5   -2.24    4.95   4
   5  -3   5   10.60    7.82   1
   6  -3   5    8.12    5.94   2
  -6   3  -5   -0.89    6.47   4
   6  -3   5    6.48    7.86   1
   7  -3   5    4.77    5.96   2
  -7   3  -5   -2.54    5.60   4
   7  -3   5    2.53    8.70   1
   8  -3   5    1.66    6.21   2
  -8   3  -5    9.98    7.63   4
  -8  -2   5    9.92    7.73   1
   8   2  -5   13.97    9.95   2
  -7  -2   5   -6.06    5.89   1
  -7  -2   5   -4.87    7.89   4
   7   2  -5    6.41    8.89   2
  -6  -2   5   49.10    9.97   1
   6   2  -5   70.92   12.57   2
   5   2  -5  121.32   14.30   2
  -5  -2   5   77.98   12.06   1
   4   2  -5   19.96    6.29   2
   4   2  -5   21.94    5.93   3
  -4  -2   5   16.65    4.93   1
  -4  -2   5    6.91    5.01   4
  -3  -2   5   77.32    9.31   1
   3   2  -5   80.96    8.73   3
   3   2  -5   70.65    9.49   2
  -2  -2   5  632.49   38.63   1
   2   2  -5  683.33   37.88   2
   2   2  -5  722.78   38.37   3
   1   2  -5  660.28   36.86   2
   1   2  -5  717.15   38.86   3
  -1  -2   5  681.33   38.93   1
   0   2  -5  121.18   10.32   2
   0   2  -5  119.20    8.16   4
   0   2  -5   89.61    9.57   3
   0  -2   5  120.15   10.25   1
   1  -2   5  408.85   26.08   1
  -1   2  -5  415.35   25.56   3
  -1   2  -5  422.69   26.82   4
   1  -2   5  417.66   23.08   2
   2  -2   5   46.61    7.07   1
  -2   2  -5   53.47    6.74   3
   2  -2   5   49.47    5.88   2
  -3   2  -5    0.40    4.70   4
   3  -2   5   16.47    6.31   1
  -3   2  -5   12.53    4.02   3
   3  -2   5   17.82    4.10   2
  -4   2  -5   90.63    9.10   3
   4  -2   5   66.36    8.49   2
   4  -2   5   76.89   11.41   1
   5  -2   5    6.46    5.02   2
   5  -2   5    0.79    6.13   1
  -5   2  -5    2.82    4.69   4
   6  -2   5   19.42    8.66   1
  -6   2  -5    1.35    6.22   4
   6  -2   5   37.20    7.76   2
   7  -2   5   17.71    6.61   2
  -7   2  -5   -3.31    6.02   4
   7  -2   5   13.07    9.00   1
   8  -2   5   23.98   11.57   1
  -8   2  -5    2.15    7.93   4
   8  -2   5    5.34    7.01   2
  -9  -1   5    3.51    8.62   1
   9   1  -5  -15.36   11.23   2
   8   1  -5   26.44    9.73   2
  -8  -1   5   16.32    7.89   1
  -7  -1   5   -6.49    8.36   4
  -7  -1   5    5.20    5.11   1
   7   1  -5   -5.96    7.84   2
  -6  -1   5    5.74    6.06   4
  -6  -1   5   12.60    5.70   1
   6   1  -5    6.33    6.29   2
  -5  -1   5    5.26    4.92   4
   5   1  -5    7.41    5.59   2
  -5  -1   5    7.82    4.82   1
   4   1  -5  278.78   21.77   2
  -4  -1   5  253.52   20.76   1
   4   1  -5  281.58   17.90   3
   3   1  -5   12.89    4.41   2
   3   1  -5    9.66    3.69   3
  -3  -1   5   10.14    3.86   1
  -3  -1   5   -0.07    2.79   4
  -2  -1   5   17.24    2.64   4
   2   1  -5   17.40    4.39   2
  -2  -1   5   19.06    4.72   1
   2   1  -5   19.30    4.47   3
   1   1  -5   59.01    7.07   2
   1   1  -5   61.40    7.06   3
  -1  -1   5   47.53    6.60   1
   1   1  -5   61.91    7.08   3
   0  -1   5   47.10    6.35   1
   0   1  -5   43.65    6.03   3
   0   1  -5   40.56    5.54   2
  -1   1  -5 1825.91   92.27   3
   1  -1   5 1809.75   96.75   1
  -1   1  -5 1874.90  103.38   4
   2  -1   5  939.81   56.42   1
  -2   1  -5 1060.34   53.14   3
  -3   1  -5   51.90    6.22   3
   3  -1   5   56.52    9.62   1
   3  -1   5   22.92    4.50   2
  -4   1  -5   66.48    7.40   3
   4  -1   5   49.89   10.43   1
   5  -1   5   10.87    4.92   2
   5  -1   5   30.65    9.88   1
  -5   1  -5   -1.38    5.05   4
   6  -1   5   65.89   13.38   1
   6  -1   5   21.62    5.71   2
  -7   1  -5   -1.85    6.46   4
   7  -1   5    8.36   10.39   1
   7  -1   5    7.30    6.39   2
  -8   1  -5    5.10    8.84   4
   8  -1   5    5.50   10.93   1
   9   0  -5   10.54   12.02   2
  -9   0   5   18.69    9.14   1
  -8   0   5   -5.01    9.51   4
   8   0  -5    4.28    9.53   2
  -8   0   5    5.59    6.64   1
  -7   0   5   11.42    6.90   1
   7   0  -5    8.11    6.67   2
  -7   0   5   10.58    9.05   4
  -6   0   5   10.64    5.57   1
   6   0  -5    9.30    6.81   2
  -6   0   5    8.55    7.18   4
   5   0  -5   22.41    7.43   2
  -5   0   5   22.74    6.58   1
   4   0  -5   38.55    5.50   3
  -4   0   5   45.54    7.43   4
  -4   0   5   35.63    6.85   1
   4   0  -5   42.34    7.54   2
  -3   0   5    2.19    3.58   1
   3   0  -5   -3.80    3.17   2
   3   0  -5    1.65    2.77   3
  -3   0   5    2.36    3.41   4
  -2   0   5  518.56   28.71   4
   2   0  -5  430.89   26.39   2
  -2   0   5  463.50   29.15   1
   2   0  -5  475.67   27.17   3
   1   0  -5  296.06   18.33   2
  -1   0   5  305.05   19.07   4
  -1   0   5  309.17   20.27   1
   1   0  -5  290.36   18.80   3
   0   0  -5 1399.55   72.26   3
   0   0   5 1417.32   75.95   1
   0   0  -5 1459.28   66.46   2
  -1   0  -5 1209.82   61.11   3
   1   0   5 1192.93   54.61   2
  -1   0  -5 1151.79   69.60   4
   1   0   5 1176.91   65.55   1
   2   0   5   93.14   11.26   1
  -2   0  -5   76.90    7.86   3
   2   0   5   78.20    6.80   2
   3   0   5    8.74    6.36   1
  -3   0  -5    6.82    3.55   3
  -3   0  -5    1.78    4.04   4
   3   0   5   11.37    3.67   2
   4   0   5   30.38    5.50   2
   4   0   5   45.12    9.85   1
  -4   0  -5   33.70    5.78   3
  -5   0  -5   -0.45    5.29   4
   5   0   5    6.39    5.10   2
   5   0   5   10.21    7.78   1
   6   0   5    7.71    6.07   2
  -6   0  -5    4.89    5.21   4
   6   0   5   10.34   10.16   1
  -7   0  -5    4.33    6.55   4
   7   0   5   30.22   12.02   1
   8   0   5    0.50   10.71   1
  -8   0  -5    2.00    7.30   4
   9  -1  -5   17.70   11.11   2
  -9   1   5    3.84    8.02   1
   8  -1  -5   10.81    8.88   2
  -8   1   5   -7.15    4.80   1
  -8   1   5    1.33   11.35   4
   7  -1  -5   18.93    7.49   2
  -7   1   5    9.86   10.67   4
  -7   1   5    7.13    5.65   1
   6  -1  -5    2.95    6.71   2
  -6   1   5   -0.25    4.01   1
  -6   1   5    8.84    6.50   4
   5  -1  -5   48.46    9.62   2
  -5   1   5   55.88    8.63   1
   5  -1  -5   59.65    6.54   3
  -5   1   5   62.61   10.14   4
  -4   1   5  132.02   12.91   1
   4  -1  -5  132.88   10.56   3
   4  -1  -5  135.33   13.56   2
  -4   1   5  157.26   13.54   4
  -3   1   5   41.65    6.23   4
   3  -1  -5   22.04    4.53   3
  -3   1   5   44.25    6.50   1
   3  -1  -5   37.25    6.62   2
  -2   1   5  130.44   11.77   1
   2  -1  -5  125.90   10.95   3
  -2   1   5  143.82   11.75   4
   2  -1  -5  144.64   11.49   2
   1  -1  -5 2060.80  100.98   3
  -1   1   5 1986.01  104.66   1
  -1   1   5 2086.30  114.18   4
   1  -1  -5 1928.89   92.12   2
   0   1   5  187.58   16.13   4
   0  -1  -5  196.79   11.71   2
   0   1   5  189.31   15.29   1
   0  -1  -5  193.70   14.32   3
  -1  -1  -5   68.37    7.59   3
   1   1   5   60.08    4.92   2
   1   1   5   62.17    8.97   1
   2   1   5  155.55    9.67   2
   2   1   5  126.75   14.75   1
  -2  -1  -5  159.79   12.92   3
  -3  -1  -5  121.17   10.55   3
   3   1   5  111.53    8.95   2
   3   1   5  102.70   14.56   1
   4   1   5  110.38   10.00   2
   4   1   5  112.20   16.45   1
  -4  -1  -5  111.11   10.17   3
   6   1   5   19.70   11.43   1
  -6  -1  -5   -2.88    5.23   4
   7   1   5   25.51   11.73   1
  -7  -1  -5    0.49    7.06   4
  -8  -1  -5    9.37    9.73   4
  -9   2   5   17.18   11.98   4
  -9   2   5   -1.17    8.29   1
   9  -2  -5   -0.11    8.20   2
  -8   2   5    8.68    7.36   1
  -8   2   5    4.80   10.66   4
   8  -2  -5   16.70    9.28   2
   7  -2  -5    3.47    7.40   2
  -7   2   5    1.51    8.66   4
  -7   2   5    8.40    5.49   1
  -6   2   5  136.95   14.51   1
   6  -2  -5  150.92   16.70   2
  -6   2   5  129.98   16.28   4
  -5   2   5   10.69    6.56   4
  -5   2   5   18.45    5.79   1
   5  -2  -5   24.07    6.34   2
   5  -2  -5   11.78    4.28   3
  -4   2   5    5.22    4.14   1
   4  -2  -5    1.13    4.16   2
  -4   2   5   -0.04    4.31   4
   4  -2  -5    2.02    3.20   3
  -4   2   5    0.52    4.33   4
  -3   2   5    5.83    3.75   1
   3  -2  -5    3.07    4.40   2
   3  -2  -5    3.91    3.19   3
  -3   2   5    4.46    3.98   4
  -2   2   5    8.19    4.24   4
  -2   2   5    4.33    3.60   1
   2  -2  -5   -0.19    3.42   3
   2  -2  -5    0.79    3.29   2
  -1   2   5    0.18    4.05   4
  -1   2   5    1.29    3.60   1
   1  -2  -5    2.29    2.49   2
   1  -2  -5    0.14    3.50   3
   0  -2  -5  544.65   32.44   3
   0   2   5  499.80   36.32   4
   0   2   5  516.37   33.25   1
   1   2   5  184.04    9.33   2
   1   2   5  180.56   18.58   4
   1   2   5  178.70   16.58   1
  -2  -2  -5   -0.87    5.71   4
   2   2   5    9.96    6.36   1
  -2  -2  -5   -2.52    3.11   3
   2   2   5    8.11    2.81   2
   3   2   5  848.94   54.40   1
  -3  -2  -5  740.14   43.53   3
   3   2   5  772.55   38.06   2
   4   2   5   35.11   11.11   1
  -4  -2  -5   44.70    6.74   3
  -5  -2  -5    3.76    5.73   4
   5   2   5   24.10   10.99   1
   6   2   5    3.61   10.17   1
  -6  -2  -5    4.54    6.33   4
   7   2   5   50.46   14.53   1
  -7  -2  -5   -2.13    7.06   4
   9  -3  -5   10.89    9.64   2
  -9   3   5    5.93    9.84   4
  -9   3   5    8.32    7.77   1
  -8   3   5   20.15    7.31   1
   8  -3  -5    9.40    8.66   2
  -8   3   5    2.07    8.29   4
  -7   3   5   12.78    9.16   4
  -7   3   5   27.56    7.20   1
   7  -3  -5   20.56    8.47   2
  -6   3   5   12.65    6.33   4
   6  -3  -5   13.62    6.86   2
  -6   3   5    6.27    5.64   1
   5  -3  -5   79.05   10.97   2
  -5   3   5   94.15   12.67   4
  -5   3   5   97.72   11.12   1
  -4   3   5  373.07   24.65   1
  -4   3   5  322.86   26.43   4
   4  -3  -5  331.04   23.03   2
  -3   3   5  272.47   22.52   4
   3  -3  -5  278.91   18.68   2
  -3   3   5  270.02   20.06   1
   2  -3  -5  307.30   18.35   2
  -2   3   5  300.90   20.95   1
  -2   3   5  290.81   23.68   4
   1  -3  -5  119.79   13.31   3
  -1   3   5  160.65   16.11   4
  -1   3   5  172.79   13.93   1
   1  -3  -5  149.29    9.63   2
   0  -3  -5   61.87    8.91   3
   0   3   5   52.75   10.39   4
   0   3   5   49.85    8.48   1
   1   3   5  115.34   13.13   1
   1   3   5   84.52   13.51   4
   2   3   5   43.52    9.65   1
  -3  -3  -5   -4.71    7.42   4
   3   3   5    6.80    7.39   1
  -3  -3  -5    1.29    4.00   3
   4   3   5   41.69   11.90   1
  -4  -3  -5   47.44    8.09   3
  -5  -3  -5   -1.38    6.70   4
   5   3   5    3.04    8.49   1
  -6  -3  -5   -1.85    6.77   4
   6   3   5   23.28   12.44   1
  -7  -3  -5   -6.13    7.76   4
   7   3   5    2.47   12.24   1
  -9   4   5   10.56   10.87   4
  -9   4   5   20.55    9.18   1
   9  -4  -5   -4.62    9.46   2
   8  -4  -5   21.37   10.12   2
  -8   4   5    8.79    9.27   4
  -8   4   5    8.05    7.27   1
   7  -4  -5   -0.62    7.21   2
  -7   4   5    2.54    5.97   1
  -7   4   5    1.77    6.71   4
  -6   4   5    4.19    7.81   4
  -6   4   5    5.62    5.35   1
   6  -4  -5    6.95    6.83   2
  -5   4   5   72.87   12.39   4
  -5   4   5   89.47   10.93   1
   5  -4  -5   66.62   10.07   2
   4  -4  -5    2.16    4.45   3
   4  -4  -5    9.93    5.19   2
  -4   4   5   14.19    5.65   1
  -4   4   5   23.90    8.35   4
   3  -4  -5  419.56   24.91   2
  -3   4   5  418.62   32.84   4
  -3   4   5  418.82   27.73   1
  -2   4   5  304.56   22.01   1
  -2   4   5  320.86   26.67   4
   2  -4  -5  298.78   18.24   2
   1  -4  -5   18.74    5.91   3
  -1   4   5   16.76    6.74   4
   1  -4  -5   19.93    3.52   2
  -1   4   5   15.46    5.12   1
   0   4   5    1.02    5.93   4
   0  -4  -5    2.43    3.66   3
   0   4   5   -1.57    4.71   1
   1   4   5   21.53    8.82   4
   1   4   5   30.42    8.71   1
   2   4   5   22.27    8.86   1
   2   4   5   36.77   10.56   4
  -3  -4  -5    4.07    4.73   3
   3   4   5   18.35    8.07   1
  -3  -4  -5   -3.70    5.85   4
  -4  -4  -5   -1.64    4.40   3
   4   4   5    2.89    8.78   1
  -4  -4  -5   -5.99    9.20   4
  -5  -4  -5    5.84    7.53   4
   5   4   5   16.30    9.13   1
  -6  -4  -5    4.55    8.24   4
   6   4   5    7.08   12.72   1
   9  -5  -5    6.09    8.84   2
  -9   5   5   11.10   11.62   4
  -8   5   5    4.46    7.11   1
  -8   5   5   23.31   11.89   4
   8  -5  -5   24.25   10.20   2
  -7   5   5    9.58    5.67   1
  -7   5   5    3.25    9.56   4
   7  -5  -5    7.61    7.84   2
  -6   5   5   10.75    6.00   1
   6  -5  -5    2.46    6.60   2
  -6   5   5    5.95    8.07   4
  -5   5   5    2.57    4.82   1
   5  -5  -5   -1.47    5.22   2
   5  -5  -5   -0.32    4.99   3
  -5   5   5   -2.29    6.57   4
  -4   5   5  429.83   29.13   1
  -3   5   5   74.49   12.43   4
  -2   5   5    9.32    5.45   1
   2  -5  -5   -1.41    4.42   3
  -2   5   5    8.72    6.92   4
   2  -5  -5   10.74    4.09   2
  -1   5   5  228.72   22.68   4
   1  -5  -5  149.96   16.46   3
  -1   5   5  217.56   18.26   1
   0  -5  -5    4.65    4.97   3
   0   5   5    8.73    6.06   4
   0   5   5    1.97    5.29   1
   1   5   5  160.96   21.16   4
   1   5   5  154.19   17.86   1
   2   5   5  148.35   21.75   4
   2   5   5  129.66   18.01   1
  -3  -5  -5    4.28    8.38   4
  -3  -5  -5   -1.88    5.36   3
   3   5   5    5.22    7.10   1
   4   5   5    9.03    9.08   1
  -4  -5  -5    4.22    6.30   3
  -4  -5  -5   -0.61   10.07   4
  -5  -5  -5   -3.34    8.55   4
   5   5   5    3.60   10.57   1
   6   5   5    5.11   12.79   1
  -6  -5  -5    3.00   10.02   4
  -9   6   5   23.65   13.67   4
   9  -6  -5   15.71   11.56   2
  -8   6   5    3.50   11.12   4
   8  -6  -5    1.24    8.29   2
  -7   6   5    5.83    9.98   4
   7  -6  -5    5.52    8.05   2
   6  -6  -5    5.46    5.70   2
  -6   6   5   -0.96    6.99   1
  -6   6   5    4.43    8.34   4
  -5   6   5    3.37    8.91   4
   5  -6  -5    2.44    5.00   3
  -5   6   5   -2.88    5.92   1
   5  -6  -5    6.04    5.71   2
   4  -6  -5    2.98    5.69   3
  -4   6   5   25.63    9.81   4
   4  -6  -5   30.06    6.38   2
  -4   6   5   32.43    7.30   1
   3  -6  -5  109.83   10.27   2
  -3   6   5  119.14   17.22   4
  -3   6   5   96.90   11.78   1
  -2   6   5   13.82    5.50   1
   2  -6  -5   34.46    8.20   3
  -1   6   5    2.38    7.33   4
   1  -6  -5   -5.41    4.63   3
  -1   6   5    7.53    6.36   1
   0   6   5   71.49   14.39   4
   0   6   5   95.46   13.16   1
   1   6   5    3.50    7.72   1
  -1  -6  -5    0.55    5.36   3
   1   6   5    4.71    8.57   4
  -2  -6  -5   -3.28    5.92   3
   2   6   5   14.72    9.34   1
   2   6   5    2.63    9.73   4
   3   6   5  113.67   18.75   1
  -4  -6  -5   18.34   12.85   4
   4   6   5   49.33   14.26   1
  -5  -6  -5   13.29   11.79   4
   5   6   5   13.50   12.38   1
   8  -7  -5   -5.67    8.99   2
  -8   7   5    5.39   11.95   4
   7  -7  -5   -0.03    8.11   2
  -7   7   5    8.26   11.38   4
   6  -7  -5   10.02    6.19   3
  -6   7   5   -2.27   10.74   4
   6  -7  -5    5.24    7.07   2
   5  -7  -5   10.55    5.69   3
  -5   7   5   10.44    9.88   4
   5  -7  -5   13.89    7.51   2
  -4   7   5    2.73    9.77   4
   4  -7  -5    9.18    5.68   2
  -4   7   5    9.13    5.81   1
   4  -7  -5    3.63    4.65   3
  -3   7   5   33.99   11.46   4
   3  -7  -5   14.01    6.21   3
  -3   7   5   45.02    8.38   1
  -2   7   5    1.42    8.62   4
  -2   7   5   10.18    6.45   1
   2  -7  -5   -1.51    3.62   3
  -1   7   5    7.13    9.54   4
  -1   7   5    6.29    5.91   1
   1  -7  -5    1.79    4.93   3
   0   7   5    2.35    8.84   4
   0  -7  -5   -0.95    6.50   3
   0   7   5    5.27    7.14   1
   1   7   5   10.19   10.07   4
   1   7   5    9.86    8.39   1
  -1  -7  -5    7.21    6.57   3
  -2  -7  -5    4.18    7.72   3
   2   7   5   19.77   10.75   1
   2   7   5   25.16   13.48   4
  -3  -7  -5   -5.31    8.03   3
   3   7   5    0.72    9.09   1
   4   7   5   13.05   12.05   1
  -4  -7  -5    7.62   12.73   4
  -5  -7  -5   12.47   14.95   4
   5   7   5   -5.39   12.97   1
  -8   8   5   -1.45   13.76   4
   8  -8  -5    7.34   10.21   2
   7  -8  -5    6.28    9.89   2
  -7   8   5   10.38   14.17   4
   6  -8  -5    6.11    8.10   2
   6  -8  -5   -3.67    6.17   3
  -6   8   5    8.17   13.04   4
  -5   8   5    7.13   13.02   4
   5  -8  -5    6.29    6.92   2
   5  -8  -5    5.11    5.70   3
  -4   8   5   -0.31   11.77   4
   4  -8  -5    5.36    5.94   3
  -3   8   5    2.31   11.64   4
   3  -8  -5    4.99    4.81   3
   2  -8  -5   10.76    6.21   3
  -2   8   5   18.69   11.81   4
  -2   8   5   16.65    6.96   1
  -1   8   5   35.90   10.32   1
   1  -8  -5   -0.42    6.82   3
  -1   8   5   17.07   12.51   4
   0   8   5   38.73   13.60   4
   0  -8  -5    9.08    7.70   3
   0   8   5   63.97   12.87   1
   1   8   5    2.40    9.57   4
  -1  -8  -5    5.40    7.26   3
   1   8   5    2.39    8.65   1
   2   8   5   41.53   12.47   1
   2   8   5   27.71   14.99   4
  -2  -8  -5    1.66    8.42   3
   3   8   5   16.16   14.81   4
   3   8   5    3.42   11.83   1
  -3  -8  -5    6.23    9.57   3
   4   8   5   38.04   15.36   1
  -4  -8  -5   12.93   13.01   4
   7  -9  -5    1.18    9.64   2
  -7   9   5   -0.82   15.05   4
  -6   9   5   19.01   16.56   4
   6  -9  -5   10.97    9.11   2
   6  -9  -5   -2.22    7.39   3
  -5   9   5   18.68   12.89   4
   5  -9  -5   13.15    7.35   3
  -4   9   5   10.43   13.70   4
   4  -9  -5   -4.33    6.05   3
  -3   9   5   29.19   15.13   4
   3  -9  -5    8.03    6.20   3
  -2   9   5   22.15   13.10   4
   2  -9  -5    8.32    6.26   3
   1  -9  -5   -4.25    7.49   3
  -1   9   5    2.40   11.21   4
   0  -9  -5   -2.03    6.73   3
   0   9   5   14.82    8.13   1
   0   9   5    6.50    9.95   4
  -1  -9  -5   -1.05    8.54   3
   1   9   5    7.94    9.98   1
   1   9   5    9.11   11.54   4
   2   9   5    1.89   10.19   1
   2   9   5   -4.06   12.92   4
  -2  -9  -5   -3.76    7.82   3
   3   9   5    2.06   12.50   1
  -3  -9  -5   11.39   11.27   3
   3   9   5   -0.91   13.93   4
  -7  10   5   -4.43   17.63   4
  -6  10   5   17.14   16.00   4
   6 -10  -5   -2.91    9.35   3
   5 -10  -5    9.58    8.69   3
  -5  10   5   11.19   15.64   4
   4 -10  -5   -6.59    5.97   3
  -4  10   5   15.51   15.96   4
  -3  10   5    6.16   13.12   4
   3 -10  -5   11.00    8.28   3
  -2  10   5   20.72   14.93   4
   2 -10  -5    6.65    7.32   3
  -1  10   5   -0.94   11.84   4
   1 -10  -5   -6.17    7.76   3
   0  10   5    6.29   13.74   4
   0 -10  -5   -6.25    7.82   3
  -1 -10  -5    2.72   10.83   3
   1  10   5    8.65   15.24   4
   2  10   5   11.03   15.90   4
  -2 -10  -5   13.62   11.82   3
   2  10   5   19.01   13.26   1
   6 -11  -5    2.92    9.94   3
  -6  11   5   11.20   14.45   4
  -5  11   5    0.31   14.99   4
   5 -11  -5    3.94    9.80   3
   4 -11  -5   -3.76    6.79   3
  -4  11   5    6.08   13.65   4
  -3  11   5    5.41   14.26   4
   3 -11  -5    6.84    9.93   3
   2 -11  -5    9.63    8.67   3
  -2  11   5   -3.57   14.99   4
  -1  11   5    1.02   14.76   4
   1 -11  -5    3.32   10.32   3
   0 -11  -5   -5.21    9.62   3
   0  11   5   -4.60   12.30   4
  -1 -11  -5    5.45   11.70   3
   3 -12  -5    6.41   10.13   3
   2 -12  -5   -1.52   10.53   3
   1  12  -6    4.99   10.33   3
  -1 -12   6    2.37    8.34   2
   0 -12   6    6.85    7.73   2
   0  12  -6   -0.29    7.81   3
  -1  12  -6   25.07   10.92   3
   1 -12   6   14.73    8.73   2
   2 -12   6   10.33    8.65   2
  -2  12  -6   24.37   12.95   4
  -2  12  -6   -0.85    9.49   3
   3 -12   6   14.80    8.86   2
  -3  12  -6   21.54   13.00   4
  -3  12  -6  -10.41    9.08   3
   4 -12   6   11.93    9.48   2
  -4  12  -6   20.58   13.39   4
  -4  12  -6   10.09   12.81   3
   3  11  -6    4.11    9.54   3
   2  11  -6    3.56    8.51   3
  -2 -11   6   19.87    9.36   2
   1  11  -6   59.03   12.90   3
  -1 -11   6   44.43   11.01   2
   0  11  -6   11.74    8.38   3
   0 -11   6   -2.11    6.66   2
  -1  11  -6   34.34   10.58   3
  -1  11  -6   39.53   14.51   4
   1 -11   6   57.26   11.04   2
  -2  11  -6   31.50   11.40   4
   2 -11   6   11.43    7.15   2
  -2  11  -6   21.71   11.08   3
  -3  11  -6   10.16    9.74   4
  -3  11  -6   -4.15    9.11   3
   3 -11   6   -3.30    7.12   2
   4 -11   6    9.93    8.88   2
  -4  11  -6   14.17   10.55   3
  -4  11  -6   23.55   11.34   4
  -5  11  -6   21.05   12.26   4
  -5  11  -6   -6.88   10.22   3
   5 -11   6    5.07    7.71   2
   6 -11   6  -15.14    8.25   2
  -6  11  -6   -2.63   10.33   3
  -6  11  -6   10.14   12.18   4
  -3 -10   6   79.01   12.83   2
   3  10  -6   81.33   14.59   3
   2  10  -6   23.84    8.62   3
  -2 -10   6   25.77    8.49   2
  -1 -10   6   48.93   10.29   2
   1  10  -6   42.43   11.38   3
   0  10  -6   15.31    9.16   3
   0 -10   6   17.78    7.71   2
   0  10  -6   24.14   11.21   4
   1 -10   6    8.25    6.76   2
  -1  10  -6   15.74    7.88   3
  -1  10  -6   16.98    9.77   4
  -2  10  -6   13.59   10.50   3
   2 -10   6    8.81    7.14   2
  -2  10  -6   27.76   10.05   4
  -3  10  -6   64.66   14.65   4
   3 -10   6   55.74   11.10   2
  -3  10  -6   47.48   12.92   3
  -4  10  -6   35.09   11.57   4
   4 -10   6   35.36   10.24   2
  -4  10  -6   14.00   10.61   3
  -5  10  -6   14.46    9.21   4
   5 -10   6   11.31    8.88   2
  -5  10  -6   19.28   10.40   3
   6 -10   6    2.28    8.92   2
  -6  10  -6   13.01   10.53   4
  -5  -9   6   25.57   10.45   1
   5   9  -6   17.44    9.56   2
   4   9  -6   15.04    8.32   2
  -4  -9   6    7.01    7.10   1
   3   9  -6   85.75   14.12   3
   3   9  -6   82.60   12.93   2
   2   9  -6   10.95    7.11   3
  -2  -9   6   14.55    6.85   2
   1   9  -6    5.38    6.46   3
  -1  -9   6   10.02    5.87   2
   1   9  -6   13.37   11.31   4
   0   9  -6   16.10   12.01   4
   0   9  -6   -1.67    6.00   3
   0  -9   6   -2.95    6.24   2
   1  -9   6   39.99    8.57   2
  -1   9  -6   22.43    8.18   3
  -1   9  -6   47.88   13.39   4
  -2   9  -6    3.34    8.17   3
  -2   9  -6   15.72    8.28   4
   2  -9   6    3.99    5.97   2
  -3   9  -6   -8.81    7.15   4
  -3   9  -6    0.77    6.55   3
   3  -9   6   -1.04    5.32   2
  -4   9  -6    1.07    6.87   4
  -4   9  -6   -5.59    7.44   3
   4  -9   6    0.92    7.67   2
  -5   9  -6   18.08    9.20   4
  -5   9  -6    1.81    9.61   3
   5  -9   6    7.68    7.31   2
  -6   9  -6   24.21   11.17   4
   6  -9   6    8.84    7.39   2
  -6   9  -6   24.20   11.17   4
   7  -9   6   15.75    8.69   2
  -7   9  -6   15.54   11.80   4
  -6  -8   6    4.96    9.05   1
   6   8  -6   12.86   10.11   2
  -5  -8   6   14.88    7.98   1
   5   8  -6    6.47    7.50   2
  -4  -8   6   20.23    8.02   1
   4   8  -6   20.96    8.02   2
   3   8  -6    2.39    5.47   3
  -3  -8   6    3.14    5.78   1
   3   8  -6   -1.54    5.70   2
   2   8  -6    1.94    5.73   3
  -2  -8   6    6.53    4.92   1
  -1  -8   6  132.62   14.10   2
   1   8  -6  126.17   16.67   3
   1   8  -6  128.39   17.08   4
   0   8  -6   44.87   12.52   4
   0   8  -6   36.71    9.35   3
   0  -8   6   37.82    8.24   2
  -1   8  -6   92.45   15.21   4
   1  -8   6   82.05   10.86   2
  -1   8  -6   75.04   13.60   3
   2  -8   6    1.61    4.28   2
  -2   8  -6   14.15    7.80   3
  -2   8  -6    8.07    6.95   4
  -3   8  -6   44.51   10.22   4
  -3   8  -6   23.78    9.20   3
   3  -8   6   23.83    7.98   2
  -4   8  -6    8.36    8.20   4
  -4   8  -6    6.95    7.69   3
   4  -8   6    2.04    6.68   2
  -5   8  -6    2.80    8.24   4
   5  -8   6    4.75    5.50   2
  -5   8  -6   -0.07    7.98   3
  -6   8  -6   24.12   11.22   4
   6  -8   6    0.91    5.98   2
  -7   8  -6   10.15   13.72   4
   7  -8   6   -1.52    8.19   2
  -6  -7   6    8.19    8.02   1
   6   7  -6    5.69    7.60   2
   5   7  -6   11.08    7.62   2
  -5  -7   6   13.55    7.57   1
   4   7  -6   93.29   12.89   3
   4   7  -6   91.52   13.32   2
  -4  -7   6   81.74   12.39   1
  -3  -7   6   15.62    6.51   1
   3   7  -6   18.05    6.58   3
   3   7  -6   12.11    6.00   2
   2   7  -6  328.78   27.21   3
   2   7  -6  326.41   25.46   2
  -2  -7   6  320.66   23.78   1
   2   7  -6  336.91   29.49   4
  -1  -7   6   14.70    6.47   2
  -1  -7   6   13.62    4.76   1
   1   7  -6   18.22    7.88   4
   1   7  -6   16.11    6.97   3
   0  -7   6   19.31    5.90   2
   0   7  -6   15.44    8.46   4
   0   7  -6   10.70    6.94   3
  -1   7  -6   20.70    9.90   4
   1  -7   6    8.12    5.31   2
  -1   7  -6    9.89    7.94   3
  -2   7  -6   11.14    7.58   4
   2  -7   6    6.93    5.10   2
  -2   7  -6    9.11    6.89   3
   3  -7   6  251.35   20.62   2
  -3   7  -6  304.82   26.18   4
  -3   7  -6  278.32   24.72   3
  -4   7  -6   69.92   11.91   3
  -4   7  -6   65.19   12.03   4
   4  -7   6   64.04    9.62   2
  -5   7  -6   16.38   11.89   4
  -5   7  -6   -0.18    8.29   3
   5  -7   6    7.36    5.34   2
  -6   7  -6    0.67    8.00   4
   6  -7   6    8.26    6.10   2
  -7   7  -6    1.77    9.43   4
   7  -7   6   10.10    8.33   2
  -8   7  -6   11.38    9.24   4
   8  -7   6   -1.29    9.00   2
   7   6  -6   21.18   10.02   2
  -7  -6   6    6.35    9.20   1
   6   6  -6   31.02   10.49   2
  -6  -6   6   24.77    9.67   1
  -5  -6   6   14.18    7.76   1
   5   6  -6    4.17    6.48   2
   4   6  -6   15.43    6.26   2
  -4  -6   6   11.22    6.51   1
   4   6  -6   16.32    7.81   3
  -3  -6   6   -3.24    4.23   1
   3   6  -6    9.77    5.23   2
   3   6  -6    1.23    5.74   3
   2   6  -6    5.13    5.50   3
  -2  -6   6    3.81    4.26   1
   2   6  -6    7.48    5.17   2
   2   6  -6   11.93    7.68   4
   1   6  -6   13.55    6.62   2
  -1  -6   6   17.69    4.74   1
   1   6  -6   12.21    6.10   3
   1   6  -6   25.56    7.64   4
   0   6  -6  232.20   21.73   3
   0  -6   6  243.29   18.49   2
   0   6  -6  267.52   22.61   4
   0  -6   6  259.82   17.34   1
   1  -6   6    8.56    4.66   2
  -1   6  -6    8.29    6.95   4
   1  -6   6   10.48    4.86   1
  -1   6  -6   14.51    6.09   3
   2  -6   6  442.81   28.19   2
  -2   6  -6  436.49   32.34   4
  -2   6  -6  435.96   31.86   3
  -3   6  -6   21.38    7.05   3
   3  -6   6    2.21    4.34   2
  -3   6  -6   13.27    7.99   4
  -4   6  -6   80.95   11.60   3
   4  -6   6   79.62   10.21   2
  -4   6  -6   85.94   13.33   4
  -5   6  -6   46.52    9.46   3
   5  -6   6   48.75    8.87   2
  -5   6  -6   24.81    9.16   4
  -6   6  -6   21.26   11.10   4
   6  -6   6   48.38   10.10   2
  -7   6  -6   15.31   11.14   4
   7  -6   6    7.94    7.85   2
  -8   6  -6    6.47   11.33   4
   8  -6   6   16.38   10.67   2
   7   5  -6   -8.83    8.86   2
  -7  -5   6    7.01    8.42   1
   6   5  -6    6.58    7.10   2
  -6  -5   6    4.37    7.41   1
   5   5  -6   72.28   12.49   2
  -5  -5   6   86.92   13.36   1
   4   5  -6    2.55    6.83   3
   4   5  -6    5.53    5.08   2
  -4  -5   6    4.00    5.15   1
  -3  -5   6  160.03   15.28   1
   3   5  -6  153.92   15.75   2
   3   5  -6  136.08   15.62   3
   2   5  -6  131.88   14.72   2
   2   5  -6  161.38   14.90   4
   2   5  -6  156.49   16.23   3
  -2  -5   6  137.17   13.06   1
   1   5  -6    8.40    6.44   4
   1   5  -6   11.03    5.88   2
  -1  -5   6   11.76    4.43   1
   1   5  -6   12.32    6.68   3
   0   5  -6  314.63   22.50   4
   0  -5   6  288.02   19.96   2
   0   5  -6  304.39   23.84   3
   0  -5   6  252.99   18.70   1
   1  -5   6    3.35    4.12   1
  -1   5  -6    8.46    5.21   4
   1  -5   6    2.00    3.71   2
  -1   5  -6   -3.24    4.98   3
   2  -5   6  277.28   19.21   1
   2  -5   6  272.79   19.33   2
  -2   5  -6  259.06   21.68   4
  -2   5  -6  273.02   22.31   3
  -3   5  -6   88.49   11.42   3
   3  -5   6   87.52   10.30   1
  -3   5  -6   95.18   12.55   4
   3  -5   6   86.52   10.25   2
  -4   5  -6  197.92   18.39   3
   4  -5   6  214.00   17.52   2
  -4   5  -6  240.27   24.07   4
  -5   5  -6   17.10    8.61   4
  -5   5  -6   21.74    7.11   3
   5  -5   6   16.75    5.36   2
  -6   5  -6    5.42    6.94   4
   6  -5   6   22.81    7.27   2
   7  -5   6    0.95    6.88   2
  -7   5  -6   -0.30    7.13   4
   8  -5   6    4.49    8.48   2
  -8   5  -6   11.98   15.07   4
   8   4  -6   16.08   11.32   2
  -8  -4   6    7.67    7.80   1
   7   4  -6    7.82    9.13   2
  -7  -4   6    1.29    7.59   1
   6   4  -6   10.17    8.83   2
  -6  -4   6   15.39    7.24   1
  -5  -4   6   29.48    7.93   1
   5   4  -6   34.20    8.14   2
  -4  -4   6  473.79   33.96   1
   4   4  -6  485.43   32.15   3
   4   4  -6  472.85   32.88   2
  -3  -4   6   -0.34    3.88   1
  -3  -4   6    6.28    4.38   4
   3   4  -6    5.55    5.10   2
   3   4  -6    2.43    5.25   3
  -2  -4   6   -0.23    3.51   1
   2   4  -6    3.63    5.43   2
   2   4  -6   11.91    5.91   3
   1   4  -6   24.44    6.42   2
   1   4  -6   27.12    6.44   3
   1   4  -6   19.71    5.18   4
  -1  -4   6   21.24    4.90   1
   0   4  -6   19.53    5.40   4
   0  -4   6   13.43    4.56   1
   0  -4   6   15.99    5.02   2
   0   4  -6   16.44    6.25   3
  -1   4  -6    3.47    4.33   4
   1  -4   6   -0.64    3.69   2
  -1   4  -6    0.48    3.86   3
   1  -4   6    1.43    3.84   1
   2  -4   6   -4.57    4.46   1
   2  -4   6    4.50    3.81   2
  -2   4  -6    4.81    5.41   4
  -2   4  -6    4.84    3.80   3
   3  -4   6  108.04   11.90   1
   3  -4   6   92.71    9.99   2
  -3   4  -6   86.47   12.72   4
  -3   4  -6   98.05   11.11   3
  -4   4  -6   11.48   10.00   4
   4  -4   6    7.40    4.55   2
  -4   4  -6   10.52    8.24   4
   4  -4   6    5.24    5.54   1
  -4   4  -6    6.01    4.52   3
   5  -4   6  104.56   14.03   1
  -5   4  -6  119.21   12.41   3
   5  -4   6  116.49   12.55   2
  -6   4  -6   -5.16    6.65   4
   6  -4   6   23.62    6.76   2
   7  -4   6    3.41    6.46   2
  -7   4  -6    6.41    8.65   4
  -8   4  -6   20.46   11.17   4
  -8   4  -6   20.82   11.08   4
   8  -4   6    2.51    8.72   2
   8   3  -6    4.79    9.60   2
  -8  -3   6    8.09    8.35   1
  -7  -3   6    7.36    6.82   1
   7   3  -6    8.33    7.52   2
   6   3  -6   40.95   10.21   2
  -6  -3   6   49.26   10.59   1
  -5  -3   6  118.23   15.04   1
   5   3  -6  148.89   16.25   2
  -4  -3   6    7.06    5.35   4
   4   3  -6    2.08    4.99   2
   4   3  -6   11.54    6.13   3
  -4  -3   6    1.13    4.06   1
   3   3  -6   23.11    6.88   2
  -3  -3   6   28.53    6.10   1
   3   3  -6    6.06    4.58   3
   2   3  -6  402.18   28.09   3
   2   3  -6  451.46   28.53   2
  -2  -3   6  462.48   28.49   1
   1   3  -6    7.45    4.87   3
  -1  -3   6   11.33    4.21   1
   1   3  -6   15.97    5.11   2
   0  -3   6  790.61   43.79   1
   0   3  -6  774.07   44.18   3
   0   3  -6  761.47   44.32   4
   0  -3   6  740.14   40.29   2
   1  -3   6  765.28   39.40   2
  -1   3  -6  774.22   45.78   4
  -1   3  -6  752.82   43.33   3
   1  -3   6  720.11   42.99   1
   2  -3   6    1.82    3.46   2
  -2   3  -6   -1.79    3.91   4
   2  -3   6    1.78    4.78   1
  -2   3  -6    0.33    3.98   3
   3  -3   6   29.37    6.04   2
   3  -3   6   41.24    8.21   1
  -3   3  -6   34.66    6.62   3
   4  -3   6   34.87    7.00   2
   4  -3   6   43.01    8.92   1
  -4   3  -6   43.84    7.10   3
  -5   3  -6   74.23    9.45   3
   5  -3   6   77.26   10.23   2
   5  -3   6   87.47   12.87   1
   6  -3   6   14.27    8.38   1
  -6   3  -6    1.34    6.38   4
   6  -3   6   15.85    6.02   2
   7  -3   6   31.37   10.73   1
  -7   3  -6    4.05    8.45   4
   7  -3   6   38.16    9.50   2
   8  -3   6   23.12    8.53   2
  -8   3  -6    3.72    9.05   4
   8   2  -6    8.10   11.29   2
  -8  -2   6    7.87    7.21   1
  -7  -2   6    4.24    5.37   1
   7   2  -6   16.12    8.01   2
   6   2  -6    9.01    8.21   2
  -6  -2   6    1.46    5.92   1
  -5  -2   6   -0.57    5.15   4
   5   2  -6   -4.76    5.40   2
  -5  -2   6   -0.18    5.31   1
  -4  -2   6  124.90   13.66   1
   4   2  -6  109.74   13.30   2
   4   2  -6  133.50   12.28   3
   3   2  -6  170.96   14.04   3
   2   2  -6 1079.09   56.61   2
  -2  -2   6 1053.73   59.70   1
   2   2  -6 1119.05   58.70   3
  -1  -2   6  868.96   48.30   1
   1   2  -6  854.60   47.46   3
   1   2  -6  840.72   45.31   2
   0   2  -6    2.13    3.60   3
   0  -2   6    0.64    3.88   1
   0   2  -6    2.49    2.65   4
  -1   2  -6   -1.40    3.49   4
  -1   2  -6   -1.57    3.42   3
   1  -2   6    4.32    4.39   1
   1  -2   6    0.41    2.97   2
  -2   2  -6  516.45   30.96   3
   2  -2   6  518.80   33.29   1
   2  -2   6  496.07   27.80   2
   3  -2   6   56.91    7.44   2
   3  -2   6   48.51    9.70   1
  -3   2  -6   57.84    7.50   3
  -4   2  -6    4.03    6.09   4
   4  -2   6   -0.83    6.03   1
  -4   2  -6    0.36    4.17   3
   4  -2   6    9.66    4.93   2
   5  -2   6    7.45    7.70   1
   5  -2   6    9.32    5.72   2
  -5   2  -6    2.58    5.52   4
   6  -2   6   22.71    6.94   2
  -6   2  -6    1.19    6.59   4
   6  -2   6    7.40    8.52   1
   7  -2   6    7.63    6.30   2
   7  -2   6   11.81   10.17   1
  -7   2  -6    9.62    8.79   4
  -8   2  -6    0.75    8.83   4
   8  -2   6   12.62   11.91   1
   9   1  -6    4.76   12.31   2
  -9  -1   6    8.64    9.16   1
   8   1  -6   24.09   11.04   2
  -8  -1   6    0.68    6.33   1
  -7  -1   6   -2.66    4.88   1
   7   1  -6  -10.20    7.90   2
   6   1  -6   56.56   11.03   2
  -6  -1   6   66.06   11.24   1
  -5  -1   6   42.71    8.43   1
   5   1  -6   56.08   10.89   2
  -4  -1   6   -0.16    3.30   4
   4   1  -6    5.36    4.99   2
   4   1  -6    6.14    4.38   3
  -4  -1   6    4.23    4.50   4
  -4  -1   6    1.11    4.14   1
  -3  -1   6   24.22    4.50   4
   3   1  -6    6.36    3.71   3
  -3  -1   6   22.56    5.43   1
   3   1  -6   32.39    6.41   2
   2   1  -6 1140.40   61.58   3
   2   1  -6 1213.32   59.95   2
  -2  -1   6 1170.93   64.64   1
   1   1  -6    8.27    4.17   2
   1   1  -6   10.68    4.19   3
  -1  -1   6    9.43    4.63   1
   0   1  -6   44.72    6.81   3
   0  -1   6   51.32    7.47   1
   0   1  -6   59.58    7.03   2
   1  -1   6   22.06    4.46   2
  -1   1  -6   45.68    6.54   3
  -1   1  -6   52.59    6.82   4
   1  -1   6   36.13    7.40   1
  -2   1  -6   27.82    5.22   3
   2  -1   6   23.97    6.49   1
   2  -1   6   29.83    4.69   2
   3  -1   6  102.73    9.30   2
  -3   1  -6   93.28    9.53   3
   3  -1   6  114.29   14.09   1
  -4   1  -6   28.83    5.82   3
   4  -1   6   25.54    5.72   2
   4  -1   6   19.15    7.84   1
  -5   1  -6    2.59    5.06   4
   5  -1   6    0.71    7.26   1
   5  -1   6    4.63    4.56   2
   6  -1   6   30.40   11.54   1
   6  -1   6   17.67    6.45   2
  -6   1  -6    0.65    6.20   4
   7  -1   6   28.15   12.60   1
   8  -1   6    7.85   11.78   1
  -8   1  -6    2.83    8.67   4
  -9   0   6   14.87    9.32   1
   9   0  -6    1.32   10.91   2
  -8   0   6    5.71    7.61   1
   8   0  -6    1.68    8.90   2
  -7   0   6   45.53    9.91   1
   7   0  -6   47.92   10.66   2
   6   0  -6   44.76   11.05   2
  -6   0   6   40.11    9.14   1
  -5   0   6   10.38    5.41   1
  -5   0   6   11.57    6.25   4
   5   0  -6    0.17    6.09   2
   5   0  -6   12.61    4.88   3
  -4   0   6    5.35    4.71   4
  -4   0   6    1.61    4.46   1
   4   0  -6    3.33    5.10   2
   4   0  -6    1.59    2.95   3
  -3   0   6    4.85    3.48   4
   3   0  -6    6.83    4.69   2
   3   0  -6    3.21    2.94   3
  -3   0   6    3.06    3.68   1
  -2   0   6    4.15    4.29   1
   2   0  -6    4.46    3.64   2
  -2   0   6    4.58    2.82   4
   2   0  -6   -1.99    3.22   3
   1   0  -6  642.36   34.10   2
  -1   0   6  657.71   38.04   4
  -1   0   6  621.87   38.16   1
   1   0  -6  631.34   35.96   3
   0   0  -6    9.04    4.11   4
   0   0  -6    8.48    3.54   3
   0   0  -6    8.20    3.61   2
   0   0   6    2.73    4.24   1
   1   0   6  272.65   15.04   2
  -1   0  -6  254.07   19.90   4
   1   0   6  269.15   20.64   1
  -1   0  -6  236.50   17.40   3
   2   0   6   -0.03    4.52   1
  -2   0  -6    4.03    4.60   4
  -2   0  -6    4.78    3.54   3
   2   0   6    6.73    3.01   2
  -3   0  -6   73.96    8.35   3
   3   0   6   86.14    7.86   2
   3   0   6   78.94   12.67   1
   4   0   6   38.71    6.64   2
  -4   0  -6   54.71    7.79   3
   4   0   6   61.15   12.14   1
   5   0   6  208.09   16.22   2
   5   0   6  210.82   23.54   1
  -6   0  -6    3.37    5.66   4
   6   0   6   25.72   10.40   1
   7   0   6    1.52   10.35   1
  -7   0  -6   -0.62    6.01   4
  -9   1   6   14.46    9.98   1
   9  -1  -6   26.12   11.99   2
  -8   1   6   -6.73    5.12   1
   8  -1  -6   -0.05    7.86   2
  -7   1   6    7.56    6.14   1
   7  -1  -6    3.53    7.78   2
  -7   1   6   18.17   11.13   4
  -6   1   6    9.14    5.55   1
  -6   1   6    6.16    7.36   4
   6  -1  -6    6.36    6.38   2
   5  -1  -6   71.76    7.95   3
  -5   1   6   66.09   10.18   1
   5  -1  -6   52.06    9.82   2
  -5   1   6   79.79   10.90   4
  -4   1   6    0.75    4.11   4
  -4   1   6    1.92    3.85   1
   4  -1  -6    1.15    3.87   3
   4  -1  -6    1.44    5.27   2
   3  -1  -6  164.76   14.33   2
  -3   1   6  178.08   14.53   4
   3  -1  -6  169.00   13.62   3
  -3   1   6  176.93   15.21   1
   2  -1  -6   69.86    8.39   3
  -2   1   6   61.35    7.77   4
  -2   1   6   70.42    8.72   1
   2  -1  -6   61.12    7.32   2
  -1   1   6    3.78    3.85   1
  -1   1   6    4.50    4.32   4
   1  -1  -6    6.16    3.18   2
   1  -1  -6    1.23    4.43   3
   0   1   6    5.13    4.66   4
   0  -1  -6    2.64    4.13   3
   0   1   6   -1.70    4.42   1
  -1  -1  -6  395.50   25.32   3
   1   1   6  377.22   27.94   1
   1   1   6  370.42   19.52   2
  -2  -1  -6    4.76    4.39   3
  -2  -1  -6    0.80    5.42   4
   2   1   6    6.21    2.85   2
   2   1   6    3.56    5.02   1
   3   1   6   80.22   13.77   1
   3   1   6   83.55    7.58   2
  -3  -1  -6   82.82    9.58   3
  -4  -1  -6   62.14    8.15   3
   4   1   6   67.51   13.33   1
  -5  -1  -6    0.84    4.95   4
   5   1   6    9.20    9.29   1
  -6  -1  -6    9.07    6.83   4
   6   1   6    7.37    9.43   1
  -7  -1  -6    3.13    7.70   4
   7   1   6    2.52   12.01   1
  -9   2   6    2.08    8.25   1
   9  -2  -6   17.77   11.05   2
  -8   2   6   17.35    7.61   1
   8  -2  -6   19.92   10.84   2
   7  -2  -6   24.10    9.11   2
  -7   2   6   16.37    9.49   4
  -7   2   6   20.39    7.77   1
   6  -2  -6    4.29    6.28   2
  -6   2   6    3.34    6.87   4
  -6   2   6    0.16    5.07   1
  -5   2   6   12.53    6.13   4
   5  -2  -6   19.35    5.93   3
   5  -2  -6   16.88    6.78   2
  -5   2   6   13.60    5.98   1
   4  -2  -6   64.92    9.38   2
  -4   2   6   70.19    9.54   4
  -4   2   6   62.70    9.51   1
   3  -2  -6   85.54    9.83   2
  -3   2   6   94.57   10.92   4
  -3   2   6  100.28   10.99   1
  -2   2   6   25.21    6.34   4
  -2   2   6   27.07    6.06   1
   2  -2  -6   19.71    5.78   3
   2  -2  -6   28.46    5.18   2
   1  -2  -6   33.13    6.57   3
  -1   2   6   40.09    7.13   1
   1  -2  -6   31.97    4.71   2
  -1   2   6   38.38    7.00   4
   0   2   6  124.67   13.60   1
   0   2   6  131.15    7.70   2
   0  -2  -6   89.34   11.17   3
   0   2   6  116.33   13.84   4
   1   2   6   84.23   11.82   1
   1   2   6  107.53    6.35   2
   1   2   6  112.41   14.36   4
   2   2   6  110.55   14.49   1
  -2  -2  -6   96.14   10.71   3
   3   2   6  154.56   19.96   1
  -3  -2  -6  167.99   15.24   3
  -4  -2  -6   33.29    6.31   3
   4   2   6    8.86    9.07   1
  -4  -2  -6   -4.17    4.75   4
   5   2   6   19.06   10.37   1
  -5  -2  -6    1.92    6.22   4
  -6  -2  -6    5.34    6.86   4
   6   2   6   14.93   11.01   1
   7   2   6   18.52   14.39   1
  -7  -2  -6    5.98    9.67   4
  -9   3   6   20.83   10.26   1
   9  -3  -6   -9.70    9.13   2
  -8   3   6   10.08    8.23   4
   8  -3  -6   -0.88    8.95   2
  -8   3   6    8.77    7.44   1
   7  -3  -6    7.44    8.30   2
  -7   3   6   -0.46    5.13   1
  -7   3   6    4.69    7.31   4
  -6   3   6    3.43    4.63   1
   6  -3  -6    4.54    7.02   2
  -6   3   6    3.54    5.60   4
  -5   3   6   48.12    8.75   1
  -5   3   6   42.31    9.37   4
   5  -3  -6   43.43    8.84   2
  -4   3   6  315.15   24.69   1
   4  -3  -6  339.17   23.96   2
  -4   3   6  404.39   29.17   4
  -3   3   6  312.23   25.02   4
   3  -3  -6  275.23   19.60   2
  -3   3   6  296.00   22.10   1
  -2   3   6   68.64    9.12   1
   2  -3  -6   63.34    7.18   2
  -2   3   6   74.97   10.87   4
   1  -3  -6   49.76    8.74   3
  -1   3   6   67.56   10.82   4
   1  -3  -6   64.54    6.05   2
  -1   3   6   65.93    9.23   1
   0   3   6   43.15    9.95   4
   0   3   6   37.50    7.88   1
   0  -3  -6   49.72    8.49   3
   1   3   6   14.04    6.18   1
   1   3   6   10.71    6.94   4
  -1  -3  -6    1.30    3.75   3
   2   3   6    7.53    6.27   1
  -2  -3  -6   -0.59    4.45   3
  -2  -3  -6   -2.86    5.69   4
   3   3   6    8.67    8.13   1
  -3  -3  -6    8.95    5.84   3
  -3  -3  -6    6.92    6.47   4
   4   3   6   74.31   15.96   1
  -4  -3  -6   87.28   11.26   3
   5   3   6    9.04   10.06   1
  -5  -3  -6    1.44    6.77   4
   6   3   6   85.78   18.78   1
  -7  -3  -6    7.24    9.59   4
  -9   4   6   -1.22    9.08   1
   9  -4  -6   -2.23   10.08   2
  -8   4   6    2.76    6.79   1
   8  -4  -6    0.29    8.24   2
  -8   4   6    6.27    9.39   4
  -7   4   6    3.60    8.02   4
   7  -4  -6    5.63    7.32   2
  -7   4   6   25.18    7.70   1
   6  -4  -6    1.91    6.47   2
  -6   4   6    5.11    5.57   1
  -6   4   6    5.21    8.03   4
  -5   4   6  184.40   19.19   4
  -5   4   6  163.71   16.34   1
   5  -4  -6  175.64   16.75   2
  -4   4   6  119.62   15.70   4
  -4   4   6  121.56   13.43   1
   4  -4  -6  110.08   12.05   2
   3  -4  -6   -0.90    4.55   3
  -3   4   6   17.19    7.53   4
  -3   4   6   11.26    6.02   1
   3  -4  -6   22.44    5.36   2
   2  -4  -6   -0.77    5.17   3
   2  -4  -6    0.13    3.69   2
  -2   4   6    5.60    6.09   4
  -2   4   6    0.66    5.12   1
   1  -4  -6   36.23    4.48   2
  -1   4   6   30.66    9.23   4
  -1   4   6   32.91    7.97   1
   1  -4  -6   31.78    7.67   3
   0   4   6    9.20    6.37   4
   0  -4  -6    3.01    4.96   3
   0   4   6   -2.41    5.48   1
   1   4   6   17.56    7.78   1
  -1  -4  -6    0.38    4.87   3
   1   4   6   22.36    9.21   4
   2   4   6  222.84   23.68   1
   2   4   6  248.71   28.28   4
  -4  -4  -6    1.36    8.03   4
   4   4   6    1.27    8.01   1
  -5  -4  -6    6.37    9.42   4
   5   4   6    8.57   11.06   1
  -6  -4  -6    6.10    9.34   4
   6   4   6   14.47   13.17   1
   9  -5  -6    8.98    9.03   2
  -9   5   6    8.74   13.13   4
  -8   5   6    6.07   12.11   4
   8  -5  -6   -8.24    8.68   2
  -8   5   6    6.31    8.24   1
  -7   5   6    3.10    5.94   1
  -7   5   6    0.42    9.10   4
   7  -5  -6    6.36    7.83   2
   6  -5  -6   39.13    9.61   2
  -6   5   6   29.65   10.49   4
  -6   5   6   49.18    9.34   1
  -5   5   6   -4.39    7.30   4
  -5   5   6    4.56    5.79   1
   5  -5  -6    0.59    6.26   2
   5  -5  -6    4.14    5.81   3
  -4   5   6   28.60    7.53   1
   4  -5  -6   40.43    7.31   2
  -4   5   6   31.41   10.19   4
  -3   5   6   94.00   12.17   1
  -3   5   6   86.29   14.44   4
   3  -5  -6   96.29   10.04   2
   2  -5  -6   41.93    6.08   2
  -2   5   6   43.60   10.92   4
  -2   5   6   31.10    8.02   1
  -1   5   6   33.02    8.01   1
  -1   5   6   20.75    8.27   4
   1  -5  -6   14.17    6.54   3
   0  -5  -6   50.11   10.37   3
   0   5   6   80.38   11.56   1
   0   5   6  110.35   15.86   4
   1   5   6    7.86   10.58   4
   1   5   6    3.52    6.12   1
  -1  -5  -6   -2.36    6.64   3
   2   5   6   17.64   11.20   4
   2   5   6   14.02    9.65   1
  -2  -5  -6   -1.19    5.97   3
   3   5   6  125.26   18.03   1
  -3  -5  -6    9.90   11.41   4
  -4  -5  -6    7.24    9.02   4
   4   5   6   23.89   12.02   1
  -5  -5  -6    6.43    9.78   4
   5   5   6    9.00   11.96   1
   6   5   6   26.24   15.45   1
  -6  -5  -6    7.56   10.89   4
  -8   6   6   13.91   11.90   4
   8  -6  -6   -4.80    9.55   2
  -7   6   6    7.30   10.60   4
   7  -6  -6   12.68    8.15   2
  -6   6   6    2.92    6.67   1
  -6   6   6   12.91   10.85   4
   6  -6  -6    6.74    6.06   3
   6  -6  -6    8.92    7.91   2
  -5   6   6    8.62    7.01   1
   5  -6  -6    3.31    6.28   3
  -5   6   6    8.51   10.12   4
   5  -6  -6    5.19    6.89   2
  -4   6   6   15.24    6.46   1
  -4   6   6    4.20    9.95   4
   4  -6  -6   16.66    6.65   3
   4  -6  -6   -0.86    5.92   2
  -3   6   6   24.65   10.41   4
   3  -6  -6    8.16    6.06   3
  -3   6   6   11.46    4.73   1
   3  -6  -6   21.13    6.28   2
  -2   6   6   42.47   11.28   4
  -2   6   6   35.87    8.23   1
   2  -6  -6   13.98    6.00   3
  -1   6   6   21.29    9.64   4
   1  -6  -6    6.58    6.91   3
  -1   6   6   29.74    8.13   1
   0   6   6    5.22    8.10   4
   0  -6  -6   -0.94    5.34   3
   0   6   6   14.27    7.54   1
   1   6   6    8.42   10.78   4
   1   6   6   15.02    7.04   1
  -1  -6  -6    4.82    6.27   3
  -2  -6  -6    1.51    7.64   3
   2   6   6    4.84   10.70   4
   2   6   6   -0.21    7.65   1
  -3  -6  -6    9.78   10.20   4
   3   6   6    8.71   10.92   1
  -3  -6  -6    3.83    7.68   3
  -4  -6  -6   20.81   12.24   4
   4   6   6    3.11    9.94   1
   5   6   6   14.11   13.75   1
  -5  -6  -6   27.53   14.61   4
  -8   7   6    5.18   13.94   4
   8  -7  -6    9.19   11.12   2
  -7   7   6    8.09   12.14   4
   7  -7  -6   18.55    9.87   2
   6  -7  -6    9.90    6.61   3
  -6   7   6    6.85   11.00   4
   6  -7  -6   19.11    8.92   2
  -5   7   6   21.82    7.89   1
  -5   7   6   18.18   13.27   4
   5  -7  -6   14.07    7.60   2
   5  -7  -6    7.01    6.96   3
  -4   7   6    5.13    6.06   1
   4  -7  -6    4.63    5.54   3
  -4   7   6    9.70   10.97   4
  -3   7   6   83.91   17.30   4
  -3   7   6   66.73   10.99   1
   2  -7  -6    5.02    5.13   3
  -2   7   6    6.43    5.67   1
  -2   7   6   -6.67    8.86   4
   1  -7  -6    1.84    6.00   3
  -1   7   6   -2.06    9.82   4
  -1   7   6    7.63    7.02   1
   0  -7  -6   13.14    7.48   3
   0   7   6   10.25    8.23   1
   0   7   6   15.31   10.54   4
  -1  -7  -6   -5.35    7.51   3
   1   7   6   15.58   11.99   4
   1   7   6   30.45   10.92   1
  -2  -7  -6    7.05    9.33   3
   2   7   6   52.38   16.71   4
   2   7   6   43.30   12.15   1
  -3  -7  -6    0.20    8.54   3
   3   7   6   42.01   13.48   1
   4   7   6   13.39   11.74   1
  -4  -7  -6   15.91   13.75   4
   8  -8  -6   19.57   12.17   2
  -8   8   6    7.70   14.39   4
   7  -8  -6    7.57   10.22   2
  -7   8   6   12.28   13.56   4
   6  -8  -6    1.46    7.99   3
  -6   8   6    9.43   13.48   4
   6  -8  -6   14.29   10.28   2
  -5   8   6   -2.24   10.58   4
   5  -8  -6    2.17    6.67   3
   4  -8  -6    6.05    7.09   3
  -4   8   6    8.90   12.66   4
  -3   8   6    7.40   12.64   4
  -3   8   6    7.68    7.46   1
   3  -8  -6    6.17    6.20   3
  -2   8   6   24.65    8.12   1
  -2   8   6   32.01   14.48   4
   1  -8  -6   -0.68    7.52   3
  -1   8   6   15.35    8.05   1
  -1   8   6    3.08    9.68   4
   0  -8  -6   -7.22    7.80   3
   0   8   6    2.03   12.00   4
   0   8   6    3.59    7.75   1
   1   8   6    6.03   10.28   4
   1   8   6    0.86    9.30   1
  -1  -8  -6    1.27    7.95   3
  -2  -8  -6    6.63    9.52   3
   2   8   6   25.51   15.11   4
   2   8   6   26.35   12.54   1
   3   8   6   12.49   12.94   1
  -3  -8  -6    8.71   10.19   3
  -4  -8  -6    7.55   15.29   4
  -7   9   6    1.66   15.41   4
  -6   9   6   10.20   14.68   4
   6  -9  -6    0.50    8.62   3
  -5   9   6    5.26   11.87   4
   5  -9  -6   -2.93    7.62   3
  -4   9   6    2.22   13.80   4
   4  -9  -6   10.19    8.17   3
  -3   9   6    2.61   11.44   4
   3  -9  -6    1.72    6.02   3
   2  -9  -6    4.70    6.77   3
  -2   9   6    3.23   11.42   4
  -1   9   6   12.63   10.88   4
  -1   9   6   10.33    8.46   1
   1  -9  -6    5.24    8.91   3
   0  -9  -6    7.96    9.03   3
   0   9   6   23.91   15.09   4
   0   9   6   54.48   14.91   1
   1   9   6    4.85   10.39   1
  -1  -9  -6   -9.65    9.56   3
   1   9   6   11.88   14.87   4
  -2  -9  -6   12.00   12.50   3
   2   9   6   -2.35   11.06   1
   2   9   6   26.24   15.00   4
  -3  -9  -6    6.59   12.37   3
  -6  10   6    7.33   16.75   4
   6 -10  -6    3.79    9.69   3
  -5  10   6    3.56   16.17   4
   5 -10  -6   -6.25    7.84   3
  -4  10   6    1.35   15.95   4
   4 -10  -6   21.08    9.14   3
   3 -10  -6    1.14    7.45   3
  -3  10   6   -1.74   14.95   4
   2 -10  -6   -2.31    7.24   3
  -2  10   6   10.69   15.19   4
  -1  10   6    4.47   13.68   4
   1 -10  -6    5.97    9.91   3
   0  10   6   12.59   14.85   4
   0 -10  -6    4.64    9.93   3
  -1 -10  -6  -18.73   10.52   3
   1  10   6    0.23   14.64   4
   5 -11  -6    8.86   11.00   3
  -5  11   6   -6.94   17.45   4
  -4  11   6   20.04   19.03   4
   4 -11  -6    2.22   10.17   3
  -3  11   6    2.77   16.58   4
   3 -11  -6   11.19    9.59   3
   2 -11  -6   -7.07   10.04   3
  -2  11   6    8.80   17.41   4
   1 -11  -6   14.61   11.34   3
  -1  11   6    7.95   13.86   4
   0 -11  -6   -0.66   12.63   3
  -1 -12   7    8.84    9.20   2
   1  12  -7    3.49   10.91   3
   0  12  -7   17.58   11.11   3
   0 -12   7    6.62    8.78   2
  -1  12  -7   33.62   13.37   3
   1 -12   7   23.12   10.71   2
  -2  12  -7   17.84   14.25   3
   2 -12   7   27.40    9.72   2
  -3  12  -7   -5.69    9.74   3
   3 -12   7    7.36    9.64   2
  -4  12  -7   31.63   14.57   4
  -4  12  -7    3.61   11.84   3
   4 -12   7   10.82    8.19   2
  -3 -11   7   12.64    8.60   2
   3  11  -7   36.75   11.90   3
   2  11  -7    7.65    9.27   3
  -2 -11   7  -13.34    8.49   2
   1  11  -7   25.24   10.69   3
  -1 -11   7   32.82   10.37   2
   0  11  -7    4.99    9.35   3
   0 -11   7   19.98    8.79   2
   1 -11   7   18.81    9.25   2
  -1  11  -7    9.40    8.25   3
   2 -11   7   10.35    7.75   2
  -2  11  -7    2.72   10.15   3
  -3  11  -7   12.49   10.75   3
  -3  11  -7   22.55   12.52   4
   3 -11   7   20.20    9.11   2
  -4  11  -7   24.06   12.74   3
  -4  11  -7   34.45   12.59   4
   4 -11   7   16.58    9.18   2
  -5  11  -7    1.74   10.52   3
  -5  11  -7   15.13   12.10   4
   5 -11   7    3.87    8.14   2
  -3 -10   7   70.12   12.46   2
   3  10  -7   64.17   13.52   3
   2  10  -7   35.25   11.03   3
  -2 -10   7   57.45   11.24   2
  -1 -10   7   26.80    8.78   2
   1  10  -7   20.06    9.52   3
   0 -10   7   36.86   10.33   2
   0  10  -7   46.72   11.51   3
  -1  10  -7   -2.50    6.08   3
   1 -10   7   -3.03    6.66   2
  -2  10  -7   16.10   10.20   4
  -2  10  -7   11.23    8.79   3
   2 -10   7   16.45    7.58   2
   3 -10   7   25.85    9.37   2
  -3  10  -7   25.76   11.13   4
  -3  10  -7    8.38   10.74   3
  -4  10  -7   18.99   10.66   4
  -4  10  -7    7.25   10.39   3
   4 -10   7    9.44    8.25   2
  -5  10  -7    4.42   10.65   3
  -5  10  -7   20.70    9.54   4
   5 -10   7    9.47    8.48   2
  -6  10  -7   17.81   10.22   4
   6 -10   7   17.31    8.59   2
  -5  -9   7    2.14    9.33   1
   5   9  -7    5.51    9.07   2
   4   9  -7   20.81    9.15   2
   3   9  -7   17.64    7.91   3
   2   9  -7   22.93    8.55   3
  -2  -9   7   22.06    7.90   2
   1   9  -7    0.12    5.68   3
  -1  -9   7    4.86    6.27   2
   0  -9   7   22.09    7.85   2
   0   9  -7   24.33    7.97   3
   1  -9   7    4.76    5.66   2
  -1   9  -7    2.52    6.61   3
  -1   9  -7    5.92   10.13   4
  -2   9  -7   31.66   10.95   3
   2  -9   7   37.52    9.43   2
  -2   9  -7   49.68   12.83   4
  -3   9  -7   56.07   12.33   4
  -3   9  -7   61.32   14.01   3
   3  -9   7   58.73   10.75   2
  -4   9  -7    9.27    8.35   4
  -4   9  -7   -0.11    8.64   3
   4  -9   7    5.02    7.45   2
  -5   9  -7    1.93   10.08   3
  -5   9  -7    9.89    9.24   4
   5  -9   7    5.37    6.31   2
  -6   9  -7   27.48   10.67   4
   6  -9   7    7.81    7.56   2
   7  -9   7   28.87   11.42   2
  -7   9  -7   13.86   12.94   4
  -5  -8   7    9.39    7.92   1
   5   8  -7    7.73    8.17   2
   4   8  -7   21.82    7.99   2
  -4  -8   7   30.41    9.15   1
   4   8  -7   27.35    9.46   3
  -3  -8   7   16.32    7.26   1
   3   8  -7   15.05    7.42   3
   3   8  -7   14.78    7.72   2
   2   8  -7   10.15    7.16   3
  -2  -8   7   26.42    7.07   1
  -2  -8   7   22.41    7.83   2
   1   8  -7   11.89    6.40   3
  -1  -8   7    6.54    6.36   2
   0   8  -7    2.58    5.74   3
   0  -8   7   15.64    6.50   2
  -1   8  -7    2.62    7.84   3
   1  -8   7   -2.18    4.92   2
  -1   8  -7    9.36    8.92   4
  -2   8  -7   15.01    9.03   3
  -2   8  -7    3.49    7.28   4
   2  -8   7   12.48    6.25   2
  -3   8  -7    2.13    5.24   4
   3  -8   7   10.82    6.36   2
  -3   8  -7    7.47    8.20   3
   4  -8   7  148.20   15.61   2
  -4   8  -7  122.60   17.89   3
  -4   8  -7  158.13   19.20   4
  -5   8  -7    7.58    9.51   3
  -5   8  -7    7.52    8.17   4
   5  -8   7   15.51    7.16   2
   6  -8   7   12.65    6.88   2
  -6   8  -7   16.28   11.02   4
   7  -8   7    2.53    7.34   2
  -7   8  -7   27.67   14.90   4
  -6  -7   7   14.79    9.80   1
   6   7  -7    4.14    9.12   2
  -5  -7   7    1.81    6.90   1
   5   7  -7   12.97    7.87   2
   4   7  -7  128.93   15.72   3
  -4  -7   7  117.35   15.38   1
   4   7  -7   94.59   14.79   2
   3   7  -7   13.97    6.22   3
   3   7  -7    8.09    5.88   2
  -3  -7   7   -0.53    5.53   1
   2   7  -7   79.85   11.64   2
  -2  -7   7   72.67   10.01   1
   2   7  -7   95.91   13.49   3
  -1  -7   7    3.88    5.70   2
   1   7  -7    7.39    5.94   3
  -1  -7   7    4.26    4.42   1
   0   7  -7  131.36   16.65   3
   0  -7   7  139.26   14.77   2
   0   7  -7  166.01   18.28   4
  -1   7  -7   36.68   10.12   4
  -1   7  -7   25.07    9.30   3
   1  -7   7   20.81    7.15   2
   2  -7   7   53.05    8.85   2
  -2   7  -7   56.50   12.35   3
  -2   7  -7   78.27   11.67   4
  -3   7  -7    6.68    5.93   4
   3  -7   7    6.57    4.63   2
  -3   7  -7    6.49    7.42   3
   4  -7   7    3.50    5.98   2
  -4   7  -7    3.78    8.36   3
  -4   7  -7   11.32    7.35   4
  -5   7  -7   17.31    8.59   3
  -5   7  -7   12.58    8.47   4
   5  -7   7    6.14    5.99   2
  -6   7  -7    1.36    6.25   4
   6  -7   7   -1.70    6.18   2
   7  -7   7   14.40    8.77   2
  -7   7  -7   -4.18    7.54   4
   7   6  -7   -6.39   10.16   2
  -7  -6   7   16.59    9.83   1
  -6  -6   7   26.21    9.28   1
   6   6  -7   26.68   10.39   2
  -5  -6   7   33.83    9.36   1
   5   6  -7   47.54   10.42   2
   4   6  -7    8.63    7.07   3
  -4  -6   7   -2.35    5.51   1
   4   6  -7    4.33    5.92   2
  -3  -6   7    3.21    5.37   1
   3   6  -7    8.27    6.40   2
   3   6  -7    7.23    6.41   3
   2   6  -7  126.62   14.34   2
   2   6  -7  104.62   14.78   3
  -2  -6   7  105.36   12.06   1
   1   6  -7   16.80    7.88   3
  -1  -6   7   13.92    5.38   1
   0   6  -7  114.40   15.91   3
   0  -6   7  100.08   12.28   2
   0  -6   7  152.07   12.59   1
   0   6  -7  149.55   15.40   4
  -1   6  -7    0.25    7.22   3
   1  -6   7    3.13    4.65   2
  -1   6  -7    6.83    7.31   4
   1  -6   7    7.50    5.42   1
  -2   6  -7  106.08   14.49   3
   2  -6   7   95.74   11.27   2
  -2   6  -7   89.99   12.54   4
  -3   6  -7    2.40    6.67   4
   3  -6   7    4.51    4.50   2
  -3   6  -7   11.16    8.60   3
   4  -6   7   10.12    4.69   2
  -4   6  -7   19.72    8.13   3
  -4   6  -7    5.84    6.44   4
  -5   6  -7   17.57    8.02   3
   5  -6   7   15.08    6.52   2
  -5   6  -7   14.43    7.66   4
  -6   6  -7   29.06   10.32   4
   6  -6   7   42.94    8.93   2
  -7   6  -7    0.20    8.26   4
   7  -6   7   12.14    7.29   2
  -7  -5   7    6.20    8.47   1
   7   5  -7    1.41    9.36   2
   6   5  -7   18.04    8.25   2
  -6  -5   7   12.65    8.44   1
  -5  -5   7   55.69   11.31   1
   5   5  -7   56.19   11.76   2
   4   5  -7   -1.46    7.61   3
   4   5  -7   14.43    6.29   2
  -4  -5   7   -1.12    4.77   1
  -3  -5   7   53.87    9.04   1
   3   5  -7   51.39   10.54   3
   3   5  -7   47.08    8.87   2
   2   5  -7   14.02    5.88   2
  -2  -5   7   20.31    6.02   1
   2   5  -7   17.89    6.69   3
   1   5  -7  128.89   13.89   2
  -1  -5   7  108.87   11.09   1
   1   5  -7  102.44   13.64   3
   0   5  -7    8.05    6.07   4
   0  -5   7   -0.67    3.65   2
   0  -5   7    7.26    4.98   1
   0   5  -7    4.55    6.64   3
  -1   5  -7   11.38    5.65   3
   1  -5   7   16.97    6.24   1
  -1   5  -7   20.03    5.86   4
   1  -5   7   11.92    5.29   2
   2  -5   7  143.36   13.87   2
   2  -5   7  166.75   15.11   1
  -2   5  -7  160.38   16.29   4
  -2   5  -7  174.60   16.69   3
   3  -5   7  407.25   27.32   1
   3  -5   7  382.75   25.54   2
  -3   5  -7  349.16   27.75   3
   4  -5   7   62.47    8.91   2
  -4   5  -7   51.60   11.90   4
  -4   5  -7   72.51   10.76   3
   5  -5   7   18.78    6.38   2
  -5   5  -7   16.55    7.52   3
  -5   5  -7   14.46    8.59   4
   6  -5   7   11.31    6.92   2
  -6   5  -7    6.96    8.65   4
   7  -5   7    8.67    7.84   2
  -7   5  -7    6.30    9.80   4
  -8   5  -7   21.84   17.44   4
   8  -5   7   22.06   10.61   2
   8   4  -7   32.68   13.12   2
  -8  -4   7    2.88   10.27   1
   7   4  -7    1.67    9.73   2
  -7  -4   7   -9.52    7.99   1
  -6  -4   7   58.51   11.96   1
   6   4  -7   56.73   12.74   2
  -5  -4   7    7.41    6.31   1
   5   4  -7   15.52    7.59   2
  -4  -4   7   73.23   11.84   1
   4   4  -7   80.97   12.15   2
   4   4  -7   79.85   11.44   3
   3   4  -7   57.22    9.79   2
  -3  -4   7   46.12    7.86   1
   3   4  -7   46.68    9.25   3
  -2  -4   7   -1.82    3.79   1
   2   4  -7    0.30    3.96   2
   2   4  -7   15.27    6.29   3
   1   4  -7   67.26    9.80   2
  -1  -4   7   62.36    8.20   1
   1   4  -7   55.18    9.68   3
   0   4  -7   71.05   10.63   3
   0  -4   7   68.72    8.94   1
   0  -4   7   75.77    9.02   2
   0   4  -7   70.72    8.39   4
   1  -4   7 1029.09   53.88   2
  -1   4  -7 1094.76   60.41   3
  -1   4  -7 1040.25   61.96   4
   1  -4   7 1030.62   58.52   1
  -2   4  -7  159.01   15.72   4
   2  -4   7  145.46   13.18   2
  -2   4  -7  142.29   14.69   3
   2  -4   7  168.99   15.45   1
   3  -4   7  119.88   12.03   2
  -3   4  -7  128.33   13.50   3
   3  -4   7  132.81   14.19   1
  -4   4  -7   24.39   11.09   4
   4  -4   7   19.66    5.97   2
   4  -4   7   25.44    8.44   1
  -4   4  -7   20.76    5.95   3
  -5   4  -7    9.40    7.21   4
  -5   4  -7   17.02    6.24   3
   5  -4   7   20.39    6.29   2
   5  -4   7    5.48    6.87   1
  -6   4  -7   -1.70    6.42   4
   6  -4   7    6.96    6.03   2
   7  -4   7   32.91    9.36   2
  -7   4  -7   24.00   11.07   4
   8  -4   7   14.90    9.00   2
  -8   4  -7    6.70   10.65   4
  -8   4  -7    5.59   10.61   4
   8   3  -7   33.43   12.65   2
  -8  -3   7    9.07    9.76   1
   7   3  -7   33.39   11.92   2
  -7  -3   7   24.85   10.31   1
   6   3  -7   14.56    8.60   2
  -6  -3   7   12.32    7.56   1
  -5  -3   7   55.14   10.56   1
   5   3  -7   54.56   11.01   2
   4   3  -7   95.72   12.47   2
   4   3  -7   97.77   11.76   3
  -4  -3   7   70.84   11.06   1
  -3  -3   7   12.86    5.45   1
   3   3  -7   22.39    6.52   2
   3   3  -7   14.97    6.22   3
   2   3  -7  165.36   15.55   2
   2   3  -7  156.86   15.08   3
  -2  -3   7  153.12   14.19   1
   1   3  -7  172.24   15.32   3
  -1  -3   7  154.11   13.93   1
   1   3  -7  164.18   14.90   2
   0  -3   7   49.60    7.58   1
   0   3  -7   43.88    7.81   3
   0   3  -7   54.69    5.93   4
   0  -3   7   36.76    6.84   2
   1  -3   7    8.74    5.20   1
   1  -3   7    5.85    3.98   2
  -1   3  -7    6.36    4.99   4
  -1   3  -7    2.44    3.60   3
   2  -3   7    0.32    3.86   2
  -2   3  -7    2.66    3.46   3
  -2   3  -7    4.91    5.19   4
   2  -3   7   -0.67    4.91   1
  -3   3  -7   -0.20    4.13   3
   3  -3   7   -0.85    3.98   2
  -3   3  -7   10.95    6.14   4
   3  -3   7    5.18    5.86   1
   4  -3   7   30.08    8.31   1
  -4   3  -7   25.81    6.82   3
   4  -3   7   19.02    6.31   2
  -4   3  -7   -2.26    6.87   4
   5  -3   7  187.84   16.56   2
   5  -3   7  174.17   20.42   1
  -6   3  -7    5.50    6.77   4
   6  -3   7    5.33    5.84   2
   6  -3   7    7.44    8.34   1
   7  -3   7   17.35    7.93   2
  -7   3  -7    3.55    7.82   4
   7  -3   7   10.44   11.11   1
  -8   3  -7    1.09    7.69   4
  -8  -2   7    5.21    8.10   1
   8   2  -7   16.56    9.42   2
   7   2  -7   -2.05    7.85   2
  -7  -2   7   16.13    7.07   1
   6   2  -7    0.04    6.45   2
  -6  -2   7   -2.43    6.87   1
  -5  -2   7   88.60   12.62   1
   5   2  -7   73.49   12.55   2
  -4  -2   7   -0.93    4.18   1
   4   2  -7   -2.20    4.98   2
   4   2  -7    3.86    4.94   3
  -3  -2   7  276.93   21.72   1
   3   2  -7  313.00   21.78   3
   3   2  -7  266.10   21.63   2
   2   2  -7   11.18    5.37   3
  -2  -2   7    6.54    4.52   1
   2   2  -7    9.79    5.13   2
   1   2  -7    2.81    3.90   3
  -1  -2   7    5.44    4.39   1
   1   2  -7    6.24    4.43   2
   0  -2   7   19.14    5.08   2
   0  -2   7   15.18    5.60   1
   0   2  -7   21.68    4.18   4
   0   2  -7   12.64    4.89   3
  -1   2  -7   80.70    9.69   3
  -1   2  -7   91.21    9.70   4
   1  -2   7   93.46    9.16   2
   1  -2   7   96.50   11.83   1
   2  -2   7   12.89    3.97   2
  -2   2  -7   15.44    5.29   3
   2  -2   7   13.55    6.54   1
  -2   2  -7   12.50    5.71   4
   3  -2   7   63.61    8.27   2
   3  -2   7  124.85   14.28   1
   4  -2   7   53.80    7.74   2
   5  -2   7   24.83    9.49   1
   5  -2   7   11.66    4.94   2
  -5   2  -7   -1.07    4.53   4
   6  -2   7    9.08    9.94   1
   6  -2   7    6.43    4.85   2
  -6   2  -7    2.65    5.75   4
  -7   2  -7   12.10    9.52   4
   7  -2   7   17.25   11.49   1
   8   1  -7   29.55   12.72   2
  -8  -1   7    2.65    8.48   1
   7   1  -7   38.78   10.45   2
  -7  -1   7   24.61    7.99   1
   6   1  -7    5.14    9.35   2
  -6  -1   7    4.92    6.04   1
   5   1  -7   -2.91    5.75   2
   5   1  -7   17.51    5.98   3
  -5  -1   7   10.20    5.75   1
  -4  -1   7   31.43    7.96   1
   4   1  -7   33.64    6.23   3
   4   1  -7   32.32    7.65   2
  -3  -1   7  148.13   14.36   1
   3   1  -7  150.17   13.01   3
   3   1  -7  153.49   14.81   2
  -2  -1   7   11.97    5.20   1
   2   1  -7   15.80    5.09   3
   2   1  -7   24.61    6.37   2
   1   1  -7  473.36   28.41   2
   1   1  -7  475.55   29.74   3
  -1  -1   7  473.38   31.00   1
   0  -1   7   29.31    5.07   2
   0   1  -7   69.56    8.65   3
  -1   1  -7   14.96    5.06   4
  -1   1  -7    9.87    4.89   3
   1  -1   7   18.55    6.97   1
   1  -1   7   10.21    3.82   2
   2  -1   7   33.87    5.45   2
  -2   1  -7   32.42    6.24   3
   2  -1   7   37.12    8.59   1
   3  -1   7   33.15    5.51   2
   3  -1   7   27.17    8.50   1
  -3   1  -7   34.33    5.93   3
  -4   1  -7    6.66    5.61   4
  -4   1  -7   10.36    4.80   3
   4  -1   7   -1.57    7.42   1
   4  -1   7   -2.11    3.71   2
   5  -1   7   44.45    8.30   2
   5  -1   7   42.35   11.71   1
  -6   1  -7    2.26    6.22   4
   6  -1   7   16.99   11.06   1
   7  -1   7   42.35   14.43   1
  -7   1  -7   -1.97    8.89   4
  -9   0   7    6.77    9.30   1
   9   0  -7   20.68   12.50   2
   8   0  -7    9.24   10.69   2
  -8   0   7   13.22    8.30   1
  -7   0   7    1.95    5.62   1
   7   0  -7    5.47    9.28   2
  -6   0   7    8.27    6.38   1
   6   0  -7   23.47    8.92   2
   5   0  -7   12.13    4.86   3
   5   0  -7    2.19    6.43   2
  -5   0   7   11.67    6.31   1
  -4   0   7   15.91    5.38   4
   4   0  -7   12.13    6.20   2
  -4   0   7   16.32    5.71   1
   4   0  -7   11.01    4.25   3
   3   0  -7   40.34    7.45   2
  -3   0   7   41.38    5.97   4
   3   0  -7   41.18    6.69   3
  -3   0   7   40.46    8.00   1
  -2   0   7  213.49   17.76   1
   2   0  -7  215.57   16.58   2
  -2   0   7  208.12   14.37   4
   2   0  -7  223.09   16.71   3
   1   0  -7  131.21   11.23   2
   1   0  -7  117.49   11.45   3
  -1   0   7  113.98   12.40   1
   0   0  -7   20.45    5.48   3
   0   0   7   35.12    5.38   2
   0   0   7   17.88    6.22   1
   0   0  -7   29.70    5.82   4
  -1   0  -7   13.42    5.66   4
  -1   0  -7    9.36    3.95   3
   1   0   7    6.72    5.74   1
   1   0   7   12.51    3.41   2
   2   0   7   10.40    3.70   2
  -2   0  -7   14.78    4.32   3
  -2   0  -7    6.21    4.55   4
   2   0   7   13.74    6.69   1
   3   0   7  161.89   12.18   2
  -3   0  -7  167.18   14.24   3
   3   0   7  163.27   18.89   1
  -4   0  -7    7.35    5.39   3
   4   0   7    1.82    7.30   1
   4   0   7    3.34    5.05   2
  -4   0  -7    7.28    5.27   4
   5   0   7   37.40   12.34   1
  -5   0  -7   -0.74    4.74   4
   6   0   7   28.87   12.42   1
   7   0   7    6.50   12.73   1
  -7   0  -7    0.97    7.16   4
   9  -1  -7    2.96    9.19   2
  -9   1   7    4.51    9.23   1
   8  -1  -7    5.94    9.45   2
  -8   1   7    2.88    7.71   1
   7  -1  -7   10.28    8.74   2
  -7   1   7   -3.27    5.52   1
   6  -1  -7    3.77    7.86   2
  -6   1   7    8.64    5.42   1
  -5   1   7  174.40   16.73   4
   5  -1  -7  194.49   19.22   2
  -5   1   7  191.18   17.70   1
   5  -1  -7  184.96   14.52   3
  -4   1   7   57.67    9.75   1
   4  -1  -7   59.84    9.80   2
  -4   1   7   76.75    9.20   4
   4  -1  -7   65.41    8.30   3
  -3   1   7   25.29    5.62   4
  -3   1   7   24.02    6.37   1
   3  -1  -7   19.27    5.88   2
   3  -1  -7   20.63    6.26   3
   2  -1  -7   26.53    6.25   3
  -2   1   7   11.66    5.65   1
  -2   1   7   20.99    5.42   4
   2  -1  -7   13.53    4.98   2
  -1   1   7   55.42    8.60   1
   1  -1  -7   64.27    7.35   2
  -1   1   7   61.32    8.74   4
   1  -1  -7   63.15    8.43   3
   0   1   7  108.36   12.64   1
   0   1   7   96.55   11.95   4
   0   1   7   97.23    7.93   2
   0  -1  -7   87.16   10.17   3
   1   1   7  625.90   44.31   1
  -1  -1  -7  763.34   41.34   3
   1   1   7  687.08   33.87   2
  -2  -1  -7  158.48   13.98   3
   2   1   7  143.47   16.41   1
   2   1   7  141.82    9.91   2
   3   1   7   48.34   11.26   1
  -3  -1  -7   44.23    7.18   3
   4   1   7   53.19   12.40   1
  -4  -1  -7   43.99    7.10   3
   5   1   7   21.12   11.64   1
  -5  -1  -7    3.17    4.98   4
   6   1   7    7.41   11.49   1
  -6  -1  -7    5.97    6.82   4
   7   1   7    2.99   13.48   1
  -7  -1  -7   -2.96    8.48   4
  -9   2   7    0.36    8.93   1
   9  -2  -7   22.72   12.44   2
  -8   2   7   -5.11    7.07   1
   8  -2  -7   -2.84    9.34   2
  -7   2   7    3.79    6.94   1
   7  -2  -7    7.68    8.06   2
  -6   2   7    8.09    6.12   1
   6  -2  -7    6.61    6.83   2
  -6   2   7    3.11    5.75   4
   5  -2  -7   44.26    8.05   3
   5  -2  -7   51.12   10.51   2
  -5   2   7   45.34    8.73   1
  -5   2   7   42.66    9.09   4
   4  -2  -7  106.97   12.74   2
  -4   2   7  133.81   14.03   4
  -4   2   7  127.60   13.58   1
  -3   2   7   76.73   10.01   4
   3  -2  -7   57.99    9.07   3
   3  -2  -7   72.04    9.21   2
  -3   2   7   67.42   10.20   1
  -2   2   7  217.91   18.58   1
  -2   2   7  235.18   19.55   4
   2  -2  -7  220.57   15.79   2
  -1   2   7    9.90    5.63   4
  -1   2   7    2.50    5.01   1
   1  -2  -7    9.68    5.26   3
   1  -2  -7    1.96    3.59   2
   0  -2  -7  659.03   39.14   3
   0   2   7  647.36   30.53   2
   0   2   7  607.49   44.03   4
   0   2   7  604.70   41.25   1
   1   2   7  110.36   14.84   1
  -1  -2  -7  131.65   13.11   3
   2   2   7   19.64    7.65   1
  -2  -2  -7    3.58    7.54   4
  -2  -2  -7   33.18    7.40   3
  -3  -2  -7    4.73    7.36   4
   3   2   7   13.35    7.95   1
  -3  -2  -7   20.89    6.18   3
  -4  -2  -7   84.57   10.28   3
   4   2   7   83.18   16.40   1
  -5  -2  -7    3.72    7.35   4
   5   2   7   33.85   11.92   1
  -6  -2  -7    3.01    7.23   4
   6   2   7   12.74   13.06   1
  -7  -2  -7    2.12    8.78   4
  -9   3   7   20.32    9.64   1
   9  -3  -7   -0.43   11.05   2
   8  -3  -7    5.27    9.40   2
  -8   3   7   -9.79    6.89   1
  -7   3   7    7.05    6.47   1
   7  -3  -7   -2.81    6.84   2
  -6   3   7   12.20    7.23   4
  -6   3   7    8.58    6.76   1
   6  -3  -7    2.11    7.39   2
  -5   3   7   -1.70    5.13   1
   5  -3  -7    3.73    5.82   3
   5  -3  -7    3.80    6.85   2
  -5   3   7   -3.24    6.42   4
  -4   3   7  177.01   17.14   1
   4  -3  -7  168.81   16.02   2
  -4   3   7  177.38   18.20   4
  -3   3   7    3.01    4.82   1
   3  -3  -7    5.08    5.58   3
  -3   3   7    6.05    6.71   4
   3  -3  -7    9.60    4.79   2
  -2   3   7   27.53    8.37   4
   2  -3  -7    6.48    6.12   3
  -2   3   7   31.90    7.43   1
   2  -3  -7   32.87    5.12   2
  -1   3   7   55.10   10.46   4
   1  -3  -7   50.62    9.24   3
  -1   3   7   48.56    9.36   1
   1  -3  -7   65.64    6.37   2
   0   3   7   31.33    8.28   1
   0  -3  -7   19.21    6.55   3
   0   3   7   29.13    9.36   4
   1   3   7   12.89    8.08   4
  -1  -3  -7    7.31    4.95   3
   1   3   7    3.61    6.18   1
   3   3   7   61.93   14.01   1
  -3  -3  -7   57.10    9.95   3
   4   3   7   59.50   15.68   1
  -4  -3  -7   68.55   10.91   3
  -5  -3  -7   -1.39    7.22   4
   5   3   7   12.48   11.94   1
  -6  -3  -7    0.34    7.49   4
   6   3   7    6.82   11.21   1
   9  -4  -7    4.64   10.63   2
  -9   4   7   15.78    9.93   1
  -8   4   7    1.93    7.73   1
   8  -4  -7   -1.69    9.23   2
  -7   4   7   12.83    7.67   1
  -7   4   7   18.05   10.44   4
   7  -4  -7    6.42    9.37   2
   6  -4  -7   16.04    7.60   2
  -6   4   7   29.06   10.27   4
  -6   4   7   28.45    8.15   1
   5  -4  -7   20.35    8.25   2
  -5   4   7   21.87    8.72   4
  -5   4   7   23.15    7.31   1
  -4   4   7   17.13    8.94   4
   4  -4  -7   25.81    7.39   2
  -4   4   7   36.72    8.93   1
   4  -4  -7    8.50    5.89   3
  -3   4   7    2.62    6.65   4
   3  -4  -7    3.61    5.08   3
  -3   4   7    1.27    5.34   1
   3  -4  -7    8.21    4.83   2
  -2   4   7    2.28    5.72   1
   2  -4  -7    9.30    3.82   2
  -2   4   7    1.83    7.23   4
   2  -4  -7   -3.35    4.26   3
   1  -4  -7   13.93    6.46   3
  -1   4   7   40.74    8.92   1
  -1   4   7   22.34    8.03   4
   0   4   7  102.43   14.14   1
   0   4   7   73.12   13.46   4
   0  -4  -7   66.62   11.22   3
   1   4   7   32.52    8.65   1
  -1  -4  -7    2.83    5.31   3
   1   4   7   25.27    9.67   4
  -2  -4  -7    0.46    6.50   3
   2   4   7   31.79   10.53   1
  -3  -4  -7   10.79    7.06   3
  -3  -4  -7   16.77    7.84   3
   3   4   7   29.79   11.18   1
  -3  -4  -7   -3.11    9.71   4
   4   4   7    6.51    9.80   1
  -4  -4  -7    6.55   11.21   4
   5   4   7   26.17   13.95   1
  -5  -4  -7   -1.18    8.39   4
  -6  -4  -7    3.56    9.55   4
   6   4   7    1.52   13.62   1
   8  -5  -7   37.96   11.82   2
  -8   5   7   14.17    8.33   1
   7  -5  -7    8.60    8.93   2
  -7   5   7   14.52    8.01   1
  -7   5   7   11.39   10.13   4
  -6   5   7    5.35    7.65   1
   6  -5  -7   -0.82    7.26   2
  -6   5   7   10.31   11.15   4
  -5   5   7    8.46    6.27   1
   5  -5  -7   13.15    7.59   2
  -5   5   7   16.10   10.91   4
   5  -5  -7    5.58    5.60   3
   4  -5  -7   13.41    6.92   2
  -4   5   7   16.23    6.95   1
   4  -5  -7    2.58    5.59   3
  -4   5   7   19.18    8.90   4
   3  -5  -7    1.74    5.09   2
  -3   5   7   -0.51    5.96   1
   3  -5  -7    4.24    4.97   3
  -3   5   7    1.59    7.19   4
  -2   5   7  109.49   16.13   4
  -2   5   7  119.26   14.67   1
  -1   5   7   43.12   10.28   4
   1  -5  -7   24.86    7.82   3
  -1   5   7   41.99    9.80   1
   0  -5  -7    8.87    6.26   3
   0   5   7   -0.41    5.95   1
   0   5   7    5.91    8.81   4
  -1  -5  -7   -1.83    6.82   3
   1   5   7    8.34   10.27   4
   1   5   7    8.06    6.63   1
   2   5   7  139.21   20.11   1
   2   5   7  135.36   22.80   4
   3   5   7    7.21    9.36   1
  -3  -5  -7    9.30    9.36   4
  -3  -5  -7    4.30    7.18   3
  -4  -5  -7    7.09   12.60   4
   4   5   7    6.07    9.52   1
  -5  -5  -7   16.35   12.15   4
   5   5   7   26.32   14.70   1
  -8   6   7   -0.77   10.93   4
   8  -6  -7    9.21   11.42   2
   7  -6  -7   -3.32    9.00   2
  -7   6   7    2.87    6.80   1
  -7   6   7    8.87   12.04   4
   6  -6  -7   16.99    9.04   2
  -6   6   7   -2.93    6.13   1
  -6   6   7   19.78   11.53   4
   6  -6  -7    5.98    5.82   3
   5  -6  -7   46.09   10.65   2
  -5   6   7   14.73    6.29   1
   5  -6  -7   13.30    7.03   3
  -5   6   7   43.33   13.75   4
  -4   6   7   10.02    6.89   1
   4  -6  -7    9.43    5.78   3
  -4   6   7    7.00    9.94   4
   4  -6  -7   15.49    7.36   2
  -3   6   7   37.65    9.01   1
  -3   6   7   43.76   13.69   4
  -2   6   7   28.33    8.15   1
  -2   6   7   20.11   11.40   4
   2  -6  -7    2.18    4.94   3
  -1   6   7    9.86    6.77   1
  -1   6   7   10.73    9.21   4
   1  -6  -7    1.73    7.17   3
   0  -6  -7   11.66    7.18   3
   0   6   7   28.88   12.49   4
   0   6   7   21.06    8.16   1
   1   6   7   -4.96    6.52   1
  -1  -6  -7    3.60    8.23   3
   1   6   7    6.54   11.07   4
   2   6   7   57.67   14.75   1
   2   6   7   72.42   18.70   4
  -3  -6  -7    0.96    7.19   3
   3   6   7   12.28   11.04   1
  -3  -6  -7  -12.43   10.39   4
  -4  -6  -7   -2.45   12.13   4
   4   6   7   20.43   13.43   1
  -5  -6  -7   -2.31   11.72   4
  -8   7   7    1.43   14.06   4
   8  -7  -7   12.47   11.61   2
  -7   7   7   10.69   13.49   4
   7  -7  -7    8.75   10.20   2
   6  -7  -7   13.91    9.62   2
  -6   7   7   -8.34   13.27   4
   6  -7  -7   11.00    6.07   3
  -5   7   7    8.84   12.05   4
   5  -7  -7    7.08    6.92   3
  -4   7   7    8.96    6.27   1
  -4   7   7   13.16   10.84   4
   4  -7  -7   -1.45    5.87   3
  -3   7   7    8.67    5.89   1
  -3   7   7   18.96   12.41   4
   3  -7  -7    1.30    6.16   3
  -2   7   7   14.00   10.92   4
  -2   7   7   10.65    6.54   1
   2  -7  -7    2.83    6.29   3
  -1   7   7   50.96   10.28   1
  -1   7   7   44.74   14.55   4
   1  -7  -7   12.69    8.97   3
   0   7   7    4.29    7.81   1
   0   7   7    2.89   11.62   4
   0  -7  -7    6.70    8.50   3
   1   7   7   40.54   15.56   4
  -1  -7  -7    4.08    8.93   3
   1   7   7   14.72    9.87   1
   2   7   7   -1.52   11.78   4
  -2  -7  -7    0.83    9.35   3
   2   7   7    7.58    8.99   1
  -3  -7  -7   -9.92    8.20   3
  -3  -7  -7    1.08   11.76   4
   3   7   7   13.56   12.17   1
   4   7   7   -1.84   13.31   1
  -4  -7  -7   25.06   16.11   4
  -7   8   7    5.56   15.29   4
   7  -8  -7   -0.66   11.73   2
   6  -8  -7   21.23    9.27   3
  -6   8   7   -5.34   13.81   4
  -5   8   7   12.13   12.79   4
   5  -8  -7    8.75    7.45   3
   4  -8  -7    3.87    7.31   3
  -4   8   7   28.36   15.41   4
   3  -8  -7    3.65    6.12   3
  -3   8   7   15.04    8.06   1
  -3   8   7   -1.12   11.38   4
  -2   8   7    4.41    6.89   1
   2  -8  -7    6.26    6.87   3
  -2   8   7    0.14   10.99   4
  -1   8   7    9.56    8.01   1
   1  -8  -7    4.65    9.14   3
  -1   8   7   11.19   12.65   4
   0  -8  -7   -0.03    7.93   3
   0   8   7   -1.11   10.82   4
   0   8   7    6.56    8.75   1
   1   8   7   14.21   11.36   1
  -1  -8  -7   19.32   10.68   3
   1   8   7    8.40   14.22   4
   2   8   7    3.52   10.10   1
  -2  -8  -7   -0.05    9.43   3
   2   8   7    7.07   14.69   4
  -3  -8  -7   17.98   13.38   4
  -3  -8  -7   20.25   11.20   3
   3   8   7   -6.94   12.61   1
  -7   9   7   13.18   17.37   4
   6  -9  -7    3.85    9.64   3
  -6   9   7    5.43   16.46   4
  -5   9   7   19.32   15.70   4
   5  -9  -7   10.10    9.00   3
   4  -9  -7   -0.03    7.36   3
  -4   9   7   16.51   13.96   4
   3  -9  -7    7.50    8.04   3
  -3   9   7    9.91   13.38   4
   2  -9  -7   -2.32    7.37   3
  -2   9   7    5.28   14.01   4
  -1   9   7   15.63   11.77   4
  -1   9   7    6.12    9.38   1
   1  -9  -7   -0.02   10.49   3
   0  -9  -7   18.37   11.60   3
   0   9   7   10.61   12.85   1
   0   9   7    7.67   14.70   4
   1   9   7   -0.70   13.63   4
  -1  -9  -7    0.90   11.49   3
   1   9   7   14.63   13.39   1
   2   9   7   24.41   13.20   1
   2   9   7    6.24   13.67   4
  -2  -9  -7   -1.05   11.52   3
   6 -10  -7   10.56   10.65   3
  -6  10   7    1.18   18.17   4
  -5  10   7   20.63   18.56   4
   5 -10  -7  -11.09    9.05   3
   4 -10  -7    1.41    9.29   3
  -4  10   7    9.49   14.78   4
  -3  10   7   14.93   17.10   4
   3 -10  -7    4.96    9.97   3
   2 -10  -7   19.38   10.00   3
  -2  10   7    9.60   12.84   4
  -1  10   7   11.55   15.70   4
   1 -10  -7   14.16   12.21   3
   0 -10  -7   -0.65   12.13   3
   0  10   7   18.35   17.55   4
  -1 -10  -7  -14.84   11.59   3
   4 -11  -7   10.45   11.31   3
  -3  11   7    1.34   16.85   4
   3 -11  -7   21.06   10.82   3
  -2  11   7   17.74   17.72   4
   2 -11  -7   17.77   11.85   3
   0  12  -8   45.46   13.82   3
   0 -12   8   11.69    9.92   2
   1 -12   8   10.39    8.90   2
  -1  12  -8    4.89    8.65   3
   2 -12   8   44.78   12.18   2
  -2  12  -8   43.95   14.81   3
  -3  12  -8   -7.43   12.01   3
   3 -12   8    3.71    9.63   2
   2  11  -8   18.75    9.39   3
  -2 -11   8    2.15    8.15   2
   1  11  -8   -2.57    9.44   3
  -1 -11   8   -6.48    8.75   2
   0 -11   8   39.52   11.26   2
   0  11  -8   40.38   12.34   3
  -1  11  -8   -2.41    7.63   3
   1 -11   8   -0.71    8.69   2
  -2  11  -8    0.57   11.35   3
   2 -11   8    4.02    8.61   2
   3 -11   8   16.75    8.64   2
  -3  11  -8   10.80   11.87   3
  -4  11  -8   16.23   11.20   3
   4 -11   8   16.74    9.48   2
   5 -11   8   -9.38    9.11   2
  -5  11  -8   34.73   14.63   4
  -5  11  -8    6.13   12.42   3
   3  10  -8   11.04    8.12   3
  -3 -10   8    8.06    8.55   2
   2  10  -8   34.26   11.15   3
  -2 -10   8    9.92    8.00   2
   1  10  -8   10.78    9.09   3
  -1 -10   8    3.56    7.58   2
   0  10  -8   20.32    8.99   3
   0 -10   8   36.06   10.44   2
   1 -10   8    1.59    6.27   2
  -1  10  -8   10.15    7.52   3
   2 -10   8   34.22   10.41   2
  -2  10  -8   30.17   12.17   3
   3 -10   8   55.52   11.22   2
  -3  10  -8   58.29   15.35   3
   4 -10   8    1.56    8.94   2
  -4  10  -8   12.36   11.25   4
  -4  10  -8    4.27   10.34   3
  -5  10  -8    5.32   11.92   3
   5 -10   8   24.38    9.73   2
  -5  10  -8   22.70    9.91   4
   4   9  -8   49.02   12.50   2
   3   9  -8    8.69    8.21   3
   2   9  -8  103.72   16.11   3
  -2  -9   8   72.86   11.84   2
   1   9  -8    7.76    7.90   3
  -1  -9   8    3.40    7.81   2
   0  -9   8    1.49    6.10   2
   0   9  -8   -0.53    6.32   3
   1  -9   8   39.67    9.65   2
  -1   9  -8   22.46    9.92   3
  -2   9  -8    9.32    8.42   3
   2  -9   8   13.93    8.41   2
   3  -9   8    6.01    7.11   2
  -3   9  -8    6.73    9.45   3
  -3   9  -8   22.67   10.15   4
  -4   9  -8    7.33    9.50   3
   4  -9   8    4.31    7.27   2
  -4   9  -8   11.83    9.00   4
  -5   9  -8   -0.23   10.06   3
   5  -9   8    9.91    8.01   2
  -5   9  -8    6.14    9.07   4
   6  -9   8    9.88    8.99   2
  -6   9  -8   31.00   12.51   4
  -5  -8   8    0.46    8.55   1
   5   8  -8   12.73    9.14   2
   4   8  -8   15.02    8.80   2
  -4  -8   8   15.67    8.25   1
   4   8  -8    5.56    7.06   3
   3   8  -8   30.30    9.95   2
   3   8  -8   51.37   11.35   3
  -3  -8   8   30.71    8.54   1
  -2  -8   8   -2.13    6.19   2
   2   8  -8   13.16    7.99   3
  -1  -8   8   25.58    7.78   2
   1   8  -8   31.19   10.51   3
   0  -8   8   15.24    7.72   2
   0   8  -8   14.72    8.70   3
   1  -8   8    3.65    7.27   2
  -1   8  -8   11.75   10.40   3
   2  -8   8    7.37    6.71   2
  -2   8  -8    4.25   10.05   3
  -3   8  -8   17.09    8.10   4
   3  -8   8    9.63    5.88   2
  -3   8  -8    7.29    7.99   3
  -4   8  -8   27.55    9.12   4
   4  -8   8   25.84    7.36   2
  -4   8  -8    8.44    9.75   3
  -5   8  -8   37.48   11.30   4
  -5   8  -8   18.01   11.53   3
   5  -8   8   17.16    7.43   2
  -6   8  -8   10.85   12.82   4
   6  -8   8   18.34    7.57   2
  -7   8  -8   53.25   19.89   4
   6   7  -8   31.75   11.45   2
  -6  -7   8   21.55   10.41   1
  -5  -7   8   15.80    9.25   1
   5   7  -8   -2.32    6.36   2
   4   7  -8    5.06    5.93   3
  -4  -7   8    0.89    6.35   1
   4   7  -8   13.50    7.53   2
  -3  -7   8   -2.84    6.03   1
   3   7  -8    6.32    5.87   2
   3   7  -8    1.57    5.96   3
  -2  -7   8   22.91    7.08   1
   2   7  -8   30.29    9.74   3
   2   7  -8   29.64    8.57   2
  -1  -7   8   -1.08    5.73   2
  -1  -7   8    3.17    4.83   1
   1   7  -8   14.17    6.94   3
   0  -7   8  237.36   20.25   2
   0   7  -8  211.03   22.71   3
  -1   7  -8   21.03   10.09   3
   1  -7   8   32.66    7.23   2
  -2   7  -8   -4.61    6.94   3
   2  -7   8    5.06    5.21   2
  -2   7  -8    7.58    7.41   4
   3  -7   8   23.40    6.39   2
  -3   7  -8   17.51    9.52   3
  -3   7  -8   38.19   11.04   4
   4  -7   8    7.71    5.34   2
  -4   7  -8   11.60    9.54   3
  -4   7  -8   16.35    8.17   4
  -5   7  -8    2.71    9.59   3
  -5   7  -8   10.27    8.25   4
   5  -7   8   14.84    5.53   2
  -6   7  -8   -0.12    8.45   4
   6  -7   8   -7.60    6.29   2
   7  -7   8   10.22    9.84   2
  -7   7  -8    8.80    9.14   4
   6   6  -8   -5.87    7.10   2
  -6  -6   8   -6.27    8.38   1
   5   6  -8    8.32    8.36   2
  -5  -6   8   23.25    9.58   1
   4   6  -8   31.37    9.05   2
   4   6  -8   26.93    8.11   3
  -4  -6   8   11.82    7.08   1
   3   6  -8    4.43    5.42   2
  -3  -6   8    0.10    5.30   1
   3   6  -8   13.76    7.48   3
   2   6  -8   35.24    9.34   2
  -2  -6   8   19.82    6.21   1
   2   6  -8   42.65    9.36   3
  -1  -6   8  130.62   13.15   1
  -1  -6   8  147.87   15.57   2
   1   6  -8  164.75   18.28   3
   0  -6   8   73.61   10.03   1
   0   6  -8   93.63   13.54   3
   0  -6   8   80.33   10.48   2
  -1   6  -8   -3.41    6.43   3
   1  -6   8    1.81    6.08   1
   1  -6   8    5.14    4.98   2
  -2   6  -8   42.65   10.31   3
   2  -6   8   35.04    7.05   2
  -2   6  -8   26.42    8.61   4
   3  -6   8   -0.25    3.93   2
  -3   6  -8    9.62    9.26   4
  -3   6  -8    8.86    7.95   3
  -4   6  -8    4.31    5.76   4
  -4   6  -8   -5.79    7.54   3
   4  -6   8   -0.39    5.03   2
  -5   6  -8   46.40   12.37   4
   5  -6   8   40.83    8.90   2
  -5   6  -8   27.50   10.37   3
  -6   6  -8   18.78   10.48   4
   6  -6   8   16.47    7.50   2
  -7   6  -8    8.14   10.87   4
   7  -6   8   22.00    8.42   2
  -7  -5   8    2.67   10.23   1
   7   5  -8    0.10   10.14   2
  -6  -5   8    5.69    9.27   1
   6   5  -8    0.48    8.93   2
  -5  -5   8    3.75    7.46   1
   5   5  -8   12.93    7.53   2
   4   5  -8   10.06    8.02   3
  -4  -5   8   -1.56    5.37   1
   4   5  -8    6.67    6.94   2
  -3  -5   8  172.60   17.48   1
   3   5  -8  198.56   19.76   2
   3   5  -8  191.31   19.46   3
  -2  -5   8   30.63    7.16   1
   2   5  -8   31.70    7.77   2
   2   5  -8   38.39    9.56   3
   1   5  -8   32.14    8.52   3
   1   5  -8   31.58    8.14   2
  -1  -5   8   52.48    8.02   1
   0  -5   8   37.03    7.69   2
   0  -5   8   62.80    8.99   1
   0   5  -8   35.04    9.14   3
   1  -5   8  399.91   27.00   1
  -1   5  -8  378.89   29.62   3
  -1   5  -8  375.30   26.93   4
   1  -5   8  383.75   26.20   2
  -2   5  -8   71.76   11.68   4
   2  -5   8   62.89    9.00   2
  -2   5  -8   58.33   11.32   3
   2  -5   8   57.91   10.15   1
  -3   5  -8  325.98   26.67   3
   3  -5   8  324.69   23.51   2
   3  -5   8  325.82   25.81   1
  -3   5  -8  383.90   29.12   4
  -4   5  -8   10.27    7.02   3
   4  -5   8    6.94    5.26   2
  -4   5  -8   20.63    9.20   4
  -5   5  -8   48.09   11.11   3
  -5   5  -8   70.46   14.14   4
   5  -5   8   37.14    8.33   2
  -6   5  -8   -0.54    8.33   4
   6  -5   8    8.90    6.69   2
  -7   5  -8    2.98   11.12   4
   7  -5   8   16.58    9.25   2
  -7  -4   8    9.28    9.67   1
   7   4  -8   33.44   12.27   2
  -6  -4   8   -2.99    7.95   1
   6   4  -8    6.68    9.32   2
  -5  -4   8    5.65    6.04   1
   5   4  -8   -0.27    6.01   2
   4   4  -8    7.08    7.60   3
   4   4  -8   -2.90    4.92   2
  -4  -4   8    0.98    5.67   1
   3   4  -8   28.36    8.74   2
   3   4  -8   36.08    8.64   3
  -3  -4   8   24.09    7.16   1
   2   4  -8  137.49   14.78   3
  -2  -4   8  115.54   12.66   1
   2   4  -8   94.19   13.50   2
  -1  -4   8  222.05   18.12   1
   1   4  -8  232.09   20.33   3
   1   4  -8  215.04   19.04   2
   0  -4   8   29.97    6.39   2
   0   4  -8   34.41    7.87   3
   0  -4   8   34.38    7.37   1
  -1   4  -8  290.60   22.10   4
   1  -4   8  319.18   22.07   2
   1  -4   8  334.87   23.62   1
  -1   4  -8  308.94   24.43   3
   2  -4   8  269.78   22.40   1
  -2   4  -8  288.82   22.71   4
  -2   4  -8  254.03   22.09   3
   2  -4   8  265.33   19.74   2
   3  -4   8   28.51    6.59   2
   3  -4   8   25.11    7.58   1
  -3   4  -8   22.50    7.41   3
  -3   4  -8   42.78   11.10   4
  -4   4  -8   16.32   10.05   4
   4  -4   8   13.63    5.25   2
  -4   4  -8    4.97    7.09   3
   4  -4   8   15.64    8.71   1
   5  -4   8    8.39    5.55   2
  -5   4  -8   11.47    7.69   4
  -5   4  -8   31.77    9.19   3
   5  -4   8   23.00   10.36   1
   6  -4   8   17.60    7.52   2
  -6   4  -8   -0.46    7.97   4
  -7   4  -8   11.67    9.60   4
   7  -4   8    0.76    7.51   2
  -8  -3   8   -3.83    9.86   1
   8   3  -8   12.53   10.26   2
   7   3  -8   17.16    9.42   2
  -7  -3   8   -6.50    8.26   1
   6   3  -8   37.76   10.80   2
  -6  -3   8   36.00   10.15   1
   5   3  -8   47.84   10.71   2
  -5  -3   8   54.90   11.04   1
  -4  -3   8    6.40    5.90   1
   4   3  -8    8.41    6.88   2
   4   3  -8   21.76    7.00   3
   3   3  -8    3.18    6.20   2
   3   3  -8    7.92    6.11   3
  -3  -3   8    5.39    5.43   1
   2   3  -8  235.13   19.49   3
   2   3  -8  236.63   20.07   2
  -2  -3   8  238.62   19.20   1
   1   3  -8   -1.34    4.91   3
   1   3  -8   -0.16    5.28   2
  -1  -3   8    0.26    4.45   1
   0  -3   8  174.87   14.33   2
   0  -3   8  179.56   15.71   1
   0   3  -8  154.55   15.73   3
   1  -3   8   16.26    4.69   2
   1  -3   8   13.99    6.71   1
  -1   3  -8   14.07    5.43   4
  -1   3  -8   12.31    5.35   3
  -2   3  -8   37.70    7.47   3
  -2   3  -8   41.97    8.43   4
   2  -3   8   51.01    9.53   1
   2  -3   8   33.43    6.90   2
  -3   3  -8   19.95    5.80   3
   3  -3   8   26.65    8.26   1
   3  -3   8   23.73    5.94   2
  -3   3  -8   11.84    7.66   4
   4  -3   8  155.87   13.76   2
  -4   3  -8  133.03   14.25   3
   4  -3   8  171.20   19.64   1
   5  -3   8    2.93    8.55   1
  -5   3  -8    1.63    6.83   4
   5  -3   8   10.48    6.00   2
   6  -3   8   26.97    7.83   2
  -6   3  -8    3.39    7.80   4
   6  -3   8   28.35   11.64   1
  -7   3  -8    2.44    7.82   4
   8   2  -8   -9.34   10.59   2
  -8  -2   8   -1.28    8.03   1
  -7  -2   8    7.20    7.63   1
   7   2  -8    6.59    8.39   2
  -6  -2   8   -6.16    6.42   1
   6   2  -8    1.21    7.91   2
   5   2  -8   46.50    9.24   3
  -5  -2   8   35.61    9.74   1
   5   2  -8   39.39   10.63   2
  -4  -2   8   30.12    7.85   1
   4   2  -8   47.34   10.26   2
   4   2  -8   38.02    7.58   3
  -3  -2   8    1.30    5.43   1
   3   2  -8   12.75    5.90   2
   3   2  -8    4.90    5.01   3
  -2  -2   8   15.49    6.16   1
   2   2  -8   19.34    6.17   3
   2   2  -8   27.88    6.87   2
   1   2  -8   73.94    9.73   2
  -1  -2   8   71.06    9.87   1
   1   2  -8   67.53    9.73   3
   0   2  -8    3.26    4.26   4
   0   2  -8   -0.23    3.53   3
   0  -2   8    3.55    4.02   2
   0  -2   8    9.28    6.07   1
   1  -2   8    3.29    4.41   2
  -1   2  -8   14.24    4.59   3
   1  -2   8   17.13    7.22   1
  -1   2  -8   11.19    5.02   4
  -2   2  -8   39.32    7.35   3
  -2   2  -8   48.96    8.46   4
   2  -2   8   16.52    4.86   2
   2  -2   8   39.47    9.26   1
  -3   2  -8    9.32    4.61   3
   3  -2   8    0.95    6.21   1
  -3   2  -8    3.18    5.30   4
   3  -2   8    5.35    4.89   2
   4  -2   8   84.69   14.21   1
   4  -2   8   52.50    8.10   2
  -4   2  -8   73.47   10.21   3
   5  -2   8    4.65    5.34   2
   5  -2   8   12.42    8.78   1
  -5   2  -8    8.39    6.30   4
  -6   2  -8    4.72    6.65   4
   6  -2   8    3.39   10.43   1
  -7   2  -8    0.88    6.61   4
   7  -2   8   -2.44   11.11   1
   8   1  -8    6.47    9.97   2
  -8  -1   8    4.84    8.20   1
  -7  -1   8    3.54    7.59   1
   7   1  -8   12.38   10.67   2
   6   1  -8   99.56   15.57   2
  -6  -1   8   84.95   13.30   1
   5   1  -8   13.85    6.68   3
   5   1  -8    5.98    7.36   2
  -5  -1   8    3.34    6.41   1
  -4  -1   8   -1.58    5.71   1
   4   1  -8    4.39    4.45   3
   4   1  -8   -1.56    6.60   2
   3   1  -8  255.78   18.74   3
  -3  -1   8  245.93   20.06   1
   3   1  -8  213.20   19.30   2
   2   1  -8    0.62    4.56   2
   2   1  -8    2.89    3.69   3
  -2  -1   8    1.03    4.20   1
   1   1  -8   10.57    5.65   3
   1   1  -8    9.68    5.13   2
  -1  -1   8    4.13    4.53   1
   0  -1   8  348.21   25.80   1
   0   1  -8  336.56   24.13   3
   1  -1   8   37.28    8.81   1
  -1   1  -8   35.63    7.10   4
  -1   1  -8   29.79    6.91   3
   1  -1   8   41.03    6.26   2
  -2   1  -8   56.56    8.01   3
   2  -1   8   53.58   10.46   1
  -2   1  -8   37.11    7.83   4
   2  -1   8   42.59    6.11   2
   3  -1   8    6.45    4.36   2
  -3   1  -8    4.97    4.25   3
   3  -1   8    2.88    7.16   1
  -3   1  -8    4.01    5.79   4
  -4   1  -8    6.03    5.33   4
   4  -1   8    4.05    8.77   1
  -4   1  -8   10.11    5.41   3
   4  -1   8    7.02    4.31   2
   5  -1   8   13.61   10.57   1
  -5   1  -8    4.78    6.57   4
   6  -1   8   16.38   11.55   1
  -6   1  -8    3.57    6.20   4
   7  -1   8    0.75   12.22   1
  -7   1  -8   -1.82    8.41   4
   8   0  -8    1.56    9.64   2
  -8   0   8   11.35    9.46   1
  -7   0   8    2.83    7.30   1
   7   0  -8    4.60    8.88   2
   6   0  -8    1.97    8.57   2
  -6   0   8   -6.33    5.96   1
   5   0  -8   66.54   11.94   2
   5   0  -8   83.09    9.67   3
  -5   0   8   77.86   12.11   1
  -4   0   8  200.05   18.79   1
   4   0  -8  184.27   17.67   2
  -3   0   8   76.98   11.01   1
   3   0  -8   77.74    9.62   3
   3   0  -8   87.27   10.76   2
  -2   0   8   28.45    7.38   1
   2   0  -8   29.77    6.48   3
   2   0  -8   30.97    6.77   2
   1   0  -8   61.69    8.08   2
   1   0  -8   53.82    8.89   3
  -1   0   8   64.49    9.60   1
   0   0  -8   88.88   10.71   3
   0   0   8  105.34    9.02   2
   0   0   8  110.91   13.01   1
   1   0   8  246.02   15.60   2
   1   0   8  249.52   22.54   1
  -1   0  -8  242.24   19.30   3
  -1   0  -8  276.69   20.80   4
   2   0   8   84.11   12.81   1
   2   0   8   82.21    8.06   2
  -2   0  -8   98.73   10.71   3
  -3   0  -8   -0.37    5.83   4
  -3   0  -8    5.07    6.26   3
   3   0   8    0.04    4.19   2
   3   0   8    2.13    6.74   1
  -4   0  -8    4.69    5.08   4
   4   0   8   21.07   10.64   1
  -4   0  -8   21.45    6.32   3
  -5   0  -8    2.38    6.30   4
   5   0   8    5.44    9.97   1
   6   0   8   22.87   11.69   1
  -6   0  -8    6.16    7.57   4
   7   0   8    7.76   13.52   1
  -7   0  -8    5.34    9.10   4
  -8   1   8   11.36    9.54   1
   8  -1  -8    7.03   11.89   2
   7  -1  -8   -3.13    7.90   2
  -7   1   8    1.12    6.99   1
  -6   1   8  -14.83    5.42   1
   6  -1  -8   -8.23    6.48   2
   5  -1  -8   57.99   11.55   2
   5  -1  -8   45.42    7.26   3
  -5   1   8   49.33    9.91   1
  -4   1   8   30.42    7.36   1
   4  -1  -8   41.46    8.63   2
   4  -1  -8   15.32    6.17   3
   3  -1  -8   -1.90    4.23   2
   3  -1  -8   12.39    5.72   3
  -3   1   8   -0.88    5.01   1
   2  -1  -8    1.71    4.13   2
  -2   1   8    0.07    5.12   1
  -2   1   8    1.52    5.24   4
   2  -1  -8    5.96    5.99   3
  -1   1   8  532.49   36.61   1
  -1   1   8  537.20   36.47   4
   1  -1  -8  533.62   30.35   2
   1  -1  -8  571.69   34.86   3
   0   1   8   45.79    5.65   2
   0   1   8   51.35    9.97   1
   0  -1  -8   39.66    8.40   4
   0  -1  -8   47.29    8.51   3
   1   1   8   50.12   10.93   1
  -1  -1  -8   43.34    9.84   4
  -1  -1  -8   44.25    7.64   3
   1   1   8   50.09    5.96   2
  -2  -1  -8    9.01    7.20   4
  -2  -1  -8   26.62    6.57   3
   2   1   8   26.06    8.16   1
   3   1   8    7.14    7.73   1
  -3  -1  -8    5.16    4.99   3
  -3  -1  -8    0.28    5.30   4
  -4  -1  -8   20.76    6.72   3
   4   1   8   13.57   10.61   1
  -4  -1  -8    5.44    5.73   4
  -5  -1  -8   -2.94    6.12   4
   5   1   8    5.61   10.49   1
  -6  -1  -8   -3.05    7.64   4
   6   1   8   17.37   11.69   1
  -9   2   8   17.82   10.55   1
   9  -2  -8   -0.67   12.70   2
   8  -2  -8    3.62    9.86   2
  -8   2   8   13.53    8.55   1
  -7   2   8   14.28    7.43   1
   7  -2  -8    5.73    7.99   2
  -6   2   8    2.51    6.14   1
   6  -2  -8    0.09    8.61   2
  -5   2   8    5.65    5.57   1
   5  -2  -8    4.38    7.38   2
   5  -2  -8    4.31    4.80   3
   4  -2  -8    2.08    6.24   3
  -4   2   8   -1.25    4.74   1
   4  -2  -8    1.42    5.45   2
   3  -2  -8    9.28    5.56   3
  -3   2   8   15.83    7.44   1
  -3   2   8   25.51    7.24   4
   3  -2  -8   19.04    5.69   2
  -2   2   8  198.52   18.34   4
   2  -2  -8  228.16   16.31   2
   2  -2  -8  214.94   18.85   3
  -2   2   8  185.84   17.95   1
   1  -2  -8   64.13    7.46   2
  -1   2   8   48.47    9.44   1
  -1   2   8   64.57   10.52   4
   1  -2  -8   57.33    9.89   3
   0  -2  -8  190.17   17.07   3
   0   2   8  167.46   17.96   4
   0   2   8  130.91   16.44   1
  -1  -2  -8   -5.10    5.58   4
  -1  -2  -8   13.21    6.27   3
   1   2   8   -1.94    6.68   1
   2   2   8  103.05   15.49   1
  -2  -2  -8   99.13   12.52   3
  -3  -2  -8    3.51    6.49   4
  -3  -2  -8   25.72    7.97   3
   3   2   8   18.44    9.96   1
  -4  -2  -8   41.14    9.03   3
   4   2   8   36.14   12.14   1
  -5  -2  -8    2.06    6.91   4
   5   2   8   14.42   12.67   1
  -6  -2  -8   -5.07    7.33   4
   6   2   8   13.06   12.80   1
   8  -3  -8    7.09   11.78   2
  -8   3   8    7.86    7.84   1
  -7   3   8   15.84    8.00   1
   7  -3  -8   14.42    9.19   2
   6  -3  -8   11.93    9.14   2
  -6   3   8   16.71    7.34   1
   5  -3  -8   10.51    7.30   3
  -5   3   8   10.60    6.11   1
   5  -3  -8   10.23    7.36   2
   4  -3  -8   62.20   10.10   2
  -4   3   8   52.87   10.02   4
  -4   3   8   52.80   10.10   1
   3  -3  -8   19.57    7.87   3
   3  -3  -8   39.35    7.49   2
  -3   3   8   46.90    9.57   4
  -3   3   8   39.87    8.52   1
  -2   3   8    7.86    7.21   1
  -2   3   8    5.95    6.64   4
   2  -3  -8    6.85    4.38   2
   2  -3  -8    4.04    6.05   3
  -1   3   8   16.96    7.64   4
   1  -3  -8    4.84    4.86   3
  -1   3   8   -4.82    6.09   1
   0   3   8  112.47   15.31   1
   0   3   8  112.05   16.25   4
   0  -3  -8  117.37   14.30   3
  -1  -3  -8   19.98    7.59   3
   1   3   8    8.79    6.34   1
  -2  -3  -8  283.06   23.08   3
   2   3   8  217.28   24.17   1
   3   3   8    9.40    9.66   1
  -3  -3  -8    2.39    7.11   4
  -3  -3  -8   20.51    8.17   3
   4   3   8    9.74   10.90   1
  -4  -3  -8    1.49    6.86   4
  -4  -3  -8   18.38    8.11   3
   5   3   8    3.44   12.42   1
  -5  -3  -8    5.44    7.79   4
  -6  -3  -8   -3.12    8.27   4
   6   3   8    3.03   11.84   1
  -8   4   8   24.94    9.84   1
   8  -4  -8   30.83   12.19   2
  -7   4   8    1.51    6.69   1
   7  -4  -8   23.16    9.25   2
   6  -4  -8    6.93    8.03   2
  -6   4   8   18.51    8.04   1
  -5   4   8   11.05    8.41   4
   5  -4  -8    4.55    6.33   2
  -5   4   8    4.07    6.29   1
   5  -4  -8    4.43    5.90   3
  -4   4   8    1.34    5.69   1
   4  -4  -8   -0.44    5.54   2
  -4   4   8    8.16    7.58   4
  -3   4   8  108.26   15.15   4
   3  -4  -8  102.30   10.77   2
  -3   4   8  103.47   13.90   1
  -2   4   8   45.94   10.19   1
  -2   4   8   46.01   10.90   4
  -1   4   8   45.91   10.54   1
   1  -4  -8   46.34    9.74   3
  -1   4   8   52.76   12.16   4
   0  -4  -8    2.47    6.08   3
   0   4   8    8.43    8.22   4
   0   4   8   -2.55    5.65   1
   1   4   8  192.26   21.21   1
   1   4   8  216.52   25.97   4
  -2  -4  -8   15.68    9.81   4
   2   4   8   42.16   12.40   1
  -2  -4  -8   31.31   10.07   3
   3   4   8   18.02    9.76   1
  -3  -4  -8   13.94   10.15   4
  -3  -4  -8   15.16    7.72   3
   4   4   8   -0.29   10.73   1
  -4  -4  -8   -3.46    9.09   4
  -5  -4  -8    2.20    8.99   4
   5   4   8   47.53   15.96   1
   8  -5  -8   10.98   11.42   2
  -8   5   8   11.22    9.43   1
   7  -5  -8   11.01    9.63   2
  -7   5   8    9.61    7.79   1
   6  -5  -8   11.51    7.18   3
   6  -5  -8    7.40    9.19   2
  -6   5   8    0.67    7.27   1
  -6   5   8   14.62   12.00   4
  -5   5   8    3.01    6.94   1
   5  -5  -8    5.00    6.77   2
  -5   5   8    7.78   11.65   4
   5  -5  -8   10.07    6.72   3
  -4   5   8   46.12    9.67   1
  -4   5   8   70.81   13.59   4
   4  -5  -8   65.19    9.46   2
  -3   5   8   70.11   13.65   4
  -3   5   8   68.79   11.01   1
  -2   5   8    1.51    7.30   4
  -2   5   8    0.27    6.05   1
   2  -5  -8    8.62    5.92   3
   1  -5  -8   -1.82    5.44   3
  -1   5   8    0.86    7.77   4
  -1   5   8   -2.48    4.89   1
   0  -5  -8    5.50    6.78   3
   0   5   8    7.83    7.60   1
   0   5   8    2.87   10.00   4
   1   5   8    7.40    7.11   1
  -1  -5  -8    7.41    8.02   3
   1   5   8   15.45   11.48   4
   2   5   8   21.83   10.22   1
  -2  -5  -8   -9.91    7.17   3
  -3  -5  -8    8.85   12.29   4
  -3  -5  -8   41.25   10.89   3
   3   5   8   49.29   14.62   1
   4   5   8   18.88   13.77   1
  -4  -5  -8   15.32   13.08   4
   5   5   8   10.93   12.76   1
  -5  -5  -8    8.99   10.85   4
   8  -6  -8   -1.49   11.00   2
   7  -6  -8   19.65   10.88   2
  -7   6   8   25.45    9.83   1
  -6   6   8   10.64    8.19   1
   6  -6  -8    4.49   10.51   2
   6  -6  -8    9.97    6.86   3
  -6   6   8    9.62   14.27   4
  -5   6   8   69.32   12.16   1
  -5   6   8   59.86   16.31   4
   5  -6  -8   58.78   11.93   2
  -4   6   8    2.13    6.83   1
   4  -6  -8    5.00    6.14   3
  -4   6   8    3.62   10.88   4
  -3   6   8    4.63    6.69   1
  -3   6   8    8.76    9.88   4
   3  -6  -8    3.38    5.66   3
   2  -6  -8    8.55    5.82   3
  -2   6   8    1.06    9.54   4
  -2   6   8   22.60    7.92   1
  -1   6   8   10.66   10.79   4
   1  -6  -8    0.88    7.16   3
  -1   6   8    6.10    6.75   1
   0  -6  -8   -6.49    7.13   3
   0   6   8    2.08    7.19   1
   0   6   8    3.50   11.27   4
  -1  -6  -8   11.17    8.72   3
   1   6   8   11.43   10.82   4
   1   6   8    7.27    9.13   1
  -2  -6  -8    5.67    7.61   3
   2   6   8   12.21   10.34   1
   3   6   8    9.14   10.03   1
  -3  -6  -8   -2.56    8.74   3
  -3  -6  -8   10.39   12.12   4
   4   6   8   21.64   13.55   1
  -4  -6  -8   -6.77   13.83   4
  -7   7   8    9.47   17.20   4
   7  -7  -8   13.18   11.92   2
  -6   7   8   22.30   14.18   4
   6  -7  -8    8.62    7.23   3
  -5   7   8   14.23   14.35   4
  -5   7   8    5.81    7.71   1
   5  -7  -8   -1.14    6.32   3
  -4   7   8   -0.04    7.07   1
  -4   7   8    3.06   12.36   4
   4  -7  -8   13.54    7.14   3
   3  -7  -8   11.56    7.58   3
  -3   7   8   14.54    8.45   1
  -3   7   8   28.95   13.67   4
  -2   7   8    0.83   11.26   4
   2  -7  -8    9.35    7.44   3
  -2   7   8    4.22    6.62   1
  -1   7   8   46.23   10.74   1
  -1   7   8   53.32   16.64   4
   1  -7  -8   16.63    9.97   3
   0   7   8    3.50    8.38   1
   0  -7  -8    7.44    7.92   3
   0   7   8    1.04   12.16   4
  -1  -7  -8   17.92    9.86   3
   1   7   8   -0.49   11.69   4
   1   7   8    8.31    9.33   1
   2   7   8   21.46   16.00   4
   2   7   8   16.23   12.11   1
  -2  -7  -8    5.53    9.29   3
  -3  -7  -8   13.51   10.36   3
  -3  -7  -8   13.89   13.20   4
   3   7   8    8.18   13.34   1
  -7   8   8   14.55   18.79   4
   6  -8  -8   16.04    8.56   3
  -6   8   8   24.77   16.66   4
   5  -8  -8    6.19    7.77   3
  -5   8   8   12.46   14.78   4
   4  -8  -8    7.98    7.15   3
  -4   8   8   14.30   15.18   4
  -3   8   8   14.72    7.54   1
   3  -8  -8   -6.97    5.83   3
  -3   8   8   -5.58   12.13   4
   2  -8  -8   -2.98    5.76   3
  -2   8   8   16.55    9.22   1
  -2   8   8   26.66   14.07   4
   1  -8  -8    8.35   10.12   3
  -1   8   8   11.21   13.44   4
  -1   8   8    9.70    8.79   1
   0   8   8   -3.90    8.89   1
   0  -8  -8    7.91   10.37   3
   0   8   8    8.08   14.02   4
  -1  -8  -8    1.38   10.52   3
   1   8   8   33.67   17.76   4
   1   8   8   43.90   14.15   1
   2   8   8   -1.40   16.18   4
  -2  -8  -8   -0.48   11.01   3
   2   8   8   19.76   12.77   1
  -6   9   8   21.77   18.35   4
   6  -9  -8    9.98   10.61   3
   5  -9  -8    7.24    9.70   3
  -5   9   8    4.65   16.09   4
   4  -9  -8    9.51    9.00   3
  -4   9   8    1.27   17.25   4
   3  -9  -8    4.76    7.50   3
  -3   9   8   -3.22   14.43   4
  -2   9   8   10.47   13.60   4
   2  -9  -8    1.22    8.47   3
  -1   9   8    0.57    9.90   1
  -1   9   8    7.76   14.44   4
   1  -9  -8    5.66   11.04   3
   0   9   8    7.50   11.64   1
   0   9   8   25.94   17.89   4
   0  -9  -8    1.99   10.60   3
   1   9   8   17.64   13.22   1
  -1  -9  -8    6.19   12.64   3
   1   9   8   12.25   16.93   4
  -5  10   8  -21.61   16.91   4
   5 -10  -8   -3.68   10.30   3
  -4  10   8    6.92   16.41   4
   4 -10  -8   24.36   11.60   3
   3 -10  -8    4.42   10.95   3
  -3  10   8   15.52   17.60   4
   2 -10  -8   21.31   12.36   3
  -2  10   8   18.65   17.04   4
  -1  10   8   12.43   15.44   4
   1 -10  -8    4.25   10.69   3
  -2 -11   9   18.99   10.66   2
   2  11  -9   25.28   12.07   3
   1  11  -9   11.54   10.84   3
  -1 -11   9    1.32    9.91   2
   0  11  -9    1.42    9.86   3
   0 -11   9   30.97    9.76   2
  -1  11  -9   21.39   10.20   3
   1 -11   9   31.91   10.73   2
   2 -11   9    3.25    7.73   2
  -2  11  -9    9.82   11.73   3
   3 -11   9   19.10   10.99   2
  -3  11  -9    9.27   11.20   3
   4 -11   9   15.70   10.72   2
  -4  11  -9   23.42   13.97   3
  -3 -10   9   11.60    9.15   2
   3  10  -9   23.93   10.98   3
   2  10  -9   18.68   10.86   3
  -2 -10   9    9.91    8.81   2
   1  10  -9   53.78   13.93   3
  -1 -10   9   32.42   11.39   2
   0  10  -9   -0.96    8.45   3
   0 -10   9   11.01    7.92   2
  -1  10  -9   10.18    8.57   3
   1 -10   9    9.61    7.33   2
  -2  10  -9   18.67   10.99   3
   2 -10   9   16.68    9.71   2
   3 -10   9   29.16   10.89   2
  -3  10  -9   19.34   13.00   3
  -4  10  -9   -4.15   11.22   3
   4 -10   9    8.95    9.30   2
  -5  10  -9   12.10   12.70   3
   5 -10   9    0.70    7.90   2
   4   9  -9   29.16   10.97   2
   3   9  -9   31.48   10.13   3
  -3  -9   9   18.74    8.63   2
  -2  -9   9   24.02    8.78   2
   2   9  -9   33.53   10.58   3
   1   9  -9   63.18   13.60   3
  -1  -9   9   50.39   12.11   2
   0  -9   9    9.80    8.13   2
   0   9  -9    4.76    6.47   3
   1  -9   9   58.47   11.36   2
  -1   9  -9   50.65   14.97   3
   2  -9   9    0.13    7.73   2
  -2   9  -9   -4.36   10.57   3
  -3   9  -9   22.17   12.34   3
   3  -9   9   18.64    8.07   2
   4  -9   9    8.86    6.93   2
  -4   9  -9   -2.42   10.19   3
  -5   9  -9    6.37   11.62   3
   5  -9   9    8.74    7.93   2
  -6   9  -9   22.85   11.08   4
   5   8  -9   27.76   12.38   2
  -5  -8   9   15.92    9.81   1
   4   8  -9    1.68    8.62   3
  -4  -8   9    5.28    7.86   1
   4   8  -9   21.49   10.38   2
   3   8  -9   45.51   11.09   2
   3   8  -9   61.23   12.86   3
  -3  -8   9   52.93   11.03   1
   2   8  -9   10.86    9.38   3
  -2  -8   9    7.07    7.92   2
  -1  -8   9    7.76    6.52   2
   1   8  -9   -0.45    7.83   3
   0  -8   9    4.90    7.56   2
   0   8  -9    1.51    7.97   3
  -1   8  -9   64.82   15.46   3
   1  -8   9   44.31   10.75   2
   2  -8   9   -2.93    4.98   2
  -2   8  -9   20.90   12.20   3
  -3   8  -9    1.58   10.42   3
   3  -8   9   14.77    6.52   2
  -4   8  -9   -3.52    9.33   3
   4  -8   9    0.41    5.58   2
  -5   8  -9   15.12    9.98   4
   5  -8   9   13.59    7.01   2
  -5   8  -9   11.17   11.23   3
   6  -8   9   29.74   10.17   2
  -6   8  -9   28.35   13.23   4
  -6  -7   9    1.92    8.86   1
   6   7  -9   19.26   10.99   2
   5   7  -9   27.28   11.02   2
  -5  -7   9    9.10    8.47   1
  -4  -7   9   28.54    9.57   1
   4   7  -9   36.11   10.37   3
   4   7  -9   30.05    9.58   2
   3   7  -9   -2.08    8.01   3
  -3  -7   9    7.01    5.86   1
   3   7  -9    1.45    7.85   2
   2   7  -9   10.55    7.63   3
  -2  -7   9    8.04    6.50   1
   2   7  -9    8.98    6.34   2
  -1  -7   9   24.44    7.03   1
   1   7  -9   46.82   10.51   3
  -1  -7   9   23.21    8.75   2
   0   7  -9   -0.07    8.10   3
   0  -7   9   12.89    6.37   2
  -1   7  -9   -6.20    8.19   3
   1  -7   9   -1.93    5.54   2
  -2   7  -9   43.65   13.71   3
   2  -7   9   52.35    9.82   2
   3  -7   9    9.56    5.47   2
  -3   7  -9    9.17    8.43   3
   4  -7   9    8.33    6.44   2
  -4   7  -9    5.07    9.18   3
  -4   7  -9   22.51    9.29   4
  -5   7  -9   24.97   12.06   3
   5  -7   9   21.53    7.15   2
  -5   7  -9   40.96   10.95   4
   6  -7   9   19.93    9.06   2
  -6   7  -9   25.40   11.06   4
   6   6  -9   -7.79    8.14   2
  -6  -6   9   -8.96    7.54   1
   5   6  -9   16.66    9.37   2
  -5  -6   9   11.57    8.30   1
   4   6  -9    5.54    8.00   3
   4   6  -9   17.09    7.97   2
  -4  -6   9    2.40    5.76   1
   3   6  -9  130.70   16.79   3
  -3  -6   9  103.88   13.63   1
   3   6  -9   96.13   14.31   2
   2   6  -9   16.98    7.77   2
   2   6  -9   15.54    7.67   3
  -2  -6   9   13.82    6.52   1
   1   6  -9   79.35   13.23   3
  -1  -6   9   79.72   10.74   1
  -1  -6   9   83.65   11.50   2
   0  -6   9    4.49    4.86   2
   0  -6   9    2.43    5.40   1
   0   6  -9   -5.83    5.48   3
   1  -6   9    6.86    4.90   2
  -1   6  -9    9.62    7.54   3
  -2   6  -9    6.59    7.10   3
   2  -6   9   10.44    4.67   2
  -3   6  -9   64.46   13.47   3
  -3   6  -9   70.85   12.97   4
   3  -6   9   56.83    9.33   2
  -4   6  -9   65.66   13.89   3
   4  -6   9   72.28   10.83   2
  -4   6  -9   83.58   12.69   4
   5  -6   9    1.42    4.86   2
  -5   6  -9    3.47    9.46   3
  -5   6  -9    2.72    7.92   4
   6  -6   9   22.89    8.44   2
  -6   6  -9   20.64   11.48   4
  -7   6  -9    1.50   11.46   4
   7   5  -9    9.21   10.93   2
  -7  -5   9   -4.33    7.64   1
  -6  -5   9   18.61   10.39   1
   6   5  -9   31.64   11.62   2
   5   5  -9   24.34    9.99   2
  -5  -5   9   24.99    9.95   1
  -4  -5   9    2.52    6.55   1
   4   5  -9    7.70    6.86   3
   4   5  -9    4.06    6.23   2
  -3  -5   9   -7.06    4.94   1
   3   5  -9    1.93    6.54   2
   3   5  -9   14.01    6.56   3
  -2  -5   9   14.79    5.97   1
   2   5  -9   13.11    7.64   2
   2   5  -9   25.13    7.57   3
  -1  -5   9   66.32    9.79   1
   1   5  -9   73.59   11.73   3
   0   5  -9    7.46    6.01   3
   0  -5   9    0.54    4.79   1
   0  -5   9    6.90    4.75   2
   1  -5   9  266.60   21.42   1
   1  -5   9  243.79   19.99   2
  -1   5  -9  244.82   23.18   3
   2  -5   9    6.04    6.94   1
   2  -5   9    7.55    4.92   2
  -2   5  -9    5.49    7.09   3
  -3   5  -9   10.01    7.38   4
   3  -5   9    1.14    4.68   2
  -3   5  -9    5.95    7.57   3
  -4   5  -9    7.13    6.39   4
   4  -5   9   11.01    5.11   2
  -4   5  -9    1.14    6.76   3
   5  -5   9    7.34    5.31   2
  -5   5  -9   10.54    9.25   3
  -5   5  -9   16.87   10.03   4
   6  -5   9    8.88    7.26   2
  -6   5  -9    5.95    9.72   4
  -7   5  -9    6.86   11.10   4
   7  -5   9    5.99    8.75   2
  -7  -4   9   -2.06    8.11   1
   7   4  -9  -12.69   10.15   2
  -6  -4   9   -4.18    7.78   1
   6   4  -9    0.11    9.16   2
  -5  -4   9    2.63    7.66   1
   5   4  -9    2.07    8.18   2
   4   4  -9    8.37    8.99   2
  -4  -4   9    6.75    6.20   1
   4   4  -9    5.72    5.30   3
   3   4  -9   24.75    7.08   3
  -3  -4   9   12.39    6.64   1
   3   4  -9   12.98    7.21   2
  -2  -4   9   10.27    6.10   1
   2   4  -9   35.99    8.66   3
   2   4  -9   35.42    9.18   2
  -1  -4   9   71.60   10.30   1
   1   4  -9   69.79   11.11   3
   1   4  -9   64.22   11.38   2
   0  -4   9  118.75   13.88   1
   0  -4   9  138.51   13.65   2
   0   4  -9  120.44   14.33   3
  -1   4  -9  175.90   18.10   3
   1  -4   9  175.21   17.63   1
   1  -4   9  180.59   16.14   2
   2  -4   9  120.45   15.35   1
   2  -4   9  109.08   12.25   2
  -2   4  -9  118.99   14.13   4
  -2   4  -9  118.28   14.48   3
  -3   4  -9   41.30    9.03   3
   3  -4   9   45.46   10.04   1
  -3   4  -9   58.15   11.26   4
   3  -4   9   42.41    7.48   2
  -4   4  -9   18.76    8.03   4
  -4   4  -9   39.86    9.48   3
   4  -4   9   36.37    7.56   2
  -4   4  -9   20.91    8.33   4
   4  -4   9   43.15   11.19   1
  -5   4  -9    6.08    9.39   4
   5  -4   9    5.40    6.36   2
  -5   4  -9    7.91    7.84   3
  -6   4  -9   32.01   12.59   4
   6  -4   9   35.67    8.80   2
  -7   4  -9   38.67   15.09   4
   7   3  -9   -3.06    9.45   2
  -7  -3   9    8.02    9.68   1
  -6  -3   9   28.48    9.90   1
   6   3  -9   43.40   11.67   2
   5   3  -9   45.98   11.61   2
  -5  -3   9   22.94    8.78   1
   4   3  -9   37.28   10.91   2
  -4  -3   9   49.59   10.06   1
  -3  -3   9   12.44    6.71   1
   3   3  -9   19.65    7.61   2
   3   3  -9   19.50    7.43   3
  -2  -3   9   44.16    8.99   1
   2   3  -9   54.09   10.26   2
   2   3  -9   67.12   10.73   3
   1   3  -9    9.45    6.04   3
   1   3  -9   11.77    6.14   2
  -1  -3   9    5.93    5.56   1
   0  -3   9  108.52   11.44   2
   0   3  -9   87.08   11.97   3
   0  -3   9  121.79   13.80   1
   1  -3   9   22.93    6.48   2
   1  -3   9   22.22    8.64   1
  -1   3  -9   30.39    7.86   3
   2  -3   9  248.65   18.73   2
  -2   3  -9  249.19   21.47   3
  -2   3  -9  254.35   21.37   4
   2  -3   9  241.76   22.57   1
  -3   3  -9    6.15    5.61   3
  -3   3  -9    3.96    7.27   4
   3  -3   9    6.09    4.66   2
   3  -3   9    4.63    6.91   1
  -4   3  -9  107.80   13.35   3
   4  -3   9  112.35   11.81   2
   5  -3   9    1.90    5.71   2
   5  -3   9   15.26   10.02   1
  -5   3  -9    6.49    7.81   4
   6  -3   9    7.66   11.57   1
  -6   3  -9    8.36    7.82   4
  -7   3  -9   23.68   11.34   4
  -8  -2   9   10.93   10.72   1
   8   2  -9   15.87   10.10   2
   7   2  -9   18.84   11.68   2
  -7  -2   9   14.66   10.68   1
   6   2  -9  110.74   17.25   2
  -6  -2   9   98.33   15.92   1
   5   2  -9    4.34    8.78   2
   5   2  -9   11.60    6.22   3
  -5  -2   9    3.89    6.62   1
   4   2  -9    5.47    4.78   3
   4   2  -9    4.22    8.41   2
  -4  -2   9    3.97    5.42   1
   3   2  -9   18.40    5.95   3
   3   2  -9    7.34    6.52   2
  -3  -2   9    6.66    5.27   1
  -2  -2   9   30.99    7.97   1
   2   2  -9   32.76    7.64   2
   2   2  -9   29.55    7.09   3
   1   2  -9   51.09    8.85   2
   1   2  -9   49.78    9.03   3
  -1  -2   9   44.08    8.61   1
   0  -2   9  190.98   18.51   1
   0  -2   9  212.47   15.68   2
   0   2  -9  175.20   16.74   3
  -1   2  -9  214.14   18.63   3
   1  -2   9  195.56   16.08   2
   1  -2   9  289.17   23.05   1
  -2   2  -9   35.02    8.19   4
   2  -2   9   10.31    5.07   2
   2  -2   9   34.38    9.55   1
  -2   2  -9   32.81    7.57   3
  -3   2  -9   10.99    6.22   3
   3  -2   9   15.37    8.03   1
  -3   2  -9    8.27    7.21   4
   3  -2   9   16.23    5.18   2
   4  -2   9   16.67    5.77   2
  -4   2  -9    9.02    6.32   3
   4  -2   9   17.54    9.66   1
  -4   2  -9    1.28    5.66   4
   5  -2   9    0.62    9.38   1
  -5   2  -9   -0.09    5.70   4
  -6   2  -9    5.62    8.11   4
   6  -2   9   13.01   12.02   1
  -7   2  -9    3.62    9.52   4
   7  -2   9   12.38   12.91   1
  -8  -1   9    3.18    9.24   1
   8   1  -9   15.43   12.22   2
   7   1  -9    2.38    8.56   2
  -7  -1   9   -1.16    7.11   1
   6   1  -9   23.16    9.51   2
  -6  -1   9    4.44    7.70   1
  -5  -1   9   48.87   10.55   1
   5   1  -9   71.31   12.51   2
   5   1  -9   53.19    8.92   3
   4   1  -9   61.90   11.10   2
   4   1  -9   58.84    8.80   3
  -4  -1   9   56.28   10.70   1
  -3  -1   9   14.86    7.10   1
   3   1  -9    7.38    4.81   3
   3   1  -9   11.84    7.08   2
  -2  -1   9  162.87   16.54   1
   2   1  -9  157.23   15.17   2
   2   1  -9  156.90   15.10   3
  -1  -1   9   45.36    8.86   1
   1   1  -9   44.80    7.99   2
   1   1  -9   36.50    7.66   3
   0  -1   9    4.19    6.17   1
   0   1  -9   -1.14    4.88   3
   0  -1   9    6.16    4.12   2
   1  -1   9  177.99   14.12   2
   1  -1   9  163.23   18.57   1
  -1   1  -9  175.09   16.31   3
  -2   1  -9   74.82   10.92   3
  -2   1  -9   88.36   12.09   4
   2  -1   9   87.73    9.23   2
   2  -1   9   80.05   13.21   1
   3  -1   9   32.89    9.79   1
  -3   1  -9   33.65    7.95   3
   3  -1   9   38.46    6.54   2
  -4   1  -9    4.77    7.29   4
  -4   1  -9   16.28    6.50   3
   4  -1   9   15.42    9.70   1
   5  -1   9   76.90   16.34   1
   6  -1   9    5.50   10.33   1
  -6   1  -9   11.44    7.59   4
   8   0  -9   -0.52   12.10   2
  -8   0   9    1.55    9.14   1
   7   0  -9   10.81    9.70   2
  -7   0   9    3.41    7.13   1
   6   0  -9    2.83    7.64   2
  -6   0   9   13.43    7.95   1
   5   0  -9    3.14    6.83   2
  -5   0   9   10.18    7.23   1
   5   0  -9    5.33    4.98   3
   4   0  -9   54.23   10.27   2
   4   0  -9   46.22    7.76   3
  -4   0   9   46.72    8.90   1
   3   0  -9   97.58   11.36   3
   3   0  -9   85.49   11.61   2
  -3   0   9   92.60   12.75   1
  -2   0   9    4.58    5.43   1
   2   0  -9    1.01    5.08   3
   2   0  -9    3.22    4.65   2
   1   0  -9   54.49    8.28   2
  -1   0   9   60.50   10.94   1
   1   0  -9   54.51    9.59   3
   0   0  -9   95.02   11.37   3
   0   0   9   88.69    8.88   2
   0   0   9   88.49   13.58   1
   1   0   9   66.75    7.49   2
  -1   0  -9   44.57    8.50   3
   1   0   9   54.85   11.41   1
  -1   0  -9   69.11    9.71   4
  -2   0  -9    5.84    5.84   4
  -2   0  -9   17.07    6.44   3
   2   0   9   13.67    6.93   1
  -3   0  -9   59.44   10.11   3
   3   0   9   29.72   10.37   1
   4   0   9   -0.95    9.06   1
  -4   0  -9   -2.92    4.68   4
  -4   0  -9    4.00    6.41   3
  -5   0  -9    1.69    6.61   4
   5   0   9    4.01   10.30   1
  -6   0  -9   -0.46    7.80   4
   6   0   9   20.40   13.31   1
  -8   1   9    5.59    9.37   1
   8  -1  -9    8.85   12.24   2
  -7   1   9   20.94    9.42   1
   7  -1  -9   12.52    9.29   2
  -6   1   9   -0.44    6.71   1
   6  -1  -9   13.82    9.11   2
   5  -1  -9   79.09   10.22   3
  -5   1   9   67.19   11.59   1
   5  -1  -9   90.25   13.93   2
   4  -1  -9    6.27    5.99   3
  -4   1   9    1.50    5.53   1
   4  -1  -9    7.76    6.64   2
  -3   1   9    0.55    5.44   1
   3  -1  -9    6.56    6.28   3
   3  -1  -9   10.93    5.63   2
  -2   1   9   35.60    8.70   1
   2  -1  -9   32.11    8.54   3
   2  -1  -9   38.00    7.24   2
   1  -1  -9   25.53    7.35   3
  -1   1   9   17.50    8.25   1
   1  -1  -9   41.91    6.86   2
   0   1   9    7.54    7.69   1
   0   1   9   12.98    4.46   2
   0  -1  -9   -0.47    6.56   4
   0  -1  -9   -0.77    7.02   3
   1   1   9  247.80   24.40   1
  -1  -1  -9  266.94   21.63   3
   2   1   9   15.23    8.69   1
  -2  -1  -9    6.74    7.19   4
  -2  -1  -9   13.96    6.93   3
   3   1   9   -2.51    8.22   1
  -3  -1  -9    4.26    5.76   4
  -3  -1  -9    3.51    5.32   3
   4   1   9   33.85   13.33   1
  -4  -1  -9   37.35   11.13   3
   5   1   9   26.64   12.36   1
  -5  -1  -9    4.25    7.43   4
   6   1   9   -9.08   13.01   1
  -6  -1  -9    3.26    9.00   4
  -8   2   9   14.28   10.22   1
   8  -2  -9    2.21   10.99   2
   7  -2  -9    3.68    8.92   2
  -7   2   9    5.00    7.57   1
  -6   2   9    7.49    6.88   1
   6  -2  -9    6.06    9.17   2
   5  -2  -9    4.26    4.99   3
   5  -2  -9   16.90    8.54   2
  -5   2   9    7.99    6.29   1
   4  -2  -9   51.50    9.45   3
   4  -2  -9   64.43    9.86   2
  -4   2   9   45.20   10.09   1
   3  -2  -9   53.25    9.43   3
  -3   2   9   42.71    9.20   1
   3  -2  -9   54.01    8.35   2
  -2   2   9    0.35    5.36   1
   2  -2  -9   -0.41    4.41   2
   2  -2  -9    4.37    5.74   3
   1  -2  -9    7.94    6.01   3
  -1   2   9   11.53    7.30   4
  -1   2   9   -2.46    5.24   1
   1  -2  -9    7.71    5.22   2
   0   2   9   -0.08    6.20   1
   0  -2  -9    0.45    5.51   3
  -1  -2  -9   12.60    7.01   3
   1   2   9   13.63    8.29   1
  -1  -2  -9   12.30   10.10   4
   2   2   9  116.22   17.34   1
  -2  -2  -9  142.21   15.86   3
   3   2   9   58.15   13.86   1
  -3  -2  -9   71.11   12.02   3
   4   2   9   10.89   10.44   1
  -4  -2  -9   16.08    7.75   3
  -4  -2  -9    5.87    7.06   4
   5   2   9   40.06   15.98   1
  -6  -2  -9   -4.88    9.08   4
  -8   3   9   15.84   10.07   1
   8  -3  -9   -0.43   10.75   2
  -7   3   9   10.67    7.52   1
   7  -3  -9    4.92   10.46   2
  -6   3   9   -0.89    6.36   1
   6  -3  -9    6.97    8.16   2
  -5   3   9   15.02    7.43   1
   5  -3  -9    7.99    7.94   2
   5  -3  -9   13.47    6.58   3
  -4   3   9   40.12    9.91   1
   4  -3  -9   41.57    8.19   3
   4  -3  -9   23.65    7.28   2
  -3   3   9    9.86    6.89   1
   3  -3  -9   22.00    6.55   3
   3  -3  -9   17.75    6.16   2
   2  -3  -9   53.65    9.08   3
  -2   3   9   50.03   10.55   1
  -2   3   9   39.08    9.21   4
   1  -3  -9  103.58   13.08   3
  -1   3   9   87.32   14.02   1
  -1   3   9   92.63   14.90   4
   0   3   9   16.88    8.68   4
   0  -3  -9    9.93    6.47   3
   0   3   9    8.84    7.27   1
  -1  -3  -9    3.62    9.14   4
   1   3   9   12.49    7.71   1
  -1  -3  -9   29.65    9.78   3
   2   3   9   48.90   12.10   1
  -2  -3  -9   80.36   13.15   3
  -3  -3  -9    0.37    8.01   3
   3   3   9    6.48    9.78   1
  -3  -3  -9    6.81    9.20   4
   4   3   9   19.87   10.74   1
  -4  -3  -9    9.08    8.48   4
   5   3   9   -7.43   11.91   1
  -5  -3  -9    3.11    7.86   4
   8  -4  -9   -7.95   10.11   2
  -8   4   9   -3.61    8.53   1
   7  -4  -9    4.73   10.13   2
  -7   4   9   11.91    8.25   1
   6  -4  -9    3.66    9.03   2
  -6   4   9   12.72    8.16   1
  -5   4   9   -0.28    6.86   1
   5  -4  -9    4.01    7.35   2
   5  -4  -9    6.29    6.95   3
   4  -4  -9   -7.08    5.97   2
  -4   4   9   12.70    7.11   1
   4  -4  -9    4.18    7.08   3
  -3   4   9   31.42    9.57   4
  -3   4   9   26.14    8.35   1
   3  -4  -9    8.37    6.71   3
  -2   4   9   58.81   11.40   1
   2  -4  -9   48.41   10.03   3
  -2   4   9   50.20   11.12   4
  -1   4   9   10.80    8.39   1
   1  -4  -9   15.95    7.69   3
  -1   4   9   26.08    9.50   4
   0   4   9    3.75    6.89   1
   0  -4  -9    4.08    5.87   3
   0   4   9   17.53   10.15   4
   1   4   9   44.38   11.31   1
  -1  -4  -9   41.94   10.50   3
   2   4   9   -8.69    6.35   1
  -2  -4  -9   -3.86    7.51   3
  -2  -4  -9   11.25   10.02   4
  -3  -4  -9    8.82   11.50   4
   3   4   9   35.31   11.97   1
  -3  -4  -9   35.45   10.30   3
   4   4   9    6.36   10.62   1
  -4  -4  -9    3.84    8.88   4
  -5  -4  -9    6.91   10.58   4
   5   4   9    8.17   13.42   1
   8  -5  -9   12.76   11.61   2
  -8   5   9   13.08   11.33   1
  -7   5   9    2.87    8.01   1
   7  -5  -9   22.96   11.31   2
   6  -5  -9   14.37   10.07   2
   6  -5  -9   19.10    7.37   3
  -6   5   9   19.23    9.45   1
   5  -5  -9    9.71    6.74   3
  -5   5   9   13.90    8.32   1
   5  -5  -9   28.31    9.25   2
   4  -5  -9    7.95    6.74   3
  -4   5   9    8.75   10.06   4
  -4   5   9   10.45    6.72   1
  -3   5   9   18.82    8.12   1
   3  -5  -9    5.38    5.66   3
  -3   5   9   14.96   10.13   4
   2  -5  -9   18.86    7.50   3
  -2   5   9   38.45   10.23   1
  -2   5   9   42.31   11.92   4
  -1   5   9    6.25    6.67   1
  -1   5   9   -7.52   10.56   4
   1  -5  -9    3.85    7.83   3
   0   5   9   16.98   11.99   4
   0  -5  -9   -0.42    7.06   3
   0   5   9   18.66    9.74   1
   1   5   9   46.83   15.92   4
   1   5   9   48.45   12.34   1
  -1  -5  -9   40.74   11.69   3
  -2  -5  -9   24.56    9.79   3
   2   5   9   24.40   10.96   1
  -2  -5  -9   10.04   10.77   4
   3   5   9   10.53   10.78   1
  -3  -5  -9   10.17    8.86   3
  -3  -5  -9   14.61   12.07   4
   4   5   9   24.27   14.82   1
  -4  -5  -9   10.01   12.17   4
   7  -6  -9   25.70   11.93   2
  -7   6   9   40.45   12.02   1
   6  -6  -9    4.80    6.34   3
  -6   6   9    2.97    8.47   1
  -5   6   9   17.52    9.26   1
   5  -6  -9   13.31    7.19   3
  -4   6   9   10.68   11.51   4
   4  -6  -9    4.45    5.39   3
  -4   6   9    1.52    8.58   1
   3  -6  -9   15.57    6.45   3
  -3   6   9   10.15   11.10   4
  -3   6   9    9.31    8.32   1
  -2   6   9   22.60    8.82   1
   2  -6  -9    2.40    6.19   3
  -2   6   9   13.54   11.17   4
  -1   6   9   10.16    8.43   1
  -1   6   9   18.33   12.47   4
   1  -6  -9    1.90    6.36   3
   0   6   9   17.53   14.99   4
   0  -6  -9   -2.98    6.01   3
   0   6   9   33.11   11.09   1
   1   6   9   13.48    8.48   1
  -1  -6  -9   -7.60    5.93   3
   1   6   9   12.76   13.96   4
  -2  -6  -9    5.96   11.23   4
   2   6   9   11.80    9.67   1
  -2  -6  -9    4.20    9.30   3
   3   6   9    8.08   12.67   1
  -3  -6  -9   13.30   14.35   4
  -3  -6  -9    2.95    8.13   3
   6  -7  -9    2.34    7.80   3
   5  -7  -9   -5.01    6.98   3
  -5   7   9    4.55   14.03   4
  -5   7   9    5.17    8.75   1
  -4   7   9    4.82   15.58   4
   4  -7  -9    1.22    6.87   3
  -4   7   9   18.60    9.32   1
  -3   7   9    7.69    8.38   1
  -3   7   9    3.98   13.34   4
   3  -7  -9   15.00    7.39   3
  -2   7   9    6.87   13.33   4
  -2   7   9    3.99    7.45   1
   2  -7  -9    4.44    5.58   3
  -1   7   9   11.08   13.42   4
   1  -7  -9   -7.26    6.42   3
  -1   7   9   19.82    9.26   1
   0   7   9   33.75   15.99   4
   0  -7  -9    8.03    9.76   3
   0   7   9   15.55    9.92   1
   1   7   9   -2.78   14.16   4
  -1  -7  -9    6.20    9.35   3
   1   7   9    6.53   10.80   1
  -2  -7  -9    6.46   10.73   3
   2   7   9   18.33   13.02   1
  -3  -7  -9    1.85   10.10   3
  -3  -7  -9    6.03   15.28   4
   6  -8  -9   10.17    8.96   3
  -5   8   9   21.14   18.36   4
   5  -8  -9    6.35    7.51   3
  -4   8   9    5.86   15.10   4
   4  -8  -9   -6.05    7.75   3
  -3   8   9   -1.03    8.95   1
  -3   8   9    2.62   14.39   4
   3  -8  -9   -1.05    8.36   3
   2  -8  -9   -2.14    7.61   3
  -2   8   9   -1.64    8.24   1
  -2   8   9   12.84   14.07   4
  -1   8   9   23.71   14.73   4
   1  -8  -9   -7.82    9.25   3
  -1   8   9   19.25   10.37   1
   0   8   9    3.50   15.02   4
   0  -8  -9   12.89   10.38   3
   0   8   9    6.03   10.27   1
  -1  -8  -9    3.52    9.41   3
   1   8   9   -0.72   14.99   4
   1   8   9   19.59   13.69   1
  -5   9   9   -8.54   17.70   4
   5  -9  -9   12.90    9.28   3
  -4   9   9  -14.01   16.41   4
   4  -9  -9    2.28    8.38   3
  -3   9   9    5.43   16.42   4
   3  -9  -9    1.58    8.21   3
  -2   9   9   23.90   16.96   4
   2  -9  -9    4.96    9.26   3
   1  -9  -9   10.96   12.03   3
  -1   9   9   16.16   10.51   1
  -1   9   9   -2.22   14.78   4
   0   9   9    9.11   17.62   4
   0  -9  -9   -6.73   10.74   3
   0   9   9    7.74   12.04   1
   3 -10  -9   -5.25   10.44   3
  -1 -11  10   12.61   10.50   2
   1  11 -10   11.71   10.59   3
   0 -11  10    6.34    9.94   2
   0  11 -10   17.88   10.65   3
   1 -11  10   38.99   12.11   2
  -1  11 -10   54.61   14.95   3
  -2  11 -10    0.90   11.47   3
   2 -11  10    4.84    9.29   2
   3 -11  10   18.06   11.67   2
  -3  11 -10   28.21   15.20   3
  -2 -10  10    2.24    9.77   2
   2  10 -10    4.75   10.01   3
   1  10 -10   62.25   14.99   3
  -1 -10  10   87.10   14.10   2
   0  10 -10   15.67    9.93   3
   0 -10  10    0.69    8.31   2
   1 -10  10    7.29    9.47   2
  -1  10 -10    0.81    9.09   3
  -2  10 -10   -4.58   10.46   3
   2 -10  10   10.65    8.27   2
  -3  10 -10   19.05   12.62   3
   3 -10  10   17.11    9.42   2
   4 -10  10   19.62    9.88   2
  -4  10 -10   -4.04   12.56   3
   4   9 -10   24.36    9.68   2
   3   9 -10   22.42   10.27   3
  -3  -9  10   20.75    8.90   2
   2   9 -10   19.78   10.02   3
  -2  -9  10    2.35    9.12   2
   1   9 -10   32.36   12.23   3
  -1  -9  10   35.41   10.65   2
   0   9 -10    0.64    8.53   3
   0  -9  10    2.95    8.05   2
   1  -9  10   12.40    8.72   2
  -1   9 -10   29.43   13.08   3
  -2   9 -10   19.33   12.37   3
   2  -9  10   12.28    7.40   2
  -3   9 -10   23.48   14.07   3
   3  -9  10   10.80    7.30   2
   4  -9  10   18.92    9.01   2
  -4   9 -10    1.41   12.41   3
   5  -9  10    7.03    8.54   2
  -5   9 -10   10.88   12.64   3
   5   8 -10   33.02   11.94   2
  -5  -8  10   13.38    9.91   1
   4   8 -10   19.94    9.79   3
  -4  -8  10   15.93    9.11   1
   4   8 -10    3.22    8.99   2
   3   8 -10   11.03    9.48   3
   3   8 -10   11.18    8.10   2
   2   8 -10   29.03   10.02   3
  -2  -8  10   21.51    8.40   2
   1   8 -10   18.87    8.98   3
  -1  -8  10    6.29    8.04   2
   0   8 -10   56.45   13.57   3
   0  -8  10   67.92   11.72   2
   1  -8  10   41.30    8.99   2
  -1   8 -10   41.22   12.99   3
  -2   8 -10   51.98   15.06   3
   2  -8  10   52.04   10.93   2
   3  -8  10    9.81    7.26   2
  -3   8 -10   15.30   11.59   3
  -4   8 -10    4.29   11.32   3
   4  -8  10    5.79    7.35   2
   5  -8  10    1.68    6.93   2
  -5   8 -10   15.75   11.82   3
   5   7 -10    9.18    9.98   2
  -5  -7  10   27.25   11.12   1
  -4  -7  10   19.35    8.89   1
   4   7 -10    1.29    8.39   2
   4   7 -10   33.60   10.88   3
   3   7 -10    9.20    8.41   2
   3   7 -10   34.94   10.35   3
  -3  -7  10    7.85    8.37   1
   2   7 -10   22.63    9.06   3
  -2  -7  10   16.65    6.56   1
   1   7 -10   -6.06    6.97   3
  -1  -7  10    3.90    6.27   2
   0   7 -10   78.32   14.58   3
   0  -7  10   78.79   12.30   2
  -1   7 -10    5.37    9.58   3
   1  -7  10    9.07    6.48   2
   2  -7  10    3.23    5.37   2
  -2   7 -10   13.96   10.92   3
   3  -7  10   46.51    9.01   2
  -3   7 -10   53.10   14.80   3
   4  -7  10   41.89    8.64   2
  -4   7 -10   29.70   12.54   3
   5  -7  10   42.19    9.90   2
  -5   7 -10   36.01   13.24   3
   6  -7  10   25.68   10.07   2
   6   6 -10   26.31   11.07   2
  -6  -6  10   -7.79    8.93   1
  -5  -6  10   -5.96    7.27   1
   5   6 -10    1.91    7.99   2
   4   6 -10   13.89    7.46   2
  -4  -6  10   -0.61    6.33   1
   4   6 -10   21.24   10.13   3
  -3  -6  10   18.12    7.60   1
   3   6 -10   17.05    9.89   3
   3   6 -10   22.42    9.40   2
   2   6 -10    1.12    7.36   3
  -2  -6  10    6.16    5.96   1
   2   6 -10    4.00    6.53   2
  -1  -6  10    6.60    6.38   1
   1   6 -10   13.25    7.25   3
  -1  -6  10   -5.42    5.73   2
   0  -6  10   10.59    6.14   2
   0  -6  10   10.34    6.57   1
   0   6 -10    7.73    6.69   3
  -1   6 -10   10.41    9.80   3
   1  -6  10   12.07    6.01   2
   2  -6  10  107.12   13.18   2
  -2   6 -10   83.69   14.66   3
   3  -6  10    1.71    5.31   2
  -3   6 -10    3.22    8.24   3
  -4   6 -10   36.82   11.68   3
   4  -6  10   32.70    8.56   2
   5  -6  10   21.43    8.03   2
  -5   6 -10   27.34   11.16   3
   6  -6  10   14.47    9.39   2
  -6   6 -10   33.27   13.24   4
  -6  -5  10   16.32    9.59   1
   6   5 -10   28.95   10.81   2
  -5  -5  10   -0.50    7.81   1
   5   5 -10   -9.34    7.79   2
  -4  -5  10    9.93    7.63   1
   4   5 -10   14.14    7.48   3
   4   5 -10   14.33    8.61   2
   3   5 -10   10.81    7.45   2
   3   5 -10   13.62    6.40   3
  -3  -5  10    4.12    5.75   1
   2   5 -10   75.01   13.30   2
  -2  -5  10   63.27   10.57   1
   2   5 -10   67.08   11.41   3
   1   5 -10   31.02    8.45   3
  -1  -5  10   37.62    7.69   2
  -1  -5  10   36.78    8.85   1
   0   5 -10   32.84    8.52   3
   0  -5  10   23.61    7.28   1
   0  -5  10   33.90    7.69   2
   1  -5  10    2.71    6.69   1
   1  -5  10    0.77    4.96   2
  -1   5 -10    6.83    8.04   3
   2  -5  10   19.44    6.32   2
   2  -5  10   23.06    8.55   1
  -2   5 -10   -0.11    7.41   3
   3  -5  10   57.40    9.38   2
  -3   5 -10   72.88   13.10   3
   4  -5  10   11.25    5.98   2
  -4   5 -10    5.27    8.31   3
  -5   5 -10   11.80    9.44   4
  -5   5 -10   13.29   10.55   3
   5  -5  10   15.76    6.77   2
  -6   5 -10   37.16   16.77   4
   6  -5  10   25.06    9.35   2
  -7  -4  10   10.89   11.18   1
   7   4 -10   45.96   14.17   2
   6   4 -10    5.02   10.03   2
  -6  -4  10    2.02    8.47   1
   5   4 -10   13.52    9.52   2
  -5  -4  10   -0.36    6.98   1
   4   4 -10   86.02   11.91   3
  -4  -4  10   57.86   11.65   1
   4   4 -10   56.23   13.25   2
   3   4 -10    9.24    7.96   2
  -3  -4  10   10.03    6.36   1
   3   4 -10   11.94    6.52   3
  -2  -4  10  158.22   16.34   1
   2   4 -10  147.31   18.07   2
   2   4 -10  164.30   17.26   3
  -1  -4  10    1.19    5.67   1
   1   4 -10    4.04    5.03   3
   0  -4  10    3.19    3.72   2
   0   4 -10    5.79    6.20   3
   0  -4  10   -0.57    6.25   1
   1  -4  10   41.71    7.88   2
  -1   4 -10   36.94    9.08   3
   1  -4  10   43.25   10.21   1
   2  -4  10   13.44    5.84   2
  -2   4 -10   22.77    8.30   3
   2  -4  10    9.68    7.63   1
   3  -4  10   -0.16    4.98   2
  -3   4 -10    0.11    6.69   3
   3  -4  10    0.11    8.20   1
  -4   4 -10   80.30   14.82   4
   4  -4  10   68.22   14.39   1
  -4   4 -10   49.58   11.42   3
   4  -4  10   52.75    9.13   2
  -5   4 -10   16.63   12.50   4
   5  -4  10   14.66    7.19   2
   6  -4  10    6.30    8.14   2
  -6   4 -10   25.38   15.90   4
  -7  -3  10    5.69   11.34   1
   7   3 -10   19.85   11.73   2
  -6  -3  10    9.71    9.69   1
   6   3 -10   14.55    9.86   2
  -5  -3  10   16.75    9.20   1
   5   3 -10   19.84   11.59   2
   4   3 -10   11.53    6.03   3
  -4  -3  10   10.03    6.67   1
   4   3 -10   14.39    9.97   2
   3   3 -10    1.62    4.62   3
  -3  -3  10    4.62    6.10   1
   3   3 -10    7.18    6.90   2
   2   3 -10    8.04    5.78   3
  -2  -3  10    1.11    4.72   1
   2   3 -10    0.36    7.16   2
   1   3 -10   35.13    8.02   3
  -1  -3  10   36.01    8.68   1
   1   3 -10   42.89    9.22   2
   0  -3  10  687.05   38.88   2
   0   3 -10  634.56   42.49   3
   0  -3  10  678.39   44.32   1
   1  -3  10  265.03   23.96   1
   1  -3  10  259.76   20.02   2
  -1   3 -10  245.81   21.98   3
   2  -3  10  109.44   11.96   2
  -2   3 -10  113.22   14.95   3
   2  -3  10  121.92   16.18   1
   3  -3  10   16.51    9.45   1
  -3   3 -10   10.36    7.64   4
  -3   3 -10    9.97    6.83   3
   3  -3  10   22.17    5.41   2
   4  -3  10    5.19    8.51   1
   4  -3  10    5.90    5.07   2
  -4   3 -10    7.06    6.64   4
  -4   3 -10    7.82    6.93   3
   5  -3  10   17.19   11.44   1
  -5   3 -10   -0.13    6.99   4
  -6   3 -10   10.38    8.35   4
  -7  -2  10    4.49   10.28   1
   7   2 -10    5.97   10.97   2
  -6  -2  10   20.12   10.53   1
   6   2 -10   -3.10    8.77   2
   5   2 -10    6.07    6.01   3
  -5  -2  10    0.71    7.76   1
   5   2 -10    0.09    9.79   2
   4   2 -10    9.51    5.02   3
   4   2 -10   -2.26    6.92   2
  -4  -2  10   -0.74    5.43   1
  -3  -2  10    6.90    6.69   1
   3   2 -10    6.56    4.72   3
   3   2 -10    6.52    7.26   2
   2   2 -10   21.82    8.43   2
   2   2 -10   35.41    7.24   3
  -2  -2  10   18.72    7.43   1
  -1  -2  10  190.96   18.86   1
   1   2 -10  183.13   17.54   3
   1   2 -10  201.59   17.91   2
   0   2 -10   11.63    6.55   3
   0  -2  10    9.14    7.49   1
   0  -2  10    2.25    4.76   2
   1  -2  10    5.40    5.02   2
  -1   2 -10   18.15    7.15   3
   1  -2  10   18.25    9.28   1
  -2   2 -10    8.00    5.52   3
   2  -2  10   13.25    5.16   2
   2  -2  10    8.71    7.26   1
  -3   2 -10    6.27    7.61   4
   3  -2  10   22.18    6.53   2
  -3   2 -10   13.58    7.03   3
   3  -2  10   24.25   10.17   1
  -4   2 -10    3.99    6.70   4
   4  -2  10   13.92   10.88   1
  -4   2 -10   10.95    7.56   3
   5  -2  10   23.04   12.38   1
  -5   2 -10    8.25    7.21   4
  -6   2 -10    2.58    9.91   4
   6  -2  10   12.36   12.80   1
  -8  -1  10    6.74   11.44   1
   8   1 -10   28.52   14.56   2
   7   1 -10    9.15   11.58   2
  -7  -1  10   -9.36    8.56   1
   6   1 -10   -1.21    9.67   2
  -6  -1  10   -3.11    6.33   1
   5   1 -10    9.21    9.29   2
   5   1 -10    9.87    5.75   3
  -5  -1  10    2.68    7.00   1
   4   1 -10   26.73    6.52   3
   4   1 -10   20.24    9.42   2
  -4  -1  10   21.02    7.98   1
  -3  -1  10   38.66    8.93   1
   3   1 -10   29.17    8.92   2
   3   1 -10   26.44    6.30   3
   2   1 -10   22.20    6.92   2
  -2  -1  10   14.20    7.34   1
   2   1 -10   16.21    5.70   3
   1   1 -10   23.17    6.03   3
  -1  -1  10   23.87    8.64   1
   1   1 -10   25.93    6.88   2
   0  -1  10  333.03   27.25   1
   0   1 -10  298.17   24.02   3
   0  -1  10  296.58   20.38   2
  -1   1 -10    1.60    6.03   3
   1  -1  10    8.04    6.86   1
   1  -1  10   15.72    5.21   2
   2  -1  10    2.10    7.15   1
  -2   1 -10    4.25    5.06   3
   2  -1  10    0.31    4.54   2
  -2   1 -10    1.71    5.90   4
   3  -1  10  101.29   16.42   1
  -3   1 -10  103.33   13.18   3
   4  -1  10    7.72    9.85   1
  -4   1 -10    1.46    6.72   4
  -4   1 -10    5.67    7.36   3
   5  -1  10    7.12   10.82   1
  -5   1 -10   12.81    8.08   4
  -6   1 -10   19.65   10.42   4
   6  -1  10    3.94   11.70   1
   8   0 -10   20.10   12.63   2
  -8   0  10    7.96   10.53   1
  -7   0  10   27.39   11.08   1
   7   0 -10   22.12   12.18   2
   6   0 -10   11.17   10.16   2
  -6   0  10    8.14    7.50   1
   5   0 -10   54.26    8.71   3
  -5   0  10   64.52   11.08   1
   5   0 -10   70.84   13.26   2
   4   0 -10    9.27    6.98   2
  -4   0  10   -0.14    5.70   1
   4   0 -10    9.23    4.71   3
   3   0 -10   14.54    5.40   3
  -3   0  10   -3.15    4.86   1
   3   0 -10    4.50    6.40   2
  -2   0  10    9.93    7.16   1
   2   0 -10   16.64    5.42   3
   2   0 -10    9.68    5.73   2
   1   0 -10   21.42    6.67   2
  -1   0  10   17.99    7.54   1
   1   0 -10    7.81    4.87   3
   0   0  10  125.54   16.50   1
   0   0 -10   89.27   12.29   3
   0   0  10  103.59   10.54   2
  -1   0 -10  135.90   15.24   3
   1   0  10  172.42   19.73   1
   2   0  10   59.68   12.12   1
  -2   0 -10   29.07    8.36   4
  -2   0 -10   46.93   11.72   3
  -3   0 -10    0.87    4.43   4
  -3   0 -10    3.12    7.04   3
   3   0  10    3.57    7.99   1
  -4   0 -10    2.02    6.46   4
   4   0  10    5.73    8.60   1
  -4   0 -10   10.46    7.05   3
   5   0  10    3.34   11.97   1
  -5   0 -10    6.06    7.50   4
   6   0  10   11.42   13.74   1
  -6   0 -10    3.63    8.46   4
   8  -1 -10    6.06   12.24   2
  -8   1  10   17.84    9.72   1
   7  -1 -10   10.89   10.94   2
  -7   1  10    4.24    8.37   1
   6  -1 -10   -5.63    8.98   2
  -6   1  10    5.39    5.87   1
   5  -1 -10    8.88    8.01   2
  -5   1  10    3.66    6.25   1
   5  -1 -10    9.71    3.95   3
   4  -1 -10   14.40    5.59   3
  -4   1  10   -0.01    5.04   1
   4  -1 -10    6.85    7.37   2
  -3   1  10   76.05   12.26   1
   3  -1 -10   56.59    9.38   2
   3  -1 -10   53.49    9.55   3
  -2   1  10   10.26    7.01   1
   2  -1 -10   32.13    6.62   2
   2  -1 -10   18.00    6.21   3
   1  -1 -10   12.04    5.85   2
   1  -1 -10   11.56    6.19   3
  -1   1  10    4.11    7.08   1
   0  -1 -10   14.09    6.71   3
   0   1  10   15.60    8.67   1
  -1  -1 -10   91.91   13.77   4
  -1  -1 -10   85.12   12.34   3
   1   1  10   75.83   13.85   1
  -2  -1 -10    9.33    8.24   4
  -2  -1 -10   32.33    8.92   3
   2   1  10   31.27   10.52   1
   3   1  10    9.52    9.54   1
  -3  -1 -10    3.54    6.09   4
  -3  -1 -10    6.89    6.67   3
  -4  -1 -10    0.16    6.85   4
  -4  -1 -10   12.09    9.21   3
   4   1  10   -1.58    9.89   1
   5   1  10   25.78   12.84   1
  -5  -1 -10   -1.43    6.56   4
   8  -2 -10    8.54   11.97   2
  -8   2  10    8.01   10.03   1
  -7   2  10    6.10    7.76   1
   7  -2 -10   12.71   10.68   2
  -6   2  10    9.23    6.29   1
   6  -2 -10   -5.63    8.94   2
  -5   2  10    4.34    7.15   1
   5  -2 -10    3.55    7.62   2
   5  -2 -10   11.26    6.33   3
   4  -2 -10   11.61    7.81   2
   4  -2 -10   18.70    6.97   3
  -4   2  10   17.31    7.84   1
   3  -2 -10   44.23    8.48   3
  -3   2  10   13.35    7.14   1
   3  -2 -10   18.78    6.55   2
   2  -2 -10    7.58    6.22   2
   2  -2 -10   16.48    7.94   3
  -2   2  10   -0.70    7.09   1
  -1   2  10   -1.63    6.92   1
   1  -2 -10    3.89    5.96   3
   0  -2 -10    3.06    8.15   3
   0   2  10    4.88    6.07   1
   0  -2 -10   13.93   10.24   4
  -1  -2 -10   72.05   12.04   3
   1   2  10   79.19   13.96   1
  -1  -2 -10   32.65   12.53   4
  -2  -2 -10    8.99    6.54   4
  -2  -2 -10    2.65    7.20   3
   2   2  10    1.30    8.76   1
  -3  -2 -10    8.31    7.94   3
   3   2  10   24.09   11.10   1
  -3  -2 -10    2.59    6.57   4
  -4  -2 -10    7.89    7.83   4
  -4  -2 -10   16.40    8.46   3
   4   2  10    7.83   11.34   1
  -5  -2 -10    1.58    8.41   4
   5   2  10    3.72   13.12   1
   8  -3 -10   -4.01   12.28   2
  -8   3  10    6.34    9.77   1
   7  -3 -10   15.22   11.35   2
  -7   3  10    3.52    7.90   1
  -6   3  10    7.67    7.41   1
   6  -3 -10   10.37    9.71   2
   5  -3 -10   20.29    8.46   2
  -5   3  10    9.11    7.35   1
   5  -3 -10   24.00    7.87   3
   4  -3 -10   21.73    8.40   2
  -4   3  10   13.02    7.77   1
   4  -3 -10   29.02    7.83   3
   3  -3 -10    3.86    5.29   3
  -3   3  10    6.03    6.61   1
  -2   3  10   30.61    9.19   1
   2  -3 -10   17.66    8.11   3
   1  -3 -10   45.86   11.09   3
  -1   3  10   28.74    9.77   1
   0  -3 -10   20.64    8.77   3
   0   3  10    9.68    7.59   1
   1   3  10   21.49    9.24   1
  -1  -3 -10   19.25   11.20   4
  -1  -3 -10   24.27    9.39   3
  -2  -3 -10   10.60    9.58   4
  -2  -3 -10    4.32    8.76   3
   2   3  10   -2.60    6.90   1
  -3  -3 -10    0.99    8.10   3
  -3  -3 -10    8.45    8.81   4
   3   3  10   12.08   11.43   1
   4   3  10    4.88   12.57   1
  -4  -3 -10    4.96    8.80   4
  -5  -3 -10    3.08    8.90   4
   8  -4 -10    9.89   12.11   2
  -8   4  10    6.46   10.12   1
  -7   4  10   12.39    9.07   1
   7  -4 -10   20.24   11.67   2
  -6   4  10    7.81    7.58   1
   6  -4 -10   -0.13    9.71   2
  -5   4  10   19.95    8.96   1
   5  -4 -10    9.41    8.08   3
   5  -4 -10   15.12    8.75   2
   4  -4 -10    4.77    7.08   3
  -4   4  10    5.57    7.54   1
  -3   4  10   50.00   11.71   1
   3  -4 -10   35.41    9.50   3
  -2   4  10   44.43   10.96   1
   2  -4 -10   33.30   10.10   3
  -1   4  10    4.25    8.33   1
  -1   4  10    6.86    9.35   4
   1  -4 -10    2.21    7.25   3
   0   4  10   -5.89    9.17   4
   0  -4 -10   -8.34    6.30   3
   0   4  10    6.34    7.92   1
  -1  -4 -10    6.32    8.90   3
   1   4  10   15.68    8.85   1
  -1  -4 -10   24.79   11.77   4
  -2  -4 -10   26.17   10.75   3
   2   4  10   14.73    9.32   1
  -2  -4 -10   14.90   12.27   4
  -3  -4 -10    7.71   12.11   4
  -3  -4 -10   17.29   10.31   3
   3   4  10   19.80   11.93   1
  -4  -4 -10    4.41    9.17   4
   4   4  10    3.23   13.08   1
   7  -5 -10    8.22   11.47   2
  -7   5  10   13.87   10.32   1
   6  -5 -10   13.22   10.41   2
  -6   5  10    6.74    8.72   1
   6  -5 -10   24.86    9.73   3
   5  -5 -10   10.69    7.94   3
  -5   5  10    9.29    7.94   1
  -4   5  10   -2.21    7.22   1
   4  -5 -10   25.52    9.36   3
  -3   5  10    3.60    7.97   1
   3  -5 -10   19.31    7.11   3
  -2   5  10    3.76   10.12   4
  -2   5  10    9.64    8.32   1
  -1   5  10   67.01   14.31   1
   1  -5 -10   64.07   12.58   3
  -1   5  10   69.46   16.85   4
   0   5  10   33.53   13.85   4
   0   5  10   29.17    9.78   1
   0  -5 -10   39.77   10.32   3
   1   5  10    9.19    9.54   1
  -1  -5 -10   11.88    8.93   3
  -2  -5 -10   -2.50   11.31   4
   2   5  10   40.56   14.19   1
  -2  -5 -10   25.71   10.89   3
   3   5  10    3.78   11.39   1
  -3  -5 -10    3.34   13.40   4
  -3  -5 -10   -0.45    9.10   3
  -7   6  10   -1.06   10.36   1
   6  -6 -10    8.75    8.75   3
  -6   6  10    4.11    8.51   1
   5  -6 -10    8.91    7.14   3
  -5   6  10   -5.35    8.49   1
  -4   6  10   17.20    9.10   1
   4  -6 -10    7.22    5.95   3
  -3   6  10   -3.55    7.95   1
   3  -6 -10    8.95    6.58   3
   2  -6 -10    3.83    5.44   3
  -2   6  10   34.47   10.90   1
  -2   6  10   17.21   12.20   4
   1  -6 -10   19.59    9.79   3
  -1   6  10    7.43    9.77   1
  -1   6  10   13.22   15.33   4
   0   6  10    1.10   12.73   4
   0   6  10    6.83    7.48   1
   0  -6 -10    2.19    9.38   3
   1   6  10   17.86   15.39   4
   1   6  10   12.13    9.26   1
  -1  -6 -10   23.42    9.95   3
  -1  -6 -10   23.67   10.00   3
  -2  -6 -10   18.72   12.47   4
  -2  -6 -10    9.32   10.14   3
   2   6  10   -7.08   11.23   1
  -3  -6 -10   10.89   10.53   3
  -3  -6 -10   16.87   15.43   4
   6  -7 -10   15.84    8.48   3
  -6   7  10   12.39   11.32   1
   5  -7 -10   13.79    8.36   3
  -5   7  10   18.69   11.44   1
   4  -7 -10   10.54    7.97   3
  -4   7  10   14.19   10.00   1
   3  -7 -10    2.31    7.67   3
  -3   7  10    9.87    9.13   1
  -3   7  10   10.50   12.54   4
   2  -7 -10  -11.37    6.54   3
  -2   7  10   18.18    9.70   1
  -2   7  10   -0.78   12.53   4
   1  -7 -10   -1.81    9.54   3
  -1   7  10   15.78   13.89   4
  -1   7  10    0.19    8.55   1
   0   7  10   15.59   13.94   4
   0  -7 -10    6.45    8.85   3
   0   7  10    7.61   10.13   1
  -1  -7 -10    0.91    9.64   3
   1   7  10    6.23   16.61   4
   1   7  10    4.79   10.80   1
  -2  -7 -10   17.15   11.73   3
  -2  -7 -10    7.27   13.09   4
   5  -8 -10   17.13    9.19   3
  -4   8  10   16.05   10.65   1
   4  -8 -10  -12.80    7.47   3
  -3   8  10   16.99    9.78   1
   3  -8 -10    9.09    8.03   3
  -3   8  10    0.08   12.93   4
   2  -8 -10    3.50    7.51   3
  -2   8  10    2.22    9.75   1
  -2   8  10    8.26   15.03   4
  -1   8  10   -1.99   15.04   4
   1  -8 -10   12.15   10.59   3
  -1   8  10    9.42   11.39   1
   0   8  10    5.34   15.51   4
   0  -8 -10   -1.28   10.45   3
   0   8  10   11.79   11.53   1
   4  -9 -10   11.53    8.87   3
  -3   9  10   -0.35   15.66   4
   3  -9 -10    8.24    9.16   3
   2  -9 -10   23.20   11.13   3
  -2   9  10   22.40   12.88   1
  -2   9  10   -0.10   15.99   4
   2  10 -11   23.33   12.42   3
  -2 -10  11   12.92   10.47   2
  -1 -10  11    9.58    8.92   2
   1  10 -11   29.25   12.58   3
   0 -10  11   56.37   14.19   2
   0  10 -11   62.20   16.38   3
   1 -10  11    9.05    9.86   2
  -1  10 -11   10.32   12.21   3
  -2  10 -11    0.98   10.74   3
   2 -10  11   22.91   10.03   2
  -3  10 -11   11.84   12.83   3
   3 -10  11    2.91    8.84   2
   3   9 -11   25.10   10.75   3
  -3  -9  11   -5.92    8.74   2
   2   9 -11   33.33   13.84   3
  -2  -9  11   14.71   10.35   2
  -1  -9  11    1.84    9.27   2
   1   9 -11    0.03   10.79   3
   0  -9  11    1.22   10.56   2
   0   9 -11    1.52    9.66   3
  -1   9 -11   -1.52   12.91   3
   1  -9  11    1.34    6.63   2
   2  -9  11   94.09   15.62   2
  -2   9 -11   64.04   18.15   3
  -3   9 -11    9.47   12.67   3
   3  -9  11    3.59    7.87   2
   4  -9  11   19.70   10.85   2
  -4   9 -11   23.89   15.09   3
   4   8 -11    8.41    9.86   2
   4   8 -11   26.90   11.45   3
   3   8 -11   18.68   11.65   3
   2   8 -11   28.00   12.90   3
  -2  -8  11   27.52   10.61   2
   1   8 -11    1.51    8.33   3
  -1  -8  11   13.82    8.65   2
   0   8 -11   26.25   11.39   3
   0  -8  11   22.66    9.07   2
   1  -8  11    4.15    6.72   2
  -1   8 -11    8.10   11.30   3
  -2   8 -11   52.12   16.04   3
   2  -8  11   51.60   11.56   2
   3  -8  11    5.86    6.49   2
  -3   8 -11   -5.37   11.37   3
  -4   8 -11   19.38   13.25   3
   4  -8  11   12.43    8.15   2
  -5   8 -11   -2.86   11.57   3
   5  -8  11    6.77    8.89   2
  -5  -7  11    2.30    8.84   1
   5   7 -11   16.69    9.09   2
   4   7 -11   19.62   10.65   2
  -4  -7  11   18.16    9.29   1
   4   7 -11   34.49   11.77   3
   3   7 -11    4.43    8.61   3
  -3  -7  11    2.53    6.62   1
   3   7 -11   -3.29    6.26   2
  -2  -7  11   38.07    9.10   2
  -2  -7  11   45.80   10.19   1
   2   7 -11   60.56   12.42   3
   1   7 -11   22.35    9.43   3
  -1  -7  11   23.88    7.41   2
   0   7 -11   57.36   11.96   3
   0  -7  11   52.55    9.95   2
  -1   7 -11   -6.82    9.95   3
   1  -7  11    5.10    5.94   2
   2  -7  11    6.93    5.62   2
  -2   7 -11    9.85   11.79   3
   3  -7  11   10.09    6.48   2
  -3   7 -11    1.95   10.50   3
   4  -7  11   14.73    7.80   2
  -4   7 -11   12.52   11.17   3
  -5   7 -11   -4.44   12.34   3
   5  -7  11   14.84    7.47   2
  -5  -6  11   12.10   10.04   1
   5   6 -11   20.05   11.08   2
   4   6 -11   18.74    9.82   2
  -4  -6  11   -2.82    7.53   1
   4   6 -11   30.34   10.19   3
   3   6 -11   19.96    9.46   3
   3   6 -11   17.51    9.61   2
  -3  -6  11    7.24    6.92   1
  -2  -6  11    0.99    5.81   1
   2   6 -11   -3.01    6.98   2
   2   6 -11    7.41    8.13   3
   1   6 -11    4.82    8.10   3
  -1  -6  11    3.92    6.33   1
  -1  -6  11   13.70    6.80   2
   0   6 -11   11.13    8.00   3
   0  -6  11   22.25    8.00   2
   0  -6  11   19.29    8.64   1
   1  -6  11   -4.04    6.07   2
  -1   6 -11    6.00    8.63   3
   2  -6  11   37.72    8.97   2
  -2   6 -11   36.27   10.75   3
   3  -6  11   14.54    7.26   2
  -3   6 -11    5.82    9.66   3
  -4   6 -11   31.08   12.45   3
   4  -6  11   27.24    7.94   2
  -5   6 -11   -7.62   11.04   3
   5  -6  11   -1.88    7.46   2
   6   5 -11    5.31    9.56   2
  -6  -5  11    7.59    9.95   1
   5   5 -11    3.26   10.05   2
  -5  -5  11    5.74    8.55   1
  -4  -5  11    3.12    7.06   1
   4   5 -11   19.87    8.48   3
   4   5 -11   10.53   10.63   2
   3   5 -11   15.85   10.39   2
  -3  -5  11   13.22    7.81   1
   3   5 -11    0.84    6.54   3
   2   5 -11   19.67    9.43   2
  -2  -5  11   14.48    6.89   1
   2   5 -11   10.06    6.97   3
  -1  -5  11   55.84   10.18   1
  -1  -5  11   53.42    9.78   2
   1   5 -11   53.80   11.53   3
   0  -5  11   34.21    9.38   1
   0   5 -11   46.53   10.35   3
   0  -5  11   25.67    7.57   2
   1  -5  11   23.33   11.01   1
  -1   5 -11   24.18    9.42   3
   1  -5  11   28.51    7.94   2
   2  -5  11   52.96    9.52   2
   2  -5  11   33.90   11.06   1
  -2   5 -11   39.14   11.86   3
  -3   5 -11    0.47    6.85   3
   3  -5  11    2.85    5.24   2
   4  -5  11   11.61    7.02   2
  -4   5 -11    5.80    9.05   3
   5  -5  11   38.37    9.51   2
  -6  -4  11   16.82   10.86   1
   6   4 -11   24.87   11.97   2
  -5  -4  11   -0.35    6.97   1
   5   4 -11    9.69   10.77   2
   4   4 -11   29.12    8.55   3
   4   4 -11   21.62   10.24   2
  -4  -4  11   22.83    8.32   1
   3   4 -11   22.33    6.82   3
   3   4 -11   19.59   10.39   2
  -3  -4  11   23.08    8.64   1
   2   4 -11   29.00   10.24   2
   2   4 -11   18.38    7.65   3
  -2  -4  11   16.03    7.02   1
  -1  -4  11    3.55    6.26   1
   1   4 -11   10.60    5.69   3
  -1  -4  11   17.56    6.28   2
   0   4 -11   57.05   10.84   3
   0  -4  11   60.97   11.30   1
   0  -4  11   64.22    9.97   2
  -1   4 -11   11.32    8.32   3
   1  -4  11   12.98    6.68   2
   1  -4  11   16.86    8.25   1
   2  -4  11   -4.99    4.50   2
  -2   4 -11    7.34    7.58   3
   2  -4  11    2.80    7.36   1
  -3   4 -11   30.34    9.05   3
   3  -4  11   23.37    7.29   2
   3  -4  11   27.56   11.09   1
  -4   4 -11    2.67    8.29   3
   4  -4  11    7.80    5.65   2
   5  -4  11   22.58    7.24   2
   7   3 -11   12.49   12.83   2
  -7  -3  11   -5.85   10.60   1
   6   3 -11   -4.51   12.45   2
  -6  -3  11    3.47    9.66   1
   5   3 -11    3.87   10.71   2
  -5  -3  11   21.90    9.84   1
   4   3 -11    2.77    5.58   3
  -4  -3  11    4.68    6.37   1
   4   3 -11    9.46    9.32   2
   3   3 -11    6.61    5.22   3
   3   3 -11    4.42    8.95   2
  -3  -3  11    6.90    7.40   1
  -2  -3  11   66.14   11.84   1
   2   3 -11   70.51   12.60   2
   2   3 -11   78.09   11.52   3
   1   3 -11    1.38    4.75   3
  -1  -3  11    1.08    5.80   1
   0  -3  11  184.68   19.50   1
   0  -3  11  173.28   15.57   2
   0   3 -11  150.03   17.36   3
   1  -3  11    8.82    8.36   1
   1  -3  11   22.43    5.89   2
  -1   3 -11    7.79    7.56   3
   2  -3  11    2.94    5.30   2
  -2   3 -11   -5.38    7.08   3
   2  -3  11    3.70    7.90   1
   3  -3  11    4.66    5.32   2
   3  -3  11   29.01   10.68   1
  -3   3 -11   21.71    7.58   3
  -4   3 -11    8.11    7.78   3
   4  -3  11    8.93   10.27   1
   5  -3  11   16.21   12.86   1
  -6   3 -11   10.08    9.56   4
   7   2 -11   20.38   13.83   2
  -7  -2  11    6.29   11.56   1
   6   2 -11   20.11   12.42   2
  -6  -2  11    5.61    9.62   1
  -5  -2  11   -3.77    6.03   1
   5   2 -11   10.07    5.43   3
   5   2 -11   11.61    8.71   2
   4   2 -11   18.49    9.34   2
  -4  -2  11   11.46    8.21   1
   4   2 -11   15.34    6.76   3
   3   2 -11   62.54   10.11   3
   3   2 -11   79.04   12.87   2
  -3  -2  11   52.30   10.97   1
   2   2 -11    9.43    5.21   3
   2   2 -11    5.11    6.02   2
  -2  -2  11   -0.16    6.32   1
  -1  -2  11  358.86   29.45   1
   1   2 -11  364.20   27.93   3
   0   2 -11   34.26    8.93   3
   0  -2  11   46.87   10.74   1
   0  -2  11   35.24    7.67   2
   1  -2  11   17.91   10.08   1
  -1   2 -11   19.23    8.27   3
   1  -2  11   22.12    6.46   2
  -2   2 -11   -5.21    5.44   3
   2  -2  11   16.58    5.30   2
   2  -2  11    0.55    7.99   1
   3  -2  11   28.00   12.21   1
  -3   2 -11   37.29    9.83   3
   4  -2  11   10.43   11.17   1
  -4   2 -11    6.45    8.33   3
   5  -2  11   23.70   12.88   1
  -5   2 -11    7.14    8.38   4
   7   1 -11    5.38   11.02   2
  -7  -1  11    6.96    8.75   1
   6   1 -11    2.36    9.69   2
  -6  -1  11    2.88    8.47   1
   5   1 -11   17.25   10.74   2
   5   1 -11    4.93    4.74   3
  -5  -1  11   13.49    7.08   1
   4   1 -11    5.74    9.29   2
   4   1 -11   14.68    5.57   3
  -4  -1  11   27.09    9.05   1
   3   1 -11    1.18    7.29   2
   3   1 -11    1.88    3.92   3
  -3  -1  11   -4.08    5.91   1
   2   1 -11    7.49    7.27   2
  -2  -1  11   29.90    8.12   1
   2   1 -11   18.80    6.23   3
   1   1 -11   11.59    5.99   3
  -1  -1  11   18.34    8.86   1
   1   1 -11   25.70    7.89   2
   0   1 -11   15.56    6.82   3
   0  -1  11   12.19    6.29   2
   0  -1  11   14.49    9.41   1
  -1   1 -11  237.71   21.90   3
   1  -1  11  239.90   24.92   1
   1  -1  11  237.26   17.38   2
   2  -1  11   18.85   10.25   1
  -2   1 -11   12.91    6.61   3
   3  -1  11   12.80   10.13   1
  -3   1 -11    8.38    7.36   3
  -4   1 -11   -0.16    7.12   3
   4  -1  11   20.31   12.76   1
  -4   1 -11   12.88    7.54   4
  -5   1 -11    8.52    8.09   4
   5  -1  11    7.57   13.63   1
  -7   0  11   21.25   10.12   1
   7   0 -11    7.57   11.64   2
   6   0 -11   -2.90    9.68   2
  -6   0  11   -3.46    6.72   1
   5   0 -11    6.25    4.74   3
  -5   0  11    3.56    6.55   1
   5   0 -11   -3.13    9.38   2
   4   0 -11    7.13    8.68   2
   4   0 -11   12.01    5.34   3
  -4   0  11    8.22    7.19   1
   3   0 -11   28.61    7.10   3
  -3   0  11   18.90    7.95   1
   3   0 -11    8.72    7.22   2
  -2   0  11    6.70    6.60   1
   2   0 -11    7.47    6.26   3
   2   0 -11   10.26    6.08   2
   1   0 -11    1.80    4.63   3
  -1   0  11   -0.77    6.02   1
   0   0 -11   32.90    8.69   3
   0   0  11   34.42   10.40   1
  -1   0 -11    7.19   10.35   3
   1   0  11    6.47    8.91   1
  -2   0 -11   -1.36    7.51   3
   2   0  11   10.08    8.63   1
  -3   0 -11   14.37    8.07   3
   3   0  11    5.96    9.63   1
   4   0  11   10.55   12.06   1
  -4   0 -11   12.03    8.68   3
  -4   0 -11   -0.87    7.56   4
   5   0  11   12.73   11.45   1
  -5   0 -11    8.16    8.86   4
  -7   1  11    9.37    8.94   1
   7  -1 -11    8.51   10.32   2
   6  -1 -11    6.04    9.52   2
  -6   1  11    7.07    7.34   1
   5  -1 -11   27.46    6.42   3
  -5   1  11   10.73    7.50   1
   5  -1 -11   15.87   10.03   2
   4  -1 -11    6.66    8.56   2
  -4   1  11    1.61    5.80   1
   4  -1 -11   13.71    6.05   3
  -3   1  11   29.01    9.44   1
   3  -1 -11   26.45    9.15   2
   3  -1 -11   30.79    8.14   3
   2  -1 -11    9.25    6.49   3
   2  -1 -11   12.65    6.25   2
  -2   1  11   -0.62    6.29   1
  -1   1  11   -2.55    6.19   1
   1  -1 -11   13.43    6.97   3
   0  -1 -11   -1.24    6.88   3
   0   1  11    5.70    8.36   1
   1   1  11   17.86    9.25   1
  -1  -1 -11   13.65    7.99   3
  -2  -1 -11   37.25    9.18   3
   2   1  11   41.14   12.07   1
  -3  -1 -11    3.45    6.28   4
  -3  -1 -11   23.13   14.27   3
   3   1  11    3.12    9.44   1
   4   1  11    6.37   12.50   1
  -4  -1 -11   11.52    9.02   3
  -4  -1 -11    2.84    7.00   4
  -5  -1 -11   18.19   10.79   4
   5   1  11    3.15   11.95   1
  -7   2  11    3.06    8.32   1
   7  -2 -11   -9.22   10.54   2
   6  -2 -11   23.28   10.62   2
  -6   2  11   18.36    9.44   1
   5  -2 -11    0.40    8.76   2
  -5   2  11    7.04    7.07   1
   5  -2 -11    1.04    5.80   3
   4  -2 -11   21.50    9.58   2
   4  -2 -11   11.99    7.56   3
  -4   2  11    4.60    7.21   1
  -3   2  11    8.77    7.66   1
   3  -2 -11   20.95    8.20   3
   3  -2 -11   25.21    7.45   2
   2  -2 -11   14.28    7.79   3
  -2   2  11    9.26    8.76   1
   1  -2 -11   38.24   10.54   3
  -1   2  11   10.89    8.36   1
   0   2  11   10.56    8.83   1
   0  -2 -11   12.97    8.64   3
  -1  -2 -11   -0.73    8.36   3
   1   2  11   -0.13    9.09   1
  -2  -2 -11   -8.28    5.77   3
  -2  -2 -11    7.22    7.33   4
   2   2  11    5.67    8.25   1
  -3  -2 -11    8.23    8.14   3
   3   2  11    7.38    9.81   1
  -3  -2 -11    8.91    7.23   4
   4   2  11   20.19   14.19   1
  -4  -2 -11   -0.70    7.62   4
   7  -3 -11   10.19   12.23   2
  -7   3  11   12.39    9.57   1
  -6   3  11   -1.44    7.35   1
   6  -3 -11    1.01    8.81   2
   5  -3 -11   11.30    7.08   3
   5  -3 -11    7.55    9.01   2
  -5   3  11   -2.09    6.83   1
  -4   3  11    7.62    7.16   1
   4  -3 -11   14.93    7.66   3
   3  -3 -11   26.78    7.94   3
  -3   3  11   25.11   10.28   1
   2  -3 -11   76.87   12.24   3
  -2   3  11   56.98   12.50   1
  -1   3  11    4.95    8.33   1
   1  -3 -11    8.06    8.94   3
   0   3  11    3.03    8.84   1
   0  -3 -11   12.40    8.25   3
   1   3  11   12.75    8.03   1
  -1  -3 -11   11.44    9.69   3
   2   3  11   -1.88    9.56   1
  -2  -3 -11   12.41    8.92   4
  -2  -3 -11    1.27    8.26   3
  -3  -3 -11    6.20    7.70   3
  -3  -3 -11    7.58    7.98   4
   3   3  11   10.98   11.38   1
   4   3  11   32.28   14.19   1
  -4  -3 -11    2.94    9.26   4
   7  -4 -11   11.86   12.05   2
  -7   4  11   10.48    9.73   1
   6  -4 -11    6.28    9.64   2
  -6   4  11   17.69    9.47   1
   5  -4 -11   20.14   10.07   3
  -5   4  11   11.87    8.36   1
   4  -4 -11   25.84    9.09   3
  -4   4  11   17.59    9.50   1
   3  -4 -11  -13.28    5.62   3
  -3   4  11   -2.97    7.87   1
  -2   4  11    6.93    8.56   1
   2  -4 -11   -8.76    5.98   3
  -1   4  11   13.46    8.74   1
   1  -4 -11    9.07    8.94   3
   0  -4 -11    9.41    9.92   3
   0   4  11   18.46    8.71   1
  -1  -4 -11    7.43    9.87   3
   1   4  11   19.65    9.76   1
  -1  -4 -11   23.44   13.76   4
  -2  -4 -11    4.33   13.23   4
   2   4  11   20.99   11.08   1
  -2  -4 -11   37.95   12.51   3
  -3  -4 -11   -1.94    8.69   4
   3   4  11   13.18   11.60   1
  -3  -4 -11   -1.22    9.55   3
  -7   5  11   13.91   10.32   1
   6  -5 -11   27.81   10.82   3
  -6   5  11    8.31    9.80   1
   5  -5 -11    3.83    8.11   3
  -5   5  11    5.67    7.92   1
   4  -5 -11   18.05    7.53   3
  -4   5  11   14.82    9.43   1
  -3   5  11   -3.68    8.68   1
   3  -5 -11   16.10    7.13   3
  -2   5  11   17.80    9.66   1
   2  -5 -11   -2.05    7.26   3
   1  -5 -11   -0.83    9.06   3
  -1   5  11    0.49    7.91   1
   0   5  11   16.49    9.00   1
   0  -5 -11   19.03   10.84   3
   0   5  11   20.67   15.85   4
  -1  -5 -11   24.35   12.22   4
   1   5  11   20.60   11.66   1
  -1  -5 -11   29.86   11.95   3
   2   5  11    7.67   10.30   1
  -2  -5 -11   -3.55   10.11   3
  -2  -5 -11   24.40   14.13   4
  -3  -5 -11    6.05   10.94   3
  -3  -5 -11   39.50   15.52   4
   6  -6 -11  -10.73   11.08   3
  -6   6  11    9.62   11.01   1
  -5   6  11    1.51   10.14   1
   5  -6 -11   -5.16    7.37   3
  -4   6  11   22.89   10.41   1
   4  -6 -11   16.74    9.60   3
  -3   6  11    7.73    9.13   1
   3  -6 -11   18.31    6.98   3
  -2   6  11    9.00    8.47   1
   2  -6 -11    2.70    6.25   3
   1  -6 -11   -7.33    8.10   3
  -1   6  11   -1.03    9.96   1
   0  -6 -11    2.47   10.86   3
   0   6  11   20.94   14.67   4
   0   6  11    4.09    8.83   1
  -1  -6 -11   31.75   14.03   4
   1   6  11   -2.17   10.88   1
  -1  -6 -11    4.22    9.57   3
  -2  -6 -11   19.19   12.52   3
   2   6  11    8.78   14.07   1
  -2  -6 -11    7.81   14.36   4
  -5   7  11    0.28   10.84   1
   5  -7 -11   22.18   13.08   3
  -4   7  11    6.23   10.02   1
   3  -7 -11   15.55    9.15   3
  -3   7  11    5.43   11.10   1
  -2   7  11   -3.38    8.20   1
   2  -7 -11   18.23    9.09   3
  -1   7  11    2.98   10.86   1
  -1   7  11   -8.22   13.79   4
   1  -7 -11   -1.70    8.92   3
   0  -7 -11    1.20    9.11   3
   0  -7 -11    1.68    9.10   3
   0   7  11    9.74   12.43   1
   0   7  11   14.13   15.85   4
  -1  -7 -11   -1.98   10.19   3
  -4   8  11   12.39   11.56   1
   4  -8 -11   19.84    9.63   3
   3  -8 -11   21.62    9.98   3
  -3   8  11    1.99   11.39   1
  -2   8  11   -1.40   10.55   1
   2  -8 -11   11.08    8.83   3
   1  -8 -11   -1.48   11.14   3
   0  10 -12   53.41   16.30   3
   0 -10  12   31.04   12.87   2
  -1  10 -12   -2.48   12.68   3
   1 -10  12   14.13   10.53   2
   2   9 -12   31.99   14.79   3
  -2  -9  12   38.71   12.04   2
   1   9 -12   17.51   14.51   3
  -1  -9  12   18.01   10.14   2
   0   9 -12   42.17   15.03   3
   0  -9  12   37.68   12.03   2
   1  -9  12   14.22    9.07   2
  -1   9 -12    0.82   13.52   3
  -2   9 -12   44.66   16.24   3
   2  -9  12   45.74   12.62   2
   3  -9  12   12.93    9.30   2
  -3   9 -12   17.85   13.36   3
   3   8 -12   11.20   11.99   3
  -3  -8  12    5.53   10.17   2
   2   8 -12   25.71   12.77   3
  -2  -8  12   11.04    9.42   2
  -1  -8  12   17.64    9.78   2
   1   8 -12   31.13   12.51   3
   0  -8  12   25.62   10.21   2
   0   8 -12   28.76   11.40   3
   1  -8  12   39.12   10.05   2
  -1   8 -12   43.80   17.10   3
  -2   8 -12   20.40   13.14   3
   2  -8  12   24.61    9.18   2
   3  -8  12   11.10    8.06   2
  -3   8 -12   -6.89   12.30   3
   4  -8  12    7.95    8.04   2
  -4   8 -12    0.15   12.82   3
   4   7 -12   22.49   11.13   3
  -4  -7  12   -3.36    8.02   1
   4   7 -12    1.52   10.17   2
   3   7 -12    2.83    8.77   2
   3   7 -12   43.89   11.95   3
  -3  -7  12   25.62    9.35   1
   2   7 -12   12.94   10.51   3
  -2  -7  12    2.50    7.39   2
  -1  -7  12    2.61    7.07   2
   1   7 -12   18.54   10.84   3
   0  -7  12   12.01    7.40   2
   0   7 -12   17.33   10.59   3
   1  -7  12   43.79   10.99   2
  -1   7 -12   38.12   14.68   3
  -2   7 -12    4.21   11.02   3
   2  -7  12   -5.81    6.83   2
   3  -7  12   28.21    9.47   2
  -3   7 -12   24.68   13.41   3
  -4   7 -12   20.35   12.89   3
   4  -7  12   14.08    7.65   2
   5   6 -12   23.84   11.70   2
  -5  -6  12    8.41    9.52   1
   4   6 -12   15.77   11.30   3
   4   6 -12   -1.01   11.01   2
  -4  -6  12   10.76    8.50   1
   3   6 -12    2.01    9.36   2
   3   6 -12   20.02   10.24   3
  -3  -6  12   13.91    8.23   1
  -2  -6  12    4.57    6.81   1
   2   6 -12   13.94    7.96   3
  -2  -6  12   10.81    7.14   2
  -1  -6  12   48.88    9.52   2
  -1  -6  12   35.09    9.20   1
   1   6 -12   49.95   11.93   3
   0  -6  12   40.28    9.30   2
   0   6 -12   15.37    7.89   3
  -1   6 -12    4.22    8.84   3
   1  -6  12   11.73    7.11   2
  -2   6 -12   14.09    9.37   3
   2  -6  12    4.17    6.58   2
  -3   6 -12   16.60   10.59   3
   3  -6  12    4.93    5.46   2
   4  -6  12   21.18    8.72   2
  -4   6 -12   26.15   13.35   3
   5  -6  12   17.79    9.68   2
   5   5 -12    3.19   12.23   2
  -5  -5  12    6.16    9.32   1
   4   5 -12   22.62    9.65   3
  -4  -5  12    8.24    7.78   1
   4   5 -12   10.80   10.98   2
  -3  -5  12    0.69    5.74   1
   3   5 -12   -6.80   10.34   2
   3   5 -12    4.08    7.71   3
  -2  -5  12    1.04    7.06   1
   2   5 -12   13.37    8.94   2
   2   5 -12    0.58    8.44   3
   1   5 -12   79.30   13.88   3
  -1  -5  12   69.75   11.40   2
  -1  -5  12   61.80   11.55   1
   0  -5  12   -1.36    6.94   1
   0  -5  12   12.57    7.06   2
   0   5 -12    4.86    6.58   3
   1  -5  12   45.72    9.72   2
   1  -5  12   49.10   12.39   1
  -1   5 -12   37.37   10.78   3
   2  -5  12    2.67    6.19   2
  -2   5 -12   -6.21    8.40   3
  -3   5 -12   39.81   12.12   3
   3  -5  12   34.08    9.02   2
   4  -5  12   20.12    7.20   2
  -4   5 -12   14.21   10.06   3
   5  -5  12   52.70   11.38   2
   6   4 -12    9.86   12.48   2
  -6  -4  12   11.01    9.73   1
  -5  -4  12   20.13    9.93   1
   5   4 -12    3.52   11.40   2
   4   4 -12    5.68    7.57   3
   4   4 -12   -3.02   10.56   2
  -4  -4  12    6.11    7.80   1
  -3  -4  12    7.35    7.39   1
   3   4 -12    6.97    9.48   2
   3   4 -12    8.03    6.01   3
  -2  -4  12    4.68    7.30   1
   2   4 -12    4.70    7.29   3
   2   4 -12    0.74    7.63   2
   1   4 -12   13.29    5.75   3
  -1  -4  12   17.27    6.96   2
  -1  -4  12    6.73    7.49   1
   0  -4  12   20.34    7.09   2
   0   4 -12    4.87    8.00   3
   0  -4  12   31.34    9.92   1
   1  -4  12   35.51    8.50   2
   1  -4  12   33.18   11.06   1
  -1   4 -12   17.34    8.40   3
   2  -4  12   28.67    8.22   2
   2  -4  12   34.43   11.58   1
  -2   4 -12   23.83   10.07   3
  -3   4 -12   11.69    8.95   3
   3  -4  12   13.56    6.36   2
   3  -4  12   10.42   10.65   1
  -4   4 -12   23.22   10.19   3
   4  -4  12   32.85    8.52   2
   6   3 -12    2.52   11.38   2
  -6  -3  12    6.39   10.11   1
  -5  -3  12   -2.85    7.49   1
   5   3 -12   -2.22   10.12   2
   5   3 -12    8.36    6.81   3
   4   3 -12   -2.59    7.78   2
  -4  -3  12    5.14    7.80   1
   4   3 -12    9.66    6.13   3
   3   3 -12   17.40   10.37   2
  -3  -3  12   22.70    8.75   1
   3   3 -12   18.51    6.67   3
   2   3 -12   -2.24    8.88   2
   2   3 -12    9.48    6.67   3
  -2  -3  12    6.45    7.61   1
  -1  -3  12    5.69    4.90   2
   1   3 -12   12.64    7.14   3
  -1  -3  12   11.55    8.03   1
   0  -3  12   79.72   14.39   1
   0   3 -12   98.63   14.99   3
   0  -3  12   97.22   12.14   2
  -1   3 -12   -0.29    6.89   3
   1  -3  12  -11.42    4.60   2
   1  -3  12    9.83    9.42   1
   2  -3  12    4.60    9.63   1
  -2   3 -12    2.50    7.81   3
   2  -3  12    0.13    5.09   2
   3  -3  12    6.11    9.59   1
  -3   3 -12   11.88    8.08   3
   4  -3  12   -0.72   12.28   1
  -4   3 -12    1.48    8.04   3
  -7  -2  12   -2.51   10.96   1
   7   2 -12  -10.25   14.03   2
  -6  -2  12    2.70    7.77   1
   6   2 -12   -2.08    9.79   2
   5   2 -12   19.94   10.61   2
   5   2 -12   13.97    6.39   3
  -5  -2  12    8.11    8.50   1
   4   2 -12    2.40    8.55   2
   4   2 -12    7.50    6.52   3
  -4  -2  12   -1.48    6.97   1
   3   2 -12   11.57    6.54   3
   3   2 -12   11.34    8.76   2
  -3  -2  12    5.52    7.71   1
  -2  -2  12    6.70    6.26   1
   2   2 -12   -1.52    7.08   2
   2   2 -12   12.23    6.25   3
   1   2 -12   90.54   13.00   3
  -1  -2  12   92.30   14.83   1
  -1  -2  12  113.73   12.44   2
   0  -2  12    9.85    9.32   1
   0   2 -12   -6.32    6.39   3
   0  -2  12    9.53    5.38   2
   1  -2  12   66.82   13.72   1
  -1   2 -12   62.10   11.79   3
   1  -2  12   78.12    9.86   2
   2  -2  12   14.67   10.31   1
  -2   2 -12    7.95    7.63   3
  -3   2 -12    2.30    7.36   3
   3  -2  12   10.53   10.96   1
   4  -2  12   15.63   12.42   1
  -4   2 -12   35.16   11.04   3
   5  -2  12   30.65   16.14   1
  -7  -1  12    9.04   10.29   1
   7   1 -12    0.29   12.13   2
  -6  -1  12    7.70    7.50   1
   6   1 -12    9.39   12.16   2
   5   1 -12   10.93    6.11   3
   5   1 -12    2.00    8.73   2
  -5  -1  12    3.32    8.18   1
   4   1 -12    3.89    7.74   2
   4   1 -12   18.25    6.46   3
  -4  -1  12    5.89    7.20   1
   3   1 -12   -4.10    7.93   2
   3   1 -12    8.35    6.06   3
  -3  -1  12    9.12    7.91   1
   2   1 -12   36.82    9.73   2
   2   1 -12   53.31    9.52   3
  -2  -1  12   49.35   10.69   1
  -1  -1  12    8.31    9.06   1
   1   1 -12   12.62    6.09   3
  -1  -1  12   16.58    5.92   2
   0  -1  12   17.60    7.08   2
   0   1 -12   19.40    8.83   3
   0  -1  12   16.80    9.27   1
   1  -1  12    7.37    9.60   1
  -1   1 -12    7.33    6.78   3
  -2   1 -12   27.51    9.90   3
   2  -1  12   51.97   12.93   1
  -3   1 -12    5.78    7.32   3
   3  -1  12    3.39    9.69   1
   4  -1  12   19.56   13.71   1
  -4   1 -12    8.87    9.08   3
  -7   0  12   -7.00    7.28   1
   7   0 -12   14.34   13.22   2
  -6   0  12   -1.80    7.03   1
   6   0 -12   11.06   11.08   2
   5   0 -12   -1.28    4.80   3
   5   0 -12   16.50   10.52   2
  -5   0  12    1.80    7.43   1
  -4   0  12    4.89    6.77   1
   4   0 -12    6.44    5.30   3
   4   0 -12    0.20    8.80   2
   3   0 -12    7.39    8.06   2
  -3   0  12    9.20    8.05   1
   3   0 -12    6.33    5.66   3
   2   0 -12   37.66    8.96   3
  -2   0  12   42.67   11.44   1
   2   0 -12   43.08    9.81   2
   1   0 -12   47.16   10.21   3
  -1   0  12   41.96   11.84   1
   0   0  12   30.01   12.15   1
   0   0 -12   28.29   11.94   3
  -1   0 -12   -0.35    8.07   3
   1   0  12   10.40    9.88   1
  -2   0 -12    6.48    7.19   3
   2   0  12    0.06    8.45   1
   3   0  12   -2.43    8.46   1
  -3   0 -12   11.25    8.63   3
  -4   0 -12   10.60    9.08   3
   4   0  12   30.53   12.88   1
   7  -1 -12   15.76   13.01   2
  -7   1  12    2.11    9.85   1
  -6   1  12    2.85    8.45   1
   6  -1 -12    9.28   10.35   2
  -5   1  12    3.31    7.80   1
   5  -1 -12    9.70    6.02   3
   5  -1 -12   14.65   10.28   2
  -4   1  12    2.34    6.96   1
   4  -1 -12    9.16    6.10   3
   4  -1 -12   28.10   10.05   2
   3  -1 -12   29.39    8.96   2
  -3   1  12   26.79    8.90   1
   3  -1 -12   36.19    8.70   3
  -2   1  12   24.23   10.77   1
   2  -1 -12    8.62    6.50   3
   1  -1 -12   -1.03    5.54   3
  -1   1  12    3.32    8.40   1
   0   1  12   22.75   11.34   1
   0  -1 -12   21.04    8.75   3
  -1  -1 -12    8.65    7.13   3
   1   1  12   -6.29    8.27   1
   2   1  12   16.80   10.90   1
  -2  -1 -12   18.27    9.19   3
   3   1  12   28.37   14.15   1
  -3  -1 -12   23.71   11.28   3
   4   1  12    0.62   11.66   1
  -7   2  12   22.05   10.89   1
   7  -2 -12   21.88   12.71   2
   6  -2 -12   28.57   11.53   2
  -6   2  12   13.22    8.58   1
   5  -2 -12   22.28    8.29   3
  -5   2  12   15.78    9.58   1
   5  -2 -12   14.86   10.92   2
  -4   2  12    4.06    6.54   1
   4  -2 -12   -2.55    7.71   2
   4  -2 -12    5.32    7.85   3
   3  -2 -12    3.65    6.88   3
  -3   2  12   -2.91    5.99   1
   2  -2 -12   18.28    8.00   3
  -2   2  12   21.14    9.23   1
   1  -2 -12   -4.79    7.43   3
  -1   2  12   23.59   10.52   1
   0  -2 -12   13.85    9.53   3
   0   2  12    5.50    8.30   1
   1   2  12   37.49   14.04   1
  -1  -2 -12   37.63   11.95   3
  -2  -2 -12    6.79    8.58   3
   2   2  12    4.89   10.77   1
   3   2  12    7.61   13.27   1
  -3  -2 -12    4.11    8.46   3
  -7   3  12    0.91    9.96   1
   7  -3 -12   15.89   12.30   2
  -6   3  12    0.00    8.35   1
   6  -3 -12   13.34   10.78   2
  -5   3  12    5.44    7.94   1
   5  -3 -12   14.10    8.20   3
   4  -3 -12   -0.49    7.30   3
  -4   3  12   -0.82    7.30   1
   3  -3 -12    6.47    8.40   3
  -3   3  12    1.59    7.85   1
   2  -3 -12    1.13    7.76   3
  -2   3  12   -2.55    6.99   1
   1  -3 -12   -6.87    8.16   3
  -1   3  12    4.22    7.75   1
   0  -3 -12    8.28   11.31   3
   0   3  12    6.86    9.45   1
   1   3  12    8.25   10.10   1
  -1  -3 -12   13.63    9.97   3
   2   3  12   24.07   12.91   1
  -2  -3 -12   25.87   10.25   3
   3   3  12    6.17   10.56   1
  -3  -3 -12   -0.97   10.36   3
  -6   4  12    4.30    9.79   1
   5  -4 -12   13.24   10.29   3
  -5   4  12    0.24    9.04   1
  -4   4  12   13.34   10.44   1
   4  -4 -12   28.22   10.33   3
  -3   4  12   -0.45    8.83   1
   3  -4 -12    5.66    8.23   3
  -2   4  12    8.56    9.91   1
   2  -4 -12   -2.53    6.37   3
  -1   4  12   -3.19   10.21   1
   1  -4 -12   -3.60    7.55   3
   0  -4 -12   16.89   10.08   3
   0   4  12    7.04   10.96   1
  -1  -4 -12   20.49   12.77   3
   1   4  12   13.86   11.27   1
   2   4  12   16.36   12.75   1
  -2  -4 -12   -4.76   11.12   3
  -6   5  12   11.75   10.38   1
   6  -5 -12   42.92   13.11   3
   5  -5 -12   15.24   10.11   3
  -5   5  12    5.28   10.83   1
   4  -5 -12    7.93    8.29   3
  -4   5  12   18.59   11.19   1
  -3   5  12   -4.26    9.85   1
   3  -5 -12    5.32    9.24   3
   2  -5 -12   -3.58    8.59   3
  -2   5  12   11.48   10.20   1
   1  -5 -12   18.46   11.19   3
  -1   5  12   17.42   10.62   1
   0   5  12   -1.24   10.38   1
   0  -5 -12    5.74   11.33   3
   1   5  12   -5.45   11.27   1
  -1  -5 -12    1.99   11.01   3
  -2  -5 -12   -1.05   11.80   3
  -5   6  12   19.67   11.65   1
   5  -6 -12   19.90   10.33   3
   4  -6 -12   13.73    8.75   3
  -4   6  12    5.29   12.39   1
  -3   6  12   10.51   11.44   1
   3  -6 -12   11.65    8.18   3
   2  -6 -12   18.11    9.34   3
  -2   6  12    4.88   11.73   1
  -1   6  12    8.09   11.68   1
   1  -6 -12   12.23   10.45   3
   0  -6 -12    7.36   11.44   3
   0   6  12   10.82   11.02   1
   4  -7 -12   10.17   10.04   3
  -4   7  12    6.85   11.67   1
   3  -7 -12   18.59   10.41   3
  -3   7  12   18.19   11.50   1
  -2   7  12   24.40   13.15   1
   1  -7 -12   13.19   13.50   3
   0  -9  13   24.16   11.43   2
   0   9 -13   22.23   14.91   3
   1  -9  13   -1.10    8.58   2
  -1   9 -13    7.19   14.80   3
  -2  -8  13   -6.21    6.55   2
   2   8 -13   25.96   14.46   3
  -1  -8  13    9.06    8.82   2
   1   8 -13   18.17   12.28   3
   0  -8  13   30.88   11.57   2
   0   8 -13   29.50   14.95   3
  -1   8 -13   14.40   15.21   3
   1  -8  13   24.01   10.08   2
   2  -8  13   20.62   10.38   2
  -2   8 -13    3.58   13.29   3
   3   7 -13   47.23   13.32   3
  -3  -7  13    8.29    8.47   1
   2   7 -13   19.94   11.92   3
  -2  -7  13   27.34    8.87   2
  -1  -7  13   36.66    9.99   2
   1   7 -13   30.52   12.96   3
   0   7 -13   20.25   11.46   3
   0  -7  13   12.93    9.60   2
   1  -7  13   82.20   13.15   2
  -1   7 -13   54.69   16.40   3
   2  -7  13   13.46    8.75   2
  -2   7 -13   -1.01   11.30   3
   3  -7  13   -2.86    7.22   2
  -3   7 -13    9.65   13.69   3
   4   6 -13    5.67   11.35   2
   4   6 -13   14.23   10.66   3
  -4  -6  13    1.83    8.93   1
   3   6 -13   14.86   11.76   2
   3   6 -13   14.48    9.46   3
  -3  -6  13   13.31    8.85   1
  -2  -6  13    2.43    7.44   1
   2   6 -13   14.40    9.41   3
  -2  -6  13    4.36    7.90   2
  -1  -6  13   67.87   11.93   2
  -1  -6  13   60.93   12.33   1
   1   6 -13   59.54   12.92   3
   0  -6  13   21.57    8.24   2
   0   6 -13   28.68    9.85   3
   1  -6  13   -4.98    7.04   2
  -1   6 -13    0.94   10.41   3
   2  -6  13   14.60    7.71   2
  -2   6 -13    5.49   11.28   3
   3  -6  13    3.03    7.79   2
  -3   6 -13   10.36   10.93   3
  -4   6 -13    8.04   11.81   3
   4  -6  13    9.94    8.37   2
   5   5 -13   -3.28   12.17   2
  -5  -5  13    5.26    9.49   1
   4   5 -13   10.34   12.03   2
   4   5 -13   25.39    9.93   3
  -4  -5  13   20.32    9.13   1
   3   5 -13    5.21    8.22   3
   3   5 -13    7.19   11.47   2
  -3  -5  13   -5.24    7.07   1
   2   5 -13    9.79    8.71   3
  -2  -5  13   17.00    7.81   2
  -2  -5  13   -1.20    7.14   1
   1   5 -13   28.90    9.92   3
  -1  -5  13   20.11    9.21   1
  -1  -5  13   22.51    7.59   2
   0  -5  13   23.30    7.56   2
   0  -5  13    9.64    9.07   1
   0   5 -13   -2.03    6.70   3
   1  -5  13   12.67    6.99   2
   1  -5  13   10.92   10.46   1
  -1   5 -13   14.90   10.14   3
  -2   5 -13   15.22    9.67   3
   2  -5  13   13.41    8.13   2
   3  -5  13   75.11   11.68   2
  -3   5 -13   64.29   14.31   3
  -4   5 -13    8.90    9.99   3
   4  -5  13    8.66    8.02   2
   5   4 -13    3.93   10.10   2
  -5  -4  13   -2.12    8.97   1
  -4  -4  13    3.06    7.18   1
   4   4 -13   -0.16   11.37   2
   4   4 -13   12.51    7.82   3
  -3  -4  13    9.57    7.97   1
   3   4 -13    8.32    7.28   3
   3   4 -13   -4.74   10.12   2
   2   4 -13   12.17    7.89   3
   2   4 -13    6.28    8.84   2
  -2  -4  13    7.43    6.95   1
  -1  -4  13    9.63    6.26   2
   1   4 -13    7.85    6.79   3
  -1  -4  13   12.29    8.04   1
   0   4 -13   39.44   11.43   3
   0  -4  13   43.45   12.07   1
   0  -4  13   39.40    8.76   2
   1  -4  13    7.73   11.12   1
   1  -4  13    8.21    6.73   2
  -1   4 -13    5.07    8.75   3
  -2   4 -13   29.44   10.46   3
   2  -4  13   27.38    8.07   2
   2  -4  13   37.11   12.31   1
  -3   4 -13    7.94   10.26   3
  -4   4 -13   22.47   12.77   3
  -6  -3  13   12.66   10.23   1
   6   3 -13    7.86   12.65   2
   5   3 -13   20.90   12.32   2
  -5  -3  13    0.73    8.69   1
   4   3 -13    9.40   10.99   2
  -4  -3  13   13.79    9.04   1
   4   3 -13   11.70    7.06   3
   3   3 -13   11.38    9.89   2
  -3  -3  13    8.01    7.97   1
   3   3 -13    5.08    6.16   3
   2   3 -13   10.07    9.38   2
   2   3 -13    9.58    5.84   3
  -2  -3  13    0.64    7.27   1
   1   3 -13    7.94    7.16   3
  -1  -3  13    1.42    5.53   2
  -1  -3  13    6.65    8.34   1
   0   3 -13    5.67    9.16   3
   0  -3  13   12.47    6.70   2
   0  -3  13   16.96   10.68   1
  -1   3 -13    7.73    9.47   3
   1  -3  13   12.02    9.51   1
   1  -3  13   13.21    6.95   2
  -2   3 -13   10.38    8.82   3
   2  -3  13   13.83   11.07   1
  -3   3 -13   23.25    9.53   3
   3  -3  13   14.81   11.39   1
  -4   3 -13   18.53   11.23   3
   4  -3  13   41.61   16.39   1
   6   2 -13   17.15   13.45   2
  -6  -2  13    9.93    9.99   1
   5   2 -13   18.01   12.36   2
   5   2 -13    1.61    6.07   3
  -5  -2  13   11.34    8.72   1
   4   2 -13   42.24   12.49   2
   4   2 -13   25.74    8.06   3
  -4  -2  13   27.39    9.42   1
   3   2 -13    2.32    5.97   3
   3   2 -13   -2.26    8.72   2
  -3  -2  13    4.61    8.13   1
  -2  -2  13    2.89    7.23   1
   2   2 -13    0.91    5.22   3
   2   2 -13   -4.57    9.55   2
   1   2 -13   23.46    7.18   3
  -1  -2  13   14.54    8.62   1
  -1  -2  13    9.30    5.90   2
   0  -2  13   18.27   11.34   1
   0   2 -13   12.54    9.05   3
   0  -2  13   14.65    5.76   2
  -1   2 -13    7.51    8.69   3
   1  -2  13    6.05    9.55   1
  -2   2 -13   11.26    9.45   3
   2  -2  13   30.20   12.59   1
   3  -2  13   -7.53    9.95   1
  -3   2 -13    3.96    8.24   3
   4  -2  13   30.00   15.20   1
  -4   2 -13   15.65   11.00   3
   6   1 -13    4.06   13.21   2
  -6  -1  13   -5.50    8.70   1
  -5  -1  13    1.66    7.15   1
   5   1 -13   10.54    6.19   3
   5   1 -13   13.61   11.20   2
   4   1 -13    5.25    9.53   2
  -4  -1  13    6.89    8.28   1
   4   1 -13   10.01    6.67   3
   3   1 -13   20.91    9.97   2
  -3  -1  13   21.64    9.79   1
   3   1 -13   13.29    5.99   3
   2   1 -13   92.36   14.36   2
  -2  -1  13   70.80   13.61   1
   2   1 -13   78.17   12.41   3
  -1  -1  13   10.13    5.57   2
  -1  -1  13    4.02    8.60   1
   1   1 -13    2.23    5.61   3
   0  -1  13   25.99   11.99   1
   0   1 -13   27.14    9.74   3
   1  -1  13   14.81   10.94   1
  -1   1 -13   11.30    7.96   3
  -2   1 -13    5.91    8.72   3
   2  -1  13   11.07   10.69   1
   3  -1  13    4.62   11.97   1
  -3   1 -13    3.67    9.17   3
  -4   1 -13    9.93    9.87   3
   4  -1  13   -9.16   12.62   1
  -6   0  13    2.17    9.62   1
   6   0 -13   -0.90   11.73   2
   5   0 -13   -3.93    4.93   3
  -5   0  13    6.08    8.77   1
   5   0 -13   13.58   11.12   2
  -4   0  13    0.77    7.67   1
   4   0 -13    9.25    5.98   3
   4   0 -13   16.12    9.95   2
   3   0 -13   53.77   10.46   3
   3   0 -13   59.89   13.17   2
  -3   0  13   50.89   11.93   1
  -2   0  13   -0.30    7.67   1
   2   0 -13    3.83    6.44   3
   1   0 -13   42.58   10.23   3
  -1   0  13   28.53   10.70   1
   0   0  13    7.32   10.10   1
   0   0 -13   -2.90    8.17   3
   1   0  13    8.90   11.07   1
  -1   0 -13   16.47   10.05   3
  -2   0 -13    8.93    9.38   3
   2   0  13   17.65   11.79   1
   3   0  13   18.31   12.73   1
  -3   0 -13   17.17   11.48   3
  -6   1  13    8.36    9.21   1
   6  -1 -13   -0.71   12.37   2
   5  -1 -13    2.52   11.98   2
  -5   1  13   21.75    9.95   1
   5  -1 -13   10.23    6.57   3
   4  -1 -13   -1.09    9.12   2
   4  -1 -13   13.43    7.23   3
  -4   1  13    5.91    7.67   1
  -3   1  13   -1.67    8.42   1
   3  -1 -13    7.14    7.42   3
  -2   1  13    1.00    8.80   1
   2  -1 -13    5.75    7.62   3
  -1   1  13    2.62   10.33   1
   1  -1 -13    6.87    7.35   3
   0   1  13   22.94   10.89   1
   0  -1 -13   30.51   11.26   3
   1   1  13   25.06   12.34   1
  -1  -1 -13   28.16   16.84   3
  -2  -1 -13   13.33   12.16   3
   2   1  13  -11.31    8.47   1
  -3  -1 -13   14.64   10.71   3
   3   1  13   23.31   14.14   1
   6  -2 -13   13.40   12.68   2
  -6   2  13    9.28    9.28   1
  -5   2  13   10.05    9.15   1
   5  -2 -13    5.91    6.77   3
   4  -2 -13   16.11    8.34   3
  -4   2  13    8.50    8.11   1
   3  -2 -13   11.08    8.76   3
  -3   2  13    8.36    9.54   1
   2  -2 -13   13.37    9.15   3
  -2   2  13    2.62    8.11   1
   1  -2 -13   19.67   10.12   3
  -1   2  13    5.65   10.83   1
   0  -2 -13   14.36   10.96   3
   0   2  13   11.57   11.77   1
   1   2  13    4.76   11.92   1
  -1  -2 -13   10.76   10.28   3
  -2  -2 -13    5.00    9.63   3
   2   2  13   -5.11   10.70   1
  -3  -2 -13  -15.51   14.70   3
  -6   3  13   -4.67    9.89   1
   5  -3 -13   26.51    9.78   3
  -5   3  13   10.48    9.07   1
  -4   3  13    9.44    9.92   1
   4  -3 -13    2.43    7.19   3
   3  -3 -13    3.93    7.17   3
  -3   3  13    3.46    8.63   1
  -2   3  13   -7.06    9.47   1
   2  -3 -13   -2.53    7.38   3
  -1   3  13   14.69   11.09   1
   1  -3 -13    4.70   11.09   3
   0   3  13    5.36    9.87   1
   0  -3 -13    4.94    9.73   3
   1   3  13    8.82   11.76   1
  -1  -3 -13    1.08    8.48   3
   2   3  13    7.56   11.82   1
  -2  -3 -13    9.60   10.86   3
   5  -4 -13  -13.48    9.06   3
  -5   4  13   15.80   12.14   1
   4  -4 -13   14.96   11.56   3
  -4   4  13   -4.81   10.47   1
  -3   4  13    8.97   12.21   1
   3  -4 -13    6.50   10.44   3
  -2   4  13   -2.87   10.06   1
   2  -4 -13   -4.20   10.74   3
  -1   4  13    5.19   11.41   1
   1  -4 -13   -0.34   11.67   3
   0   4  13    1.63   10.30   1
   0  -4 -13   12.04   13.19   3
   1   4  13   18.67   12.70   1
  -1  -4 -13    2.27   11.95   3
  -5   5  13   16.76   12.63   1
   5  -5 -13   24.24   12.81   3
   4  -5 -13   25.41   12.19   3
  -4   5  13   24.76   13.33   1
   3  -5 -13   27.05   10.41   3
  -3   5  13   10.26   12.14   1
   2  -5 -13    8.16    9.80   3
  -2   5  13    6.31   12.33   1
  -1   5  13   11.16   13.59   1
   1  -5 -13    6.11   11.43   3
   0  -5 -13    6.51   11.53   3
   0   5  13   13.97   12.80   1
   3  -6 -13   15.83   11.12   3
  -3   6  13   11.77   12.02   1
   2  -6 -13    2.36   11.02   3
  -2   6  13    9.37   13.43   1
   2   7 -14    7.45   11.95   3
  -2  -7  14   15.46    9.43   2
  -1  -7  14   47.71   12.11   2
   1   7 -14   60.93   15.62   3
   0  -7  14   31.37   11.51   2
   0   7 -14   34.05   13.09   3
  -1   7 -14   10.79   10.99   3
   1  -7  14   28.27    9.81   2
  -2   7 -14   18.09   13.91   3
   2  -7  14   14.94    9.49   2
   3   6 -14    1.90   10.27   3
  -3  -6  14    8.10    9.40   1
  -2  -6  14    7.60    8.17   1
  -2  -6  14   10.60    8.55   2
   2   6 -14   12.49    9.85   3
  -1  -6  14   15.02    7.89   2
   1   6 -14   10.61    9.99   3
   0   6 -14   21.44   10.32   3
   0  -6  14   37.83   10.87   2
  -1   6 -14    2.59   11.32   3
   1  -6  14   19.71    8.85   2
   2  -6  14   20.36    9.12   2
  -2   6 -14    2.07   10.66   3
   4   5 -14   -2.35   10.62   2
  -4  -5  14   15.31    9.44   1
   4   5 -14   14.52    9.44   3
   3   5 -14   16.65    9.56   3
  -3  -5  14   -1.48    8.83   1
   3   5 -14   -4.07    9.63   2
  -2  -5  14   10.24    8.06   2
  -2  -5  14   20.46    9.41   1
   2   5 -14   24.17   10.72   3
   1   5 -14   23.90   10.12   3
  -1  -5  14   17.51    7.62   2
  -1  -5  14   20.00   10.21   1
   0   5 -14   10.44    8.69   3
   0  -5  14   29.71    8.73   2
   0  -5  14    6.96   10.66   1
  -1   5 -14   -1.82    9.92   3
   1  -5  14   11.61    7.44   2
   2  -5  14    6.07    7.73   2
  -2   5 -14   -7.48   10.72   3
   3  -5  14   11.72    8.42   2
  -3   5 -14    5.39    9.41   3
   4   4 -14    6.09   11.90   2
  -4  -4  14    4.24    8.78   1
   4   4 -14   18.92   10.35   3
   3   4 -14    7.25   11.12   2
   3   4 -14   17.30    7.97   3
  -3  -4  14    1.74    8.65   1
  -2  -4  14   12.09    8.54   1
   2   4 -14   -1.08    7.62   3
  -1  -4  14    5.56    6.63   2
   1   4 -14   16.98    8.82   3
  -1  -4  14    8.50    9.23   1
   0   4 -14    2.10    8.31   3
   0  -4  14   14.34    7.53   2
   0  -4  14   17.25   11.09   1
   1  -4  14    5.08   10.64   1
  -1   4 -14    4.20    8.61   3
   1  -4  14    8.95    6.69   2
   2  -4  14   38.08   13.13   1
  -2   4 -14   23.47   11.38   3
  -3   4 -14    2.04   10.69   3
   5   3 -14    6.58   11.69   2
  -5  -3  14   15.97   10.33   1
   4   3 -14   12.63   12.07   2
  -4  -3  14    3.35    8.34   1
   4   3 -14   14.79    8.45   3
  -3  -3  14   -3.73    8.85   1
   3   3 -14   12.77    9.96   2
   3   3 -14   12.38    7.40   3
  -2  -3  14    9.36    8.75   1
   2   3 -14   13.54    7.58   3
  -2  -3  14    0.03    6.79   2
  -1  -3  14    2.31    6.60   2
  -1  -3  14    6.17    9.11   1
   1   3 -14    7.25    7.48   3
   0   3 -14   16.34    9.97   3
   0  -3  14    6.59    6.62   2
   0  -3  14    9.80   11.32   1
   1  -3  14   20.01   11.82   1
  -1   3 -14   19.77   11.30   3
  -2   3 -14   32.60   11.91   3
   2  -3  14   38.59   13.73   1
  -3   3 -14   12.52   10.70   3
   3  -3  14   10.49   13.71   1
  -5  -2  14    0.97    7.64   1
   5   2 -14   10.14   13.14   2
   5   2 -14    9.58    8.37   3
   4   2 -14   -7.20   10.31   2
  -4  -2  14   -1.07    7.34   1
   4   2 -14    5.68    7.27   3
   3   2 -14   20.80   11.64   2
   3   2 -14   34.41    8.82   3
  -3  -2  14   16.10    9.11   1
  -2  -2  14   12.01    9.58   1
   2   2 -14    9.47    6.95   3
  -1  -2  14    6.49   10.10   1
  -1  -2  14    0.19    5.37   2
   1   2 -14    2.67    7.02   3
   0   2 -14   10.73    9.61   3
   0  -2  14    8.60   11.08   1
  -1   2 -14    4.48    9.91   3
   1  -2  14   12.22   10.83   1
   2  -2  14    0.16   11.59   1
  -2   2 -14   15.40   10.01   3
  -3   2 -14    3.87    9.70   3
   3  -2  14   -2.59   12.09   1
   5   1 -14   11.73    7.07   3
   5   1 -14    6.70   12.48   2
  -5  -1  14   -0.91    9.20   1
  -4  -1  14   13.31    7.98   1
   4   1 -14   14.40    6.98   3
   4   1 -14   21.66   11.21   2
   3   1 -14   -6.05    9.33   2
   3   1 -14    4.50    6.45   3
  -3  -1  14   -4.59    8.29   1
   2   1 -14   29.66    8.47   3
  -2  -1  14   17.82   10.64   1
  -1  -1  14    4.66   10.41   1
   1   1 -14    1.48    6.91   3
   0  -1  14    1.33   10.48   1
   0   1 -14   11.21    9.94   3
   1  -1  14    4.90   10.63   1
  -1   1 -14    7.18    8.29   3
  -2   1 -14   -8.79    8.79   3
   2  -1  14    7.62   11.66   1
   3  -1  14   25.25   14.41   1
  -3   1 -14   14.12   11.29   3
  -5   0  14    0.15    9.23   1
   5   0 -14   14.32    7.75   3
   5   0 -14   11.69   12.23   2
  -4   0  14    3.31    8.61   1
   4   0 -14    6.20   10.57   2
   4   0 -14   -1.91    5.89   3
   3   0 -14   26.20    7.97   3
  -3   0  14   38.67   12.76   1
  -2   0  14   21.57   12.00   1
   2   0 -14   21.42    8.86   3
   1   0 -14   10.18    8.31   3
  -1   0  14   -1.69   11.29   1
   0   0 -14   29.94   12.58   3
   0   0  14   25.14   13.08   1
  -1   0 -14   32.46   11.99   3
   1   0  14   35.78   14.64   1
   2   0  14   10.53   12.76   1
  -2   0 -14   -0.87    9.08   3
  -5   1  14    5.16   10.25   1
   5  -1 -14   11.44    7.75   3
   5  -1 -14   13.20   11.48   2
  -4   1  14   -1.13    8.35   1
   4  -1 -14    4.43    6.13   3
  -3   1  14    8.57    9.59   1
   3  -1 -14   18.53    9.38   3
   2  -1 -14   30.99   11.86   3
  -2   1  14   -2.43    9.81   1
   1  -1 -14   23.47   12.02   3
  -1   1  14    0.20   10.79   1
   0   1  14   16.97   12.24   1
   0  -1 -14  -12.03   12.65   3
  -1  -1 -14    8.28   11.91   3
   1   1  14    0.37   13.35   1
   2   1  14    6.73   12.75   1
  -2  -1 -14   11.20   11.21   3
  -5   2  14   12.74   10.33   1
   5  -2 -14   10.84    7.85   3
   4  -2 -14    1.83    7.48   3
  -4   2  14  -11.14    8.91   1
  -3   2  14    6.06    8.97   1
   3  -2 -14    3.97    7.94   3
  -2   2  14   36.08   13.51   1
   2  -2 -14   21.00    9.34   3
   1  -2 -14    5.85    8.63   3
  -1   2  14   -6.14    8.90   1
   0   2  14   17.54   13.54   1
   0  -2 -14   10.09   10.75   3
  -1  -2 -14    6.22   11.38   3
   1   2  14    9.35   12.28   1
  -5   3  14   16.92   11.98   1
  -4   3  14   -2.95   10.75   1
   4  -3 -14   17.16   11.27   3
  -3   3  14   14.87   12.10   1
   3  -3 -14   13.93   11.15   3
   2  -3 -14   11.81   11.02   3
  -2   3  14   14.13   12.42   1
   1  -3 -14   -2.22   12.19   3
  -1   3  14   -7.33   11.55   1
   0  -3 -14    0.71   11.50   3
   0   3  14   10.10   12.57   1
  -1  -3 -14    4.19   11.51   3
   4  -4 -14   10.55   10.04   3
  -4   4  14   13.04   10.56   1
   3  -4 -14    7.90   10.87   3
  -3   4  14   28.20   15.17   1
   2  -4 -14   -0.75   10.58   3
  -2   4  14   17.89   13.41   1
  -1   4  14   -4.02   10.76   1
   1  -4 -14   12.15   11.45   3
   1   6 -15   25.29   11.31   3
  -1  -6  15   19.66    9.75   2
   0   6 -15   22.49   12.66   3
   0  -6  15   37.62   11.89   2
  -2  -5  15   14.24    9.04   2
   2   5 -15   23.16   10.65   3
  -2  -5  15   11.01   10.07   1
  -1  -5  15   20.49    8.72   2
   1   5 -15   12.58    9.96   3
  -1  -5  15   16.20   11.03   1
   0  -5  15   25.36   10.16   2
   0   5 -15    2.66    8.69   3
   0  -5  15    7.69   12.69   1
   1  -5  15   26.40    9.85   2
  -1   5 -15   20.28   13.07   3
   3   4 -15   12.28    9.69   3
  -3  -4  15    4.94    9.19   1
   3   4 -15   12.25   12.46   2
   2   4 -15   15.27    8.99   3
  -2  -4  15    0.74    9.42   1
  -2  -4  15    6.49    7.80   2
   1   4 -15   10.00    9.91   3
  -1  -4  15    9.56   11.70   1
  -1  -4  15   11.43    7.60   2
   0   4 -15    0.41    9.79   3
   0  -4  15    9.98   12.06   1
   1  -4  15    5.99   11.68   1
  -1   4 -15   -2.87    8.52   3
  -4  -3  15    3.48    9.21   1
   4   3 -15    4.41   12.42   2
  -3  -3  15    1.50    8.00   1
   3   3 -15    5.89    7.29   3
   3   3 -15   -8.79   10.71   2
   2   3 -15    4.40    7.63   3
  -2  -3  15   -1.07    8.73   1
  -2  -3  15    6.72    7.12   2
  -1  -3  15    4.04   10.96   1
  -1  -3  15    5.10    6.36   2
   1   3 -15   20.57   10.10   3
   0   3 -15    3.38   10.08   3
   0  -3  15   10.72   13.54   1
  -1   3 -15   23.76   12.34   3
   1  -3  15   30.05   14.16   1
   4   2 -15   22.22    9.67   3
   4   2 -15   17.97   12.59   2
  -4  -2  15   -0.99    9.54   1
   3   2 -15   15.73   11.47   2
   3   2 -15   11.45    8.07   3
  -3  -2  15   10.29   10.06   1
   2   2 -15   17.46    8.44   3
  -2  -2  15    5.02    9.52   1
  -2  -2  15   -2.30    6.37   2
  -1  -2  15   12.16   11.07   1
   1   2 -15   29.55   10.45   3
   0   2 -15   22.54   12.19   3
   0  -2  15   25.73   13.46   1
  -1   2 -15   30.36   12.24   3
   1  -2  15   33.37   14.67   1
  -4  -1  15    0.43    7.34   1
   4   1 -15   10.82   13.02   2
   4   1 -15    8.23    7.82   3
  -3  -1  15    8.91   11.02   1
   3   1 -15    2.92    8.04   3
   2   1 -15   11.66    8.56   3
  -2  -1  15    6.15   10.97   1
  -1  -1  15   11.96   11.78   1
   1   1 -15   10.62    8.72   3
   0   1 -15   -1.36   10.21   3
   0  -1  15   10.09   12.53   1
   1  -1  15    6.03   12.65   1
  -1   1 -15   -1.30   10.12   3
  -4   0  15   -2.60    8.90   1
   4   0 -15   25.65    9.42   3
   3   0 -15   17.81    8.80   3
  -3   0  15    5.09   11.18   1
   2   0 -15   13.56    9.49   3
  -2   0  15    7.01   10.39   1
  -1   0  15    4.73   12.61   1
   1   0 -15   15.15    8.18   3
   0   0 -15    1.27    9.12   3
   0   0  15    8.56   11.22   1
   1   0  15    6.31   12.17   1
  -1   0 -15   -3.87   10.37   3
   4  -1 -15   10.42    8.88   3
  -4   1  15   -0.50   10.94   1
   3  -1 -15   22.77   10.45   3
  -3   1  15   23.99   12.13   1
  -2   1  15    7.83   12.62   1
   2  -1 -15   -0.93    9.85   3
   1  -1 -15    3.53   10.97   3
  -1   1  15   12.79   13.17   1
   0   1  15   24.05   14.54   1
   0  -1 -15    9.58   11.01   3
  -3   2  15   29.51   12.92   1
   3  -2 -15   19.75    9.64   3
   2  -2 -15    9.53    8.89   3
  -2   2  15   17.24   12.85   1
  -1   2  15    6.51   12.16   1
   1  -2 -15   13.57   12.36   3
   0   0   0    0.00    0.00   0
;
_shelx_res_checksum     35368
_shelx_res_file
;
TITL baru178m in P-1
CELL 0.71073   7.2639  10.0557  11.9350  97.748  98.100 103.720
ZERR    2.00   0.0054   0.0073   0.0092   0.017   0.017   0.020
LATT 1
SFAC C  H  N  O  S  Cl
UNIT 30 42 4 2 2 2
OMIT  -3.00  50.00
L.S. 20
ACTA
CONF
BOND $H
WPDB
EQIV $1 -x,1-y,-z
EQIV $2 1-x,2-y,-z
HTAB N1 O1
HTAB N1 O1_$1
HTAB N2 S1_$2
HTAB C9 S1_$2
FMAP 2
PLAN 5
LIST 4
DFIX 1.54 0.01 C13 C14
DFIX 1.54 0.01 C13 C14'
DFIX 1.54 0.01 C14 C15
DFIX 1.54 0.01 C14' C15'
WGHT    0.125000
FVAR       0.89941
MOLE 1
CL1   6    0.087536    0.568918   -0.318449    11.00000    0.07370    0.08885 =
         0.07529    0.00581    0.01778    0.02670
S1    5    0.237328    0.954323   -0.122639    11.00000    0.06191    0.05697 =
         0.06293    0.03319   -0.01053   -0.00922
O1    4    0.174407    0.603239    0.082246    11.00000    0.05636    0.05353 =
         0.05819    0.02769   -0.00257   -0.00490
N1    3    0.037632    0.709255   -0.093354    11.00000    0.04817    0.04738 =
         0.04126    0.01995   -0.00261   -0.00090
AFIX  43
H1    2    0.024932    0.640675   -0.056577    11.00000   -1.20000
AFIX   0
N2    3    0.316877    0.810351    0.037442    11.00000    0.04609    0.04712 =
         0.03981    0.01372   -0.00460   -0.00494
AFIX  43
H2    2    0.418123    0.878952    0.057828    11.00000   -1.20000
AFIX   0
C1    1   -0.255973    0.762628   -0.173331    11.00000    0.05483    0.06063 =
         0.05671    0.01528    0.00661    0.01034
AFIX  43
H1A   2   -0.259083    0.808924   -0.100984    11.00000   -1.20000
AFIX   0
C2    1   -0.401651    0.753153   -0.265143    11.00000    0.04482    0.06606 =
         0.09292    0.02852    0.00377    0.01245
AFIX  43
H2A   2   -0.503396    0.792052   -0.254653    11.00000   -1.20000
AFIX   0
C3    1   -0.393803    0.685957   -0.371184    11.00000    0.06456    0.08067 =
         0.06724    0.02981   -0.01408    0.01032
AFIX  43
H3    2   -0.491129    0.679492   -0.432885    11.00000   -1.20000
AFIX   0
C4    1   -0.246981    0.628749   -0.387882    11.00000    0.07253    0.06599 =
         0.04386    0.01377   -0.00532    0.00346
AFIX  43
H4    2   -0.244143    0.582640   -0.460351    11.00000   -1.20000
AFIX   0
C5    1   -0.101422    0.639155   -0.296834    11.00000    0.04315    0.05678 =
         0.05121    0.02156    0.00427    0.00283
C6    1   -0.107922    0.703934   -0.189210    11.00000    0.03465    0.04489 =
         0.04190    0.01603   -0.00048   -0.00186
C7    1    0.191562    0.816442   -0.059285    11.00000    0.04412    0.05038 =
         0.03514    0.01018    0.00179    0.00045
C8    1    0.301670    0.709676    0.105383    11.00000    0.04368    0.05067 =
         0.04174    0.01801    0.00686    0.00729
C9    1    0.448994    0.744468    0.214082    11.00000    0.05700    0.06164 =
         0.04565    0.02770   -0.00260    0.00346
AFIX  13
H9    2    0.535760    0.835618    0.214668    11.00000   -1.20000
AFIX   0
C10   1    0.568864    0.639937    0.213811    11.00000    0.06848    0.08290 =
         0.06274    0.02331   -0.00803    0.02266
AFIX  23
H10A  2    0.653557    0.658715    0.287808    11.00000   -1.20000
H10B  2    0.483130    0.547768    0.205582    11.00000   -1.20000
AFIX   0
C11   1    0.688280    0.639336    0.121898    11.00000    0.08622    0.12275 =
         0.08852    0.03311    0.01797    0.04533
AFIX 137
H11A  2    0.606198    0.619636    0.047982    11.00000   -1.50000
H11B  2    0.757189    0.569280    0.127398    11.00000   -1.50000
H11C  2    0.778313    0.728706    0.131154    11.00000   -1.50000
AFIX   0
C12   1    0.351054    0.757613    0.316523    11.00000    0.08987    0.06898 =
         0.04571    0.01411    0.00411    0.00636
AFIX  23
H12A  2    0.270911    0.666485    0.319410    11.00000   -1.20000
H12B  2    0.449530    0.784550    0.385261    11.00000   -1.20000
AFIX   0
C13   1    0.228353    0.858399    0.320832    11.00000    0.16127    0.12899 =
         0.06279    0.01683    0.02495    0.08138
AFIX  23
PART 1
H13A  2    0.144910    0.846776    0.247255    10.46000   -1.20000
H13B  2    0.308087    0.953351    0.340005    10.46000   -1.20000
AFIX  23
PART 2
H13C  2    0.140204    0.834385    0.247788    10.54000   -1.20000
H13D  2    0.313762    0.948733    0.321198    10.54000   -1.20000
AFIX   0
PART 1
C14   1    0.104484    0.823394    0.418073    10.46000    0.11280    0.07920 =
         0.14533   -0.01282    0.01850    0.06513
AFIX  23
H14A  2   -0.023115    0.838473    0.403349    10.46000   -1.20000
H14B  2    0.099099    0.732427    0.438199    10.46000   -1.20000
AFIX   0
C15   1    0.250887    0.940706    0.499380    10.46000    0.13757    0.12047 =
         0.26870    0.04015   -0.06726    0.02669
AFIX  33
H15A  2    0.214220    0.949164    0.573684    10.46000   -1.50000
H15B  2    0.256678    1.025939    0.470518    10.46000   -1.50000
H15C  2    0.375055    0.921769    0.505748    10.46000   -1.50000
AFIX   0
PART 2
C14'  1    0.104710    0.881670    0.414100    10.54000    0.27222    0.12955 =
         0.14356   -0.04865   -0.00582    0.16052
AFIX  23
H14C  2    0.075600    0.970793    0.412772    10.54000   -1.20000
H14D  2   -0.016419    0.810324    0.394527    10.54000   -1.20000
AFIX   0
C15'  1    0.197268    0.878975    0.532525    10.54000    0.26921    0.14313 =
         0.08937    0.07270    0.11281    0.12994
AFIX  33
H15D  2    0.114072    0.896797    0.585259    10.54000   -1.50000
H15E  2    0.317570    0.949101    0.552904    10.54000   -1.50000
H15F  2    0.220047    0.789283    0.536030    10.54000   -1.50000
PART 0
AFIX   0
HKLF 4
REM  baru178m in P-1
REM R1 =  0.0759 for    1700 Fo > 4sig(Fo)  and  0.1277 for all    2878 data
REM    200 parameters refined using      4 restraints
END
WGHT      0.1107      0.0000
REM Highest difference peak  0.374,  deepest hole -0.264,  1-sigma level  0.073
Q1    1   0.2498  0.9356  0.4312  11.00000  0.05    0.37
Q2    1   0.0742  0.8478  0.4757  11.00000  0.05    0.35
Q3    1   0.0460  0.9339  0.4669  11.00000  0.05    0.29
Q4    1   0.3373  0.9031 -0.1372  11.00000  0.05    0.26
Q5    1   0.3325  0.8681  0.2942  11.00000  0.05    0.26
;
_shelxl_version_number       20.13
data_global
_journal_date_recd_electronic     2013-06-18
_journal_date_accepted     2013-07-02
_journal_name_full     'Acta Crystallographica, Section E'
_journal_year     2013
_journal_volume     69
_journal_issue      8
_journal_page_first     o1220
_journal_page_last     o1220
_journal_paper_category     QO
_journal_paper_doi     10.1107/S160053681301828X
_journal_coeditor_code     BT6917
_publ_contact_author_name     'Dr. R. Santhakumari'
_publ_contact_author_address
;     Department of Physics
      Government Arts College for Women (Autonomous)
      Pudukkottai 622 001
      India
;
_publ_contact_author_email     'santhasrinithi@yahoo.co.in'
_publ_contact_author_fax     ?
_publ_contact_author_phone     91-4322-236020
_publ_section_title
;
1-(2-Chlorophenyl)-3-(2-ethylhexanoyl)thiourea
;
loop_
    _publ_author_name
    _publ_author_address
    'R. Santhakumari'
;     Department of Physics
      Government Arts College for Women (Autonomous)
      Pudukkottai 622 001
      India
;
    'S. Selvanayagam'
;     Department of Physics
      Kalasalingam University
      Krishnankoil 626 126
      India
;
    'K. Ramamurthi'
;     Department of Physics and Nanotechnology
      SRM University
      Kattankulathur 603 203
      India
;
    'N. Radha'
;     Department of Chemistry
      Government Arts College
      Karaikudi 630 303
      India
;
    'Bohari M. Yamin'
;     School of Chemical Sciences and Food Technology
      Kebangsaan Universiti, Bangi
      Selangor 43650
      Malaysia
;
