# Supplementary material for: 1-(2-Chloro­phen­yl)-3-(2-ethyl­hexa­noyl)thio­urea
Source: Acta Crystallogr Sect E Struct Rep Online. 2013 Jul 10;69(Pt 8):o1220. doi: 10.1107/S160053681301828X (PMC3793726; doi:10.1107/S160053681301828X)
Supplement: Supplementary file 2 [file e-69-o1220-Isup2.hkl]

#
# h,k,l, Fc-squared, Fo-squared, sigma(Fo-squared), status flag
#
data_I
_shelx_title ' baru178m in P-1'
_shelx_refln_list_code          4
_shelx_F_calc_maximum      102.97
_exptl_crystal_F_000       332.00
_reflns_d_resolution_high  0.8409

loop_
 _space_group_symop_operation_xyz
 'x, y, z'
 '-x, -y, -z'

_cell_length_a     7.2639
_cell_length_b    10.0557
_cell_length_c    11.9350
_cell_angle_alpha  97.748
_cell_angle_beta   98.100
_cell_angle_gamma 103.720

_shelx_F_squared_multiplier     1.000

loop_
 _refln_index_h
 _refln_index_k
 _refln_index_l
 _refln_F_squared_calc
 _refln_F_squared_meas
 _refln_F_squared_sigma
 _refln_observed_status
   1   0   0        291.56        320.25        12.40 o
   2   0   0       1803.60       2025.08        79.10 o
   3   0   0          9.06          6.16         3.06 o
   4   0   0          5.27          2.88         2.78 o
   5   0   0         26.34         13.68         5.56 o
   6   0   0        187.43        214.49        15.49 o
   7   0   0          5.79          9.26         5.75 o
   8   0   0          0.38          1.72         5.55 o
  -8   1   0         10.48         11.71         7.71 o
  -7   1   0        121.31        129.75        21.60 o
  -6   1   0          1.06         -2.77         4.00 o
  -5   1   0        116.53        110.85         9.88 o
  -4   1   0        213.99        225.91        12.83 o
  -3   1   0         27.58         22.68         5.39 o
  -2   1   0       3749.56       4290.76       117.05 o
  -1   1   0       2474.50       2649.36        72.14 o
   0   1   0        398.10        395.36        12.08 o
   1   1   0        140.48        131.48         7.92 o
   3   1   0         38.52         32.22         5.25 o
   4   1   0        660.35        751.31        32.04 o
   5   1   0         93.00        104.43        10.03 o
   6   1   0          7.03          4.55         4.39 o
   7   1   0         83.30         76.66        10.32 o
   8   1   0          3.37          5.98         6.22 o
  -8   2   0         12.99          5.18         6.63 o
  -7   2   0          2.67          6.28         4.52 o
  -6   2   0         18.04         20.96        11.80 o
  -5   2   0         16.30         11.96         6.18 o
  -3   2   0          0.21          3.54         1.84 o
  -2   2   0         71.60         60.61         3.30 o
  -1   2   0        692.90        724.97        21.07 o
   0   2   0       2746.25       2830.28        93.69 o
   1   2   0       6206.37       7281.72       205.13 o
   2   2   0        909.03       1016.73        37.97 o
   4   2   0          7.81          5.92         2.02 o
   5   2   0         18.61         12.36         6.70 o
   6   2   0         29.12         19.74         8.08 o
   7   2   0         73.26         85.21        11.13 o
  -8   3   0         15.39         14.30         5.31 o
  -7   3   0        144.00         70.28        12.22 o
  -6   3   0         82.94         69.04        10.98 o
  -5   3   0         16.79         16.71         5.33 o
  -4   3   0         69.10         51.69         5.18 o
  -3   3   0         34.69         31.86         3.29 o
  -2   3   0       1706.00       1688.52        47.96 o
  -1   3   0       1399.60       1580.02        40.25 o
   0   3   0        925.25        959.07        28.27 o
   1   3   0        657.30        796.25        22.37 o
   2   3   0        579.34        679.31        23.76 o
   3   3   0          1.20          3.93         2.44 o
   4   3   0          0.26          0.85         2.19 o
   5   3   0         31.89         19.84        14.51 o
   6   3   0         12.74          8.56         6.91 o
   7   3   0         53.08         24.12        13.88 o
  -8   4   0          3.51         16.33         7.13 o
  -7   4   0          0.82          0.23         4.57 o
  -6   4   0         28.19         32.19         5.37 o
  -5   4   0         56.84         66.55         8.43 o
  -4   4   0        119.79        139.83         8.85 o
  -3   4   0       2055.36       2279.81        64.94 o
  -2   4   0        483.95        528.73        17.01 o
  -1   4   0         34.22         36.73         2.84 o
   0   4   0         15.50         21.20         2.47 o
   1   4   0        434.08        468.32        17.27 o
   2   4   0        100.64         92.18         6.70 o
   3   4   0        244.19        261.83        14.87 o
   4   4   0          4.32          6.69         3.00 o
   5   4   0        139.92        144.12        14.13 o
   6   4   0          0.81          5.92         5.67 o
   7   4   0          1.10          1.11         7.42 o
  -8   5   0          6.56          4.05        10.72 o
  -7   5   0          0.30         -0.39         5.18 o
  -6   5   0          3.95         16.81         4.38 o
  -5   5   0        102.11         85.23        18.33 o
  -4   5   0         74.60         77.97         9.42 o
  -3   5   0        270.40        307.88        10.83 o
  -2   5   0        168.63        193.51        10.78 o
  -1   5   0        342.37        343.67        11.61 o
   0   5   0        246.89        199.74         8.09 o
   2   5   0         75.94         80.92         6.59 o
   3   5   0         32.94         50.30         6.23 o
   4   5   0          5.64          4.88         3.03 o
   5   5   0         94.34        105.56        11.14 o
   6   5   0          2.03          4.72         7.41 o
  -8   6   0          0.11         -0.39         6.85 o
  -7   6   0          5.03          8.00         7.52 o
  -6   6   0          4.38         13.69         7.36 o
  -5   6   0         37.97         12.45         6.95 o
  -4   6   0        127.21        138.46        11.38 o
  -3   6   0        187.69        187.17         7.85 o
  -2   6   0          1.18          3.40         2.32 o
  -1   6   0         54.12         57.86         4.20 o
   0   6   0        118.87        138.04         6.94 o
   1   6   0         25.58         20.66         4.35 o
   2   6   0          0.00          5.45         3.23 o
   3   6   0         70.70         78.53         7.61 o
   4   6   0         51.63         18.98        24.67 o
   5   6   0          2.78          0.43         8.00 o
  -7   7   0          0.11          2.34         7.28 o
  -6   7   0         10.61          1.30         6.74 o
  -5   7   0        106.75        114.00        16.93 o
  -4   7   0         69.75         70.26        10.15 o
  -3   7   0         94.28         87.16        11.02 o
  -2   7   0        100.53        100.30         8.97 o
  -1   7   0          0.50          7.93         2.90 o
   0   7   0          6.51          6.79         2.73 o
   1   7   0        420.78        406.87        16.93 o
   2   7   0         89.36        127.57         8.64 o
   3   7   0         87.77         95.41        12.11 o
   4   7   0          6.56          7.40        10.14 o
   5   7   0          9.07         -1.05         7.68 o
  -7   8   0          8.02         11.10         9.20 o
  -6   8   0          0.41          3.93         5.14 o
  -5   8   0          0.01         -0.60         4.02 o
  -4   8   0          0.09          8.41         4.51 o
  -3   8   0          2.53          8.39         4.36 o
  -2   8   0          3.11          4.77         3.93 o
  -1   8   0        434.91        468.97        25.06 o
   0   8   0         49.64         57.05         5.80 o
   1   8   0         26.11         17.26         5.22 o
   2   8   0         41.50         15.04         9.99 o
   3   8   0         23.30         27.89         6.72 o
   4   8   0          7.94          7.75         9.89 o
  -7   9   0          0.10         -6.55        10.31 o
  -6   9   0          8.75          8.53         6.03 o
  -5   9   0          3.54         14.85         5.67 o
  -4   9   0          0.08         -0.58         4.92 o
  -3   9   0         18.39         14.54         5.58 o
  -2   9   0         66.18         81.56        13.43 o
  -1   9   0          9.06          6.46         4.79 o
   0   9   0         61.38         36.80        26.31 o
   1   9   0         27.81         28.13        12.77 o
   2   9   0         23.12         26.70        11.69 o
   3   9   0          0.46          8.99         6.95 o
  -6  10   0         19.13         35.50         7.73 o
  -5  10   0          5.49          4.28         5.57 o
  -4  10   0         13.51          7.53         5.97 o
  -3  10   0          2.92          6.21         4.73 o
  -2  10   0          2.30          0.37         4.39 o
  -1  10   0          4.34          3.11         8.63 o
   0  10   0          7.99          9.84        12.36 o
   1  10   0          6.54         -1.05         8.20 o
   2  10   0         16.61         23.52        10.36 o
  -5  11   0          2.15         14.34         6.83 o
  -4  11   0          1.25          5.94         5.81 o
  -3  11   0         10.26         22.45        17.84 o
  -2  11   0         20.33         10.27         8.44 o
  -1  11   0          0.26          6.77         9.52 o
   0  11   0          0.61         -0.21         9.22 o
  -1 -11   1         10.27          7.41        10.01 o
   0 -11   1          1.72          9.36         9.25 o
   1 -11   1         34.84         12.17        15.55 o
   2 -11   1          1.39          6.03         6.55 o
   3 -11   1          8.26         18.30         9.91 o
   4 -11   1          7.44         17.71        10.26 o
   5 -11   1          0.00          8.65         6.33 o
  -2 -10   1          5.33         10.50        10.29 o
  -1 -10   1          3.39          2.75        10.68 o
   0 -10   1         25.59          6.71         8.63 o
   1 -10   1          1.84          8.21         5.54 o
   2 -10   1          0.34          6.35         5.56 o
   3 -10   1          6.74         16.27         6.00 o
   4 -10   1          3.83          2.72         5.77 o
   5 -10   1          2.94          1.78         5.48 o
   6 -10   1          1.41          8.84         6.15 o
  -3  -9   1          9.49         19.18         7.27 o
  -2  -9   1          1.59          9.22         5.98 o
  -1  -9   1          5.92          0.58         7.46 o
   0  -9   1        120.67        122.05        10.71 o
   1  -9   1          5.11         12.93         4.67 o
   2  -9   1          8.19          5.64         4.08 o
   3  -9   1         26.29         33.46         7.39 o
   4  -9   1         25.53         32.18         6.51 o
   5  -9   1          4.90          5.41         5.46 o
   6  -9   1          1.38          7.74         5.18 o
   7  -9   1         16.45         23.90        10.33 o
  -4  -8   1         15.43          9.27         9.85 o
  -3  -8   1         38.45         64.81        10.51 o
  -2  -8   1         94.78         82.72        34.97 o
  -1  -8   1        326.57        336.92        15.31 o
   0  -8   1          5.82          9.21         3.32 o
   1  -8   1        256.75        266.69        13.92 o
   2  -8   1          8.82          8.60         4.16 o
   3  -8   1         10.05         19.85         4.74 o
   4  -8   1         11.06         14.42         4.82 o
   5  -8   1         57.77         51.63        11.14 o
   6  -8   1         27.67         35.92         8.91 o
   7  -8   1          0.19         11.07         8.32 o
  -5  -7   1         12.11         13.68         8.69 o
  -4  -7   1          1.54          6.14         5.43 o
  -3  -7   1        165.90        173.57        11.42 o
  -2  -7   1         78.93         72.89        10.70 o
  -1  -7   1        138.56        141.05         8.19 o
   0  -7   1         69.00         74.80         5.42 o
   1  -7   1         69.94         68.06         4.76 o
   2  -7   1        183.90        188.89        10.97 o
   3  -7   1        119.91        104.97        10.56 o
   4  -7   1         55.46         74.14         7.18 o
   5  -7   1          1.73          6.54         3.98 o
   6  -7   1          1.70          0.38         6.27 o
   7  -7   1          3.37          5.31         8.13 o
  -6  -6   1          2.08         -3.30        15.88 o
  -5  -6   1          1.49         -3.77         6.58 o
  -4  -6   1         84.19         98.50        21.93 o
  -3  -6   1         21.47         23.82         5.60 o
  -2  -6   1         25.31         26.07         5.42 o
  -1  -6   1         89.97         87.74         5.57 o
   0  -6   1         13.53         15.28         2.95 o
   1  -6   1        283.40        284.91        10.56 o
   2  -6   1       1922.14       2041.35        62.88 o
   3  -6   1         19.11         17.08         3.71 o
   4  -6   1         25.38         24.43         6.13 o
   5  -6   1          4.36          5.93         4.10 o
   6  -6   1          2.37          3.54         5.08 o
   7  -6   1         14.72         11.89         7.12 o
   8  -6   1         27.96         51.09        15.95 o
  -6  -5   1          1.20          5.30         5.98 o
  -5  -5   1         97.23         95.74        10.86 o
  -4  -5   1          0.03          0.93         3.62 o
  -3  -5   1        329.52        354.19        16.46 o
  -2  -5   1        475.61        479.05        16.63 o
  -1  -5   1          2.40         -0.35         2.75 o
   0  -5   1        926.09        937.55        26.64 o
   1  -5   1          8.63          7.42         2.08 o
   2  -5   1        334.77        343.47        16.43 o
   3  -5   1         80.40         82.20         4.52 o
   4  -5   1         67.52         62.15         4.82 o
   5  -5   1          9.28         14.25         4.26 o
   6  -5   1         54.35         64.14        27.00 o
   7  -5   1         16.28         20.65        16.99 o
   8  -5   1          6.56          0.82         6.57 o
  -7  -4   1         21.05         17.60        13.68 o
  -6  -4   1         35.51         14.30        11.92 o
  -5  -4   1        122.37          4.97        11.24 o
  -3  -4   1        125.47        146.72        10.54 o
  -2  -4   1        881.89        899.78        30.80 o
  -1  -4   1        175.22        161.75        10.33 o
   0  -4   1        475.14        485.48        16.27 o
   1  -4   1          5.55         11.08         2.57 o
   2  -4   1         53.30         59.89         4.69 o
   3  -4   1        514.07        445.83        42.25 o
   4  -4   1         74.67         59.03         4.82 o
   5  -4   1         31.89         29.51         5.40 o
   6  -4   1          8.25         16.94         4.86 o
   7  -4   1         13.46         12.95         5.50 o
   8  -4   1         15.46         12.42        13.13 o
  -7  -3   1         58.68         81.11        14.91 o
  -6  -3   1         61.06         63.68         9.54 o
  -5  -3   1        108.41        112.03        10.92 o
  -4  -3   1          0.79          4.43         2.90 o
  -3  -3   1         10.48          9.24         3.05 o
  -2  -3   1        304.99        356.24        14.85 o
  -1  -3   1        805.86        877.64        29.36 o
   0  -3   1        897.10        850.24        22.87 o
   1  -3   1       1057.90       1067.32        37.86 o
   2  -3   1        242.41        236.42         9.03 o
   3  -3   1          8.50          7.26         1.97 o
   4  -3   1        168.33        156.44         7.92 o
   5  -3   1         53.46         60.10         5.26 o
   6  -3   1         44.36         40.99        13.67 o
   7  -3   1          1.21          2.03         4.46 o
   8  -3   1          3.10          8.85         6.11 o
  -7  -2   1         35.10         49.17         9.07 o
  -6  -2   1          8.22          7.44         4.27 o
  -5  -2   1        119.81         91.38        11.41 o
  -4  -2   1        208.19        167.44        18.73 o
  -3  -2   1        374.36        429.77        20.23 o
  -2  -2   1        715.31        812.28        25.35 o
  -1  -2   1      10603.08      12290.83       344.13 o
   0  -2   1       1654.05       1646.59        41.29 o
   1  -2   1        168.38        190.97         8.61 o
   2  -2   1        265.10        235.10         8.75 o
   3  -2   1          1.32          4.24         1.84 o
   4  -2   1        118.61        102.39         5.93 o
   5  -2   1        610.93        649.54        29.11 o
   6  -2   1          2.93          0.57         3.83 o
   7  -2   1         26.81         17.96        10.14 o
   8  -2   1          3.12         -0.84         5.51 o
  -8  -1   1         51.65         72.71        11.34 o
  -7  -1   1          0.17          8.32         5.10 o
  -6  -1   1        257.47        295.16        22.00 o
  -5  -1   1          3.35          8.78         4.28 o
  -4  -1   1        170.99        186.33        12.64 o
  -3  -1   1        209.05        212.09        12.31 o
  -2  -1   1         53.40         72.46         4.08 o
  -1  -1   1       2220.72       2461.32        67.94 o
   0  -1   1        385.70        428.22        13.02 o
   1  -1   1        764.20        854.47        24.42 o
   2  -1   1          3.34          3.07         1.66 o
   3  -1   1        474.51        461.45        15.44 o
   4  -1   1         54.40         55.05         4.30 o
   5  -1   1          0.91          1.19         3.04 o
   6  -1   1        339.38        296.84        18.15 o
   7  -1   1        155.17        145.74        13.16 o
   8  -1   1         16.86         17.48         6.59 o
  -8   0   1          0.42          6.25         5.69 o
  -7   0   1          0.05         -0.31         5.01 o
  -6   0   1          0.04          4.70         4.80 o
  -5   0   1         22.88         21.38         8.76 o
  -4   0   1         50.79         48.96         6.12 o
  -3   0   1         20.91         34.55         4.70 o
  -2   0   1       2687.22       3268.85       110.31 o
  -1   0   1        460.85        424.95        12.70 o
   0   0   1       1058.91       1073.88        75.14 o
   1   0   1        915.46       1014.12        77.11 o
   2   0   1         44.70         52.85         3.04 o
   3   0   1          0.17          4.65         1.43 o
   4   0   1        409.88        419.70        20.33 o
   5   0   1        170.31        145.26        11.13 o
   6   0   1         99.14        105.87        10.74 o
   7   0   1          4.95          9.57         5.30 o
   8   0   1         15.58         19.60        10.29 o
  -8   1   1         18.64         27.39         9.96 o
  -7   1   1         11.77         12.51         5.39 o
  -6   1   1          8.72          5.84         4.43 o
  -5   1   1          3.19          1.22         3.30 o
  -4   1   1        600.92        619.92        26.85 o
  -2   1   1         10.81          5.73         4.41 o
   0   1   1         34.68         44.91         3.79 o
   1   1   1        134.22        176.87        16.38 o
   4   1   1         14.01         17.42         3.30 o
   5   1   1          4.08         -0.94         3.36 o
   6   1   1         49.00         41.14         7.51 o
   7   1   1          1.88          5.26         4.80 o
  -8   2   1         88.73         93.58        11.33 o
  -7   2   1         10.13          5.24         6.35 o
  -6   2   1         25.30         23.26         7.05 o
  -5   2   1        114.79        104.48         9.24 o
  -3   2   1        422.08        404.22        18.80 o
  -2   2   1       1071.79        458.21        30.32 o
  -1   2   1        506.78        535.70        16.19 o
   0   2   1          2.54          4.23         1.57 o
   1   2   1       3949.95       3618.42       155.29 o
   2   2   1          2.43          2.21         1.77 o
   3   2   1          3.83          4.19         3.89 o
   4   2   1          4.65          3.92         2.55 o
   5   2   1         37.64         35.69         6.51 o
   6   2   1         95.85         65.73        55.47 o
   7   2   1        101.91         77.42        13.70 o
  -8   3   1          0.34          4.22         6.01 o
  -7   3   1         29.51         20.59         7.21 o
  -6   3   1          2.53          9.11         4.20 o
  -5   3   1         14.04          7.71         2.90 o
  -4   3   1        408.51        376.76        22.40 o
  -3   3   1        770.24        836.08        72.77 o
  -2   3   1        147.69        151.93         6.79 o
  -1   3   1          3.62          3.45         1.61 o
   0   3   1          3.18          1.94         1.19 o
   1   3   1        199.05        199.16         8.62 o
   2   3   1          1.80          5.21         2.21 o
   4   3   1        102.42        107.64        16.50 o
   5   3   1        144.21        151.82        18.65 o
   6   3   1         27.52         24.73        13.13 o
   7   3   1          0.26         -3.36         7.55 o
  -8   4   1          0.02          1.15         4.46 o
  -7   4   1         10.68         13.25         4.52 o
  -6   4   1        138.45        149.99        10.09 o
  -5   4   1        392.89        388.04        23.73 o
  -4   4   1         18.37         22.35         3.56 o
  -3   4   1         79.59         95.47         7.61 o
  -2   4   1        740.23        665.52        21.26 o
  -1   4   1         91.95         94.62         8.08 o
   0   4   1         37.66         57.56         6.30 o
   1   4   1        119.30        110.65         6.25 o
   2   4   1        512.30        508.49        19.55 o
   3   4   1         15.56          4.82         5.83 o
   4   4   1         28.15         13.63        11.24 o
   5   4   1          8.33          7.73         4.93 o
   6   4   1          3.64          6.00         7.60 o
  -8   5   1          0.00          4.09         6.34 o
  -7   5   1         10.03          3.63         5.58 o
  -6   5   1        220.58        239.30        13.08 o
  -5   5   1          9.76          7.70         3.18 o
  -4   5   1         10.46         10.08         2.85 o
  -3   5   1         57.54         56.66         4.39 o
  -2   5   1         52.54         51.67         4.23 o
  -1   5   1        474.66        501.01        15.87 o
   0   5   1        225.16        206.89        11.96 o
   1   5   1         55.45         44.21         4.62 o
   2   5   1         12.41         15.60         3.88 o
   3   5   1         25.83         30.75         5.22 o
   4   5   1         45.95         17.82        10.38 o
   5   5   1         37.73         24.81        20.16 o
   6   5   1         44.49         16.74        21.68 o
  -8   6   1         11.39          4.81         7.64 o
  -7   6   1          2.69          7.91         6.85 o
  -6   6   1          0.08          2.09         5.57 o
  -5   6   1         25.86         15.43         4.83 o
  -4   6   1          0.86          4.78         2.61 o
  -3   6   1        296.70        305.80        11.51 o
  -2   6   1        328.79        328.01        27.44 o
  -1   6   1         86.75         81.48         6.39 o
   0   6   1          0.31          2.50         2.39 o
   2   6   1        101.86         98.82         7.41 o
   3   6   1         19.52         18.54         7.94 o
   5   6   1          3.86          5.08         8.51 o
  -8   7   1          5.28          8.52         7.76 o
  -7   7   1         17.93         39.18        10.25 o
  -6   7   1          1.08         -3.07         5.94 o
  -5   7   1          8.70         10.42         4.64 o
  -4   7   1         45.57         31.90         8.25 o
  -3   7   1          7.09          7.45         3.98 o
  -2   7   1          0.01          2.75         3.01 o
  -1   7   1         68.76         60.64         5.44 o
   0   7   1        115.03        112.38         7.24 o
   1   7   1         51.91         61.51         8.99 o
   2   7   1         41.63         47.13         8.99 o
   3   7   1          9.02          9.45         5.26 o
   4   7   1          5.88          0.71         8.25 o
   5   7   1          0.10        -10.32         8.77 o
  -7   8   1          9.59         17.94         9.28 o
  -6   8   1          0.24          9.13         5.61 o
  -5   8   1          4.90          7.12         5.07 o
  -4   8   1          0.70          0.77         4.31 o
  -3   8   1         24.27         20.65         6.70 o
  -2   8   1        106.12        105.78         9.70 o
  -1   8   1          0.10          1.40         5.21 o
   0   8   1         82.23         84.79        10.17 o
   1   8   1         12.58         13.53        10.57 o
   2   8   1         15.47         18.80         6.00 o
   3   8   1         20.13         22.10         8.60 o
   4   8   1         15.91         46.09        14.35 o
  -7   9   1          5.62          7.96         8.98 o
  -6   9   1          3.33          6.56         6.05 o
  -5   9   1          3.46         -0.24         5.90 o
  -4   9   1         18.36         25.10         6.75 o
  -3   9   1         24.99         24.58         6.67 o
  -2   9   1          2.57          9.12         4.20 o
  -1   9   1          0.83         16.47         7.36 o
   0   9   1         46.73         25.02        28.69 o
   1   9   1         18.39          7.67         7.36 o
   2   9   1        128.23         76.07        71.28 o
   3   9   1         13.04         13.78         6.83 o
  -6  10   1          3.86          9.95         6.55 o
  -5  10   1          0.83          5.88         6.06 o
  -4  10   1          2.32          7.82         6.06 o
  -3  10   1          0.00          7.12         7.41 o
  -2  10   1         15.05         13.65         7.08 o
  -1  10   1         50.99         33.98        25.21 o
   0  10   1          0.06         17.13         8.29 o
   1  10   1          8.21         10.82         9.15 o
   2  10   1          0.71          9.65        10.43 o
  -4  11   1          5.30         10.46         8.38 o
  -3  11   1          1.26          6.45         8.31 o
  -2  11   1          2.31          2.66         7.83 o
  -1  11   1          2.67         10.57        14.73 o
   0  11   1          0.02          9.53        10.16 o
  -1 -11   2         37.37         35.67        22.97 o
   0 -11   2          1.18          4.44        10.15 o
   1 -11   2          2.44          4.33         5.85 o
   2 -11   2          6.65         10.11         6.56 o
   3 -11   2          2.08         13.24         6.77 o
   4 -11   2          4.72          9.00         6.31 o
   5 -11   2          3.69          5.45         6.39 o
  -2 -10   2         22.93         26.89        31.63 o
  -1 -10   2          1.84         10.41        11.64 o
   0 -10   2         62.08         64.63         9.41 o
   1 -10   2         83.96         81.83         8.42 o
   2 -10   2          8.16          9.06         5.07 o
   3 -10   2         63.79         56.74         7.67 o
   4 -10   2         21.32         24.27         6.53 o
   5 -10   2          0.18          7.99         6.86 o
   6 -10   2          0.02          4.30         5.71 o
  -3  -9   2          2.83          5.41         6.40 o
  -2  -9   2          0.31         11.00         6.19 o
  -1  -9   2          0.12          8.00         3.99 o
   0  -9   2          1.42          1.92         3.17 o
   1  -9   2         38.38         34.98         5.04 o
   2  -9   2         75.73         69.44         7.60 o
   3  -9   2          0.01          1.98         4.43 o
   4  -9   2          0.59          2.83         4.79 o
   5  -9   2         40.21         45.96         7.19 o
   6  -9   2          7.79          2.68         4.64 o
  -4  -8   2          6.40         29.54        10.97 o
  -3  -8   2         71.31         88.68         8.76 o
  -2  -8   2          4.57         21.48         4.45 o
  -1  -8   2        142.36        150.35         8.00 o
   0  -8   2          1.49          5.98         3.57 o
   1  -8   2         67.40         65.89         6.80 o
   2  -8   2          0.15          7.00         4.04 o
   3  -8   2         31.07         30.42         5.75 o
   4  -8   2         91.29         82.94         8.17 o
   5  -8   2          1.66          5.74         5.00 o
   6  -8   2         45.23         61.69         9.90 o
   7  -8   2         16.49         30.32         9.19 o
  -5  -7   2         40.08         39.53        21.51 o
  -4  -7   2         80.77         82.99        22.03 o
  -3  -7   2         72.20         93.83        11.23 o
  -2  -7   2         39.88         39.69         5.95 o
  -1  -7   2        275.29        257.50        11.09 o
   0  -7   2        121.17         98.14         6.29 o
   1  -7   2        145.64        155.78        10.16 o
   2  -7   2         88.46         77.00         7.47 o
   3  -7   2         83.10         80.62         7.11 o
   4  -7   2          1.21          5.34         3.77 o
   5  -7   2         37.52         50.40         6.55 o
   6  -7   2         22.73         24.44         8.25 o
   7  -7   2          0.80          4.31         7.75 o
  -6  -6   2         21.43         10.89         9.51 o
  -5  -6   2          0.91         11.74         5.91 o
  -4  -6   2         49.39         47.10        13.64 o
  -3  -6   2          3.40          9.79         3.63 o
  -2  -6   2        287.74        288.01        15.23 o
  -1  -6   2         89.34         91.62         5.96 o
   0  -6   2        354.90        347.24        22.46 o
   1  -6   2         38.24         49.76         3.29 o
   2  -6   2          0.95          4.68         3.00 o
   3  -6   2         58.14         65.32         5.99 o
   4  -6   2         11.50          9.86         3.69 o
   5  -6   2          0.28          0.24         3.56 o
   6  -6   2         44.47         27.32        12.86 o
   7  -6   2         13.60         14.98         6.93 o
   8  -6   2          0.05          8.12         7.66 o
  -6  -5   2          8.51          4.52         5.22 o
  -5  -5   2         11.64         16.53         5.82 o
  -4  -5   2         59.67         44.79         8.57 o
  -3  -5   2         18.27         19.07         4.04 o
  -2  -5   2        719.11        797.04        29.86 o
  -1  -5   2        161.64        132.41         6.95 o
   0  -5   2        495.62        572.60        17.64 o
   1  -5   2         27.24         22.43         3.29 o
   2  -5   2        894.81        877.69        29.56 o
   3  -5   2         61.46         61.83        12.37 o
   4  -5   2        121.42        124.45         7.19 o
   5  -5   2         33.19         33.09         4.68 o
   6  -5   2         32.00         28.75         7.09 o
   7  -5   2          1.74         -2.39         5.90 o
   8  -5   2          4.17          9.73         7.55 o
  -7  -4   2         65.07         62.32        10.19 o
  -6  -4   2        132.88        144.70        13.93 o
  -5  -4   2          0.09          0.02         4.74 o
  -4  -4   2        224.60        230.86        15.27 o
  -3  -4   2         80.08         80.93         6.31 o
  -2  -4   2         19.98         20.00         3.83 o
  -1  -4   2       1358.57       1363.19        47.58 o
   0  -4   2        129.31        142.35         6.03 o
   1  -4   2        658.20        685.75        58.25 o
   2  -4   2         25.80         16.69         5.17 o
   3  -4   2        177.12        152.57         7.31 o
   4  -4   2         34.48         33.85         3.67 o
   5  -4   2        232.96        234.64        13.10 o
   6  -4   2          0.34          4.10         4.02 o
   7  -4   2          0.57          7.15         4.90 o
   8  -4   2          7.54         10.12         6.77 o
  -7  -3   2         41.16         38.74        14.03 o
  -6  -3   2         20.68         14.40         7.44 o
  -5  -3   2         18.89         16.41         6.16 o
  -4  -3   2          6.43          8.12         4.24 o
  -3  -3   2          5.62          5.85         2.55 o
  -2  -3   2         76.89         73.57         5.33 o
  -1  -3   2       2627.92       3154.48       105.61 o
   0  -3   2       1631.02       1877.06        52.88 o
   1  -3   2         29.12         23.92         2.83 o
   2  -3   2        199.96        209.07        12.87 o
   3  -3   2         38.09         39.73         3.49 o
   4  -3   2       1211.09       1274.62        38.79 o
   5  -3   2        394.80        380.22        15.20 o
   6  -3   2         17.83         15.63         5.00 o
   7  -3   2         40.23         58.67         9.43 o
   8  -3   2          3.11          0.40         5.53 o
  -7  -2   2         15.70         10.85         6.41 o
  -6  -2   2         12.50          8.36         4.64 o
  -5  -2   2          0.75          5.40         3.97 o
  -4  -2   2         69.04         86.91         5.98 o
  -3  -2   2         96.22         94.45         5.97 o
  -2  -2   2        375.71        388.92        14.02 o
  -1  -2   2        501.81        568.62        16.19 o
   0  -2   2       9818.53      11221.81       270.93 o
   1  -2   2        107.36        117.96         4.60 o
   2  -2   2       1429.53       1636.18        46.65 o
   3  -2   2       1941.00       2159.22        61.57 o
   4  -2   2         78.00         74.52         5.16 o
   5  -2   2        108.41        112.91        10.64 o
   6  -2   2        233.77        254.37        16.46 o
   7  -2   2         11.57          9.53         9.36 o
   8  -2   2          2.10          5.43         5.68 o
  -8  -1   2         31.66         42.52         9.45 o
  -7  -1   2          2.51          7.99         5.10 o
  -6  -1   2         61.81         71.96        13.42 o
  -5  -1   2         77.79         87.01         9.41 o
  -4  -1   2         26.86         45.49         6.56 o
  -3  -1   2         41.90         55.96         4.04 o
  -2  -1   2        349.70        322.31        11.48 o
   0  -1   2        654.62        723.29        18.80 o
   1  -1   2       1708.92       1900.08        52.78 o
   2  -1   2       1257.86       1231.70        35.74 o
   3  -1   2        125.12        126.75         6.20 o
   4  -1   2          0.19          3.64         2.16 o
   5  -1   2         27.01         23.33         9.56 o
   6  -1   2          9.42         12.49         6.16 o
   7  -1   2         36.49         53.55         8.15 o
   8  -1   2          3.70          6.60         6.52 o
  -8   0   2          7.85          3.51         7.70 o
  -7   0   2          8.54         10.74         5.27 o
  -6   0   2          5.55          6.66         4.24 o
  -5   0   2          4.82          6.09         3.62 o
  -4   0   2        496.14        586.84        26.47 o
  -3   0   2        551.38        557.00        21.66 o
  -2   0   2        135.46        140.29         5.89 o
  -1   0   2        514.98        507.82        35.69 o
   0   0   2        977.79        924.13        23.46 o
   1   0   2       2078.38       2600.71        71.56 o
   2   0   2       2062.30       2134.72       234.30 o
   3   0   2        134.21        132.43        14.40 o
   4   0   2          5.41          4.58         3.05 o
   5   0   2        247.09        296.53        17.27 o
   6   0   2        450.28        430.35        61.40 o
   7   0   2         10.26         12.20         7.75 o
  -8   1   2          4.16          4.31         5.42 o
  -7   1   2         19.03         20.60         7.00 o
  -6   1   2         49.26         52.26         7.92 o
  -5   1   2        294.81        279.85        16.69 o
  -4   1   2        222.64        253.86         9.90 o
  -3   1   2          0.20          4.35         2.31 o
  -2   1   2        837.66        902.30        29.72 o
  -1   1   2       5891.38       6351.94       184.96 o
   0   1   2       1832.65       1728.00       289.42 o
   1   1   2       1745.16       2334.83        67.70 o
   3   1   2          4.53          6.21         2.15 o
   4   1   2        259.12        267.75        11.05 o
   5   1   2         34.47          8.19         5.51 o
   6   1   2          1.00          4.87         4.52 o
   7   1   2          4.97         10.49         5.43 o
  -8   2   2         20.16         12.72         5.29 o
  -7   2   2         43.09         28.63        23.82 o
  -6   2   2         62.83         62.09        10.72 o
  -5   2   2          2.89          3.24         3.11 o
  -4   2   2         27.72         32.97         4.06 o
  -3   2   2       1546.19       1417.00        43.29 o
  -2   2   2       1109.42        933.31       140.44 o
  -1   2   2       2804.12       2886.30        99.91 o
   0   2   2       3933.50       4394.23       164.10 o
   1   2   2        101.14         87.46         4.49 o
   2   2   2        228.42        284.42        13.22 o
   4   2   2          1.99          0.88         2.09 o
   5   2   2         80.37        116.01        31.88 o
   6   2   2          0.70         -1.49         4.84 o
   7   2   2          0.44         -0.01         7.70 o
  -8   3   2          0.04          4.43         4.67 o
  -7   3   2         18.90         17.03         6.93 o
  -6   3   2         13.21          5.49         3.79 o
  -5   3   2        102.34         58.26        15.20 o
  -4   3   2          6.30          3.86         1.88 o
  -3   3   2         33.89         30.86         3.52 o
  -2   3   2        985.26        970.61        30.41 o
  -1   3   2        263.27        255.82        14.23 o
   0   3   2        189.93        134.96         6.33 o
   1   3   2       1011.77       1069.44        57.18 o
   2   3   2          0.04          4.98         2.05 o
   3   3   2         62.14         65.78         6.61 o
   4   3   2         85.91         93.44        16.22 o
   5   3   2         29.50         44.04         7.81 o
   6   3   2         10.89          6.35         6.64 o
   7   3   2          2.47          6.59         8.43 o
  -8   4   2          0.01          7.38         4.68 o
  -7   4   2         38.93         32.68         8.29 o
  -6   4   2          1.04          4.29         3.80 o
  -5   4   2          1.47          2.51         2.33 o
  -4   4   2         16.89         12.94         4.98 o
  -3   4   2        166.37        192.61        18.40 o
  -2   4   2        229.56        224.41        17.56 o
  -1   4   2        120.85        113.55        12.17 o
   0   4   2        918.55       1043.39        38.93 o
   1   4   2        169.52        240.89        16.21 o
   2   4   2        324.43        356.10        14.82 o
   3   4   2        182.46        193.25        11.89 o
   4   4   2         10.31          4.08         4.73 o
   5   4   2          0.18          0.89         7.53 o
   6   4   2         54.67         30.21        31.34 o
  -8   5   2         24.48         28.67         9.77 o
  -7   5   2          0.45          0.71         4.25 o
  -6   5   2         15.94         11.52         4.30 o
  -5   5   2          0.82          4.04         2.68 o
  -4   5   2         14.55         11.16         2.73 o
  -3   5   2        271.71        236.26        27.17 o
  -2   5   2        389.59        365.24        12.70 o
  -1   5   2        162.89        131.92         6.30 o
   0   5   2        119.69         80.17        15.32 o
   1   5   2          0.41          5.29         2.16 o
   2   5   2          3.41          8.90         2.99 o
   3   5   2        248.98        246.14        19.93 o
   5   5   2          4.65         -2.13         8.16 o
   6   5   2         29.18         17.85        20.15 o
  -8   6   2          1.89          8.27         7.97 o
  -7   6   2          4.04          4.20         6.27 o
  -6   6   2          4.77         10.15         7.74 o
  -5   6   2         51.94         58.95         6.08 o
  -4   6   2         43.98         42.68         4.85 o
  -3   6   2         14.65         18.46         3.61 o
  -2   6   2          0.18          4.02         2.54 o
  -1   6   2        142.91        150.91         9.25 o
   0   6   2         30.92         33.18         4.84 o
   1   6   2        226.05        270.54        19.16 o
   2   6   2        250.82        322.20        22.84 o
   3   6   2         38.56         54.11         9.81 o
   4   6   2         73.64         65.00        54.67 o
   5   6   2          2.43          6.41         7.91 o
  -7   7   2          1.40         -1.99         6.23 o
  -6   7   2          0.01          4.80         5.99 o
  -5   7   2          2.49          6.19         4.44 o
  -4   7   2          0.04          1.33         4.06 o
  -3   7   2        124.16         52.07        18.51 o
  -2   7   2        153.82        161.72         9.17 o
  -1   7   2          0.40          6.23         2.95 o
   0   7   2        129.11         40.98        16.94 o
   1   7   2        184.21        210.67        17.37 o
   2   7   2          4.01          5.86         5.25 o
   3   7   2         48.17         65.74        11.76 o
   4   7   2          7.85          4.56         8.16 o
  -7   8   2          0.73         -1.71         7.69 o
  -6   8   2          7.31         10.71         5.18 o
  -5   8   2          4.62         11.58         5.75 o
  -4   8   2        134.29        146.30        14.43 o
  -3   8   2         46.71         59.50         8.67 o
  -2   8   2          0.63         -0.23         3.68 o
  -1   8   2         16.14         14.45         5.38 o
   0   8   2         68.63         57.98        17.49 o
   1   8   2          4.03          2.68         4.98 o
   2   8   2         13.69         17.53         7.55 o
   3   8   2          5.71         10.48         6.63 o
   4   8   2          1.12          3.70         9.74 o
  -6   9   2         11.95         12.99         8.45 o
  -5   9   2         17.14         26.29         7.04 o
  -4   9   2          0.02          8.33         5.62 o
  -3   9   2         39.75         34.04         9.70 o
  -2   9   2         36.94         35.62         9.49 o
  -1   9   2         14.99         14.24         7.50 o
   0   9   2         47.08         24.11        25.85 o
   1   9   2         26.18         43.26        10.36 o
   2   9   2         12.50          6.13         7.28 o
   3   9   2          6.05          6.99         9.54 o
  -6  10   2          5.18          1.28         6.68 o
  -5  10   2          0.00         14.09         6.87 o
  -4  10   2          1.59          9.47         6.36 o
  -3  10   2          2.75          9.42         7.77 o
  -2  10   2         22.51         29.23        27.96 o
  -1  10   2         70.96         50.16        39.50 o
   0  10   2         17.29         15.31         8.16 o
   1  10   2         35.46         12.02        14.82 o
  -4  11   2          0.58         20.47         9.59 o
  -3  11   2          1.73         14.84         9.41 o
  -2  11   2         61.87         23.83        30.98 o
  -1  11   2          9.73         -0.80         9.70 o
   0  11   2          0.26         -4.76         8.68 o
  -1 -11   3         21.46         22.58        18.83 o
   0 -11   3          9.45         18.26         5.90 o
   1 -11   3          2.59         12.13         5.79 o
   2 -11   3          0.00          5.80         5.92 o
   3 -11   3          8.22         14.98         6.03 o
   4 -11   3         10.20         14.50         6.62 o
  -2 -10   3         39.95         26.78        16.01 o
  -1 -10   3         13.60         19.34         6.06 o
   0 -10   3          6.44          8.00         4.73 o
   1 -10   3        143.68        134.07        10.64 o
   2 -10   3         42.41         45.20         7.06 o
   3 -10   3          3.24          5.47         5.09 o
   4 -10   3          4.19          8.26         5.30 o
   5 -10   3          0.62          7.69         5.26 o
   6 -10   3          3.58         11.87         6.59 o
  -3  -9   3          7.84         10.09         6.23 o
  -2  -9   3         76.27         80.61         8.10 o
  -1  -9   3          5.60          7.54         4.70 o
   0  -9   3        140.47        147.53        14.93 o
   1  -9   3          9.24         14.87         4.57 o
   2  -9   3          0.01          1.43         4.24 o
   3  -9   3          0.49          5.03         4.62 o
   4  -9   3          9.59         13.07         5.15 o
   5  -9   3         39.10         32.23         6.38 o
   6  -9   3         33.49         45.23         8.24 o
  -4  -8   3         12.05         12.46         6.59 o
  -3  -8   3          0.01          6.54         5.29 o
  -2  -8   3         34.72         30.87         5.00 o
  -1  -8   3          0.79          3.46         3.13 o
   0  -8   3          2.10          6.64         3.69 o
   1  -8   3         14.86         17.33         4.41 o
   2  -8   3        276.02        223.92        19.73 o
   3  -8   3          2.39          2.04         4.40 o
   4  -8   3         99.13        102.56         8.69 o
   5  -8   3         13.11         13.52         5.58 o
   6  -8   3          9.84          1.98         5.95 o
   7  -8   3          0.93         10.26         8.13 o
  -5  -7   3         18.92         15.50         5.83 o
  -4  -7   3         35.82         24.22         9.40 o
  -3  -7   3         12.09         19.16         4.58 o
  -2  -7   3         43.52         37.72         4.86 o
  -1  -7   3         15.88         16.91         3.58 o
   0  -7   3        253.54        256.25        10.49 o
   1  -7   3         20.35         15.54         3.57 o
   2  -7   3        148.23        155.36        11.08 o
   3  -7   3        103.54        102.61        10.01 o
   4  -7   3          0.00         -0.59         3.37 o
   5  -7   3        138.72        135.64         9.96 o
   6  -7   3          3.93         13.11         7.39 o
   7  -7   3         12.02         22.84        12.80 o
  -6  -6   3         24.01         42.49        12.96 o
  -5  -6   3          0.04          3.45         4.70 o
  -4  -6   3        134.31        131.64        13.35 o
  -3  -6   3          0.01          6.42         3.45 o
  -2  -6   3       1913.79       1901.03        66.02 o
  -1  -6   3        222.77        205.24        11.44 o
   0  -6   3         46.74         41.06         3.55 o
   1  -6   3          0.73          1.35         1.80 o
   2  -6   3         74.03         69.09         5.89 o
   3  -6   3         92.72         80.15         6.61 o
   4  -6   3        241.27        207.31        24.55 o
   5  -6   3         29.22         32.56         5.06 o
   6  -6   3          7.94          8.19         5.53 o
   7  -6   3          7.96         10.76         6.67 o
  -6  -5   3          5.60          6.64         5.57 o
  -5  -5   3         94.91         88.34        10.38 o
  -4  -5   3        123.70        140.21         9.59 o
  -3  -5   3        222.05        229.59        10.83 o
  -2  -5   3        123.25        129.95         8.25 o
  -1  -5   3        221.21        234.47        11.89 o
   0  -5   3        493.41        451.34        15.89 o
   1  -5   3        192.48        183.51         7.15 o
   2  -5   3        692.59        609.12        50.58 o
   3  -5   3        343.67        358.16        12.32 o
   4  -5   3        115.75        124.52         7.28 o
   5  -5   3         66.05         64.65         6.64 o
   6  -5   3          0.63         -2.31         7.01 o
   7  -5   3          0.91          8.58         5.79 o
   8  -5   3          0.92          9.69         6.46 o
  -7  -4   3          0.05          1.35         5.45 o
  -6  -4   3         10.85          7.21         5.31 o
  -5  -4   3         18.92         23.33         9.20 o
  -4  -4   3         23.39         30.51         4.87 o
  -3  -4   3         66.22         61.05         5.74 o
  -2  -4   3          3.48          3.78         2.41 o
  -1  -4   3       2819.77       2913.23        73.78 o
   0  -4   3         71.99         60.11         3.68 o
   1  -4   3       1774.17       1843.12        52.81 o
   2  -4   3        194.08        181.71         7.28 o
   3  -4   3        164.55        157.83        12.41 o
   4  -4   3         70.31         70.66         7.25 o
   5  -4   3        365.86        347.50        27.27 o
   6  -4   3         42.47         25.36         7.90 o
   7  -4   3         14.69         20.33         7.98 o
   8  -4   3          1.23         11.05         6.08 o
  -7  -3   3         28.67         18.67        10.87 o
  -6  -3   3         26.46         17.74         6.74 o
  -5  -3   3          7.58         12.19         4.61 o
  -4  -3   3          5.24         10.67         3.14 o
  -3  -3   3        567.92        585.52        21.08 o
  -2  -3   3         47.55         47.32         5.15 o
  -1  -3   3       1139.16       1240.22        33.07 o
   0  -3   3        747.24        770.73        21.18 o
   1  -3   3         10.73          5.65         1.60 o
   2  -3   3         16.78         16.42         2.32 o
   3  -3   3        319.00        283.93        10.37 o
   4  -3   3        163.46        177.24         8.92 o
   5  -3   3         49.05         54.11         5.38 o
   6  -3   3         14.80          9.97         8.86 o
   7  -3   3          6.81         10.60         5.26 o
   8  -3   3          1.68          6.62         6.20 o
  -7  -2   3         14.96          9.31         6.21 o
  -6  -2   3          0.20          3.16         4.58 o
  -5  -2   3        237.54        248.53        34.48 o
  -4  -2   3        145.92        167.40         8.99 o
  -3  -2   3         17.39         20.28         3.37 o
  -2  -2   3         50.94         51.84         6.88 o
  -1  -2   3        725.83        741.94        20.41 o
   0  -2   3        272.05        328.60        11.43 o
   1  -2   3       2168.69       2508.73        75.52 o
   2  -2   3          0.44         -0.23         1.68 o
   3  -2   3       1029.13       1086.53        33.03 o
   4  -2   3          0.08          1.09         2.34 o
   5  -2   3         26.73         33.07         5.83 o
   6  -2   3         19.95         13.01         7.52 o
   7  -2   3         23.43         15.12        10.78 o
   8  -2   3         13.75         15.91         9.39 o
  -8  -1   3          5.72          1.83         6.36 o
  -7  -1   3         13.34          9.11         5.72 o
  -6  -1   3          7.14          9.15         4.61 o
  -5  -1   3         40.43         52.30         7.63 o
  -4  -1   3        983.22       1103.65        34.89 o
  -3  -1   3        170.47        138.11         7.04 o
  -2  -1   3         32.31         24.49         2.74 o
  -1  -1   3       1437.26       1735.77        49.35 o
   0  -1   3       1025.38       1204.17        34.72 o
   1  -1   3        389.28        456.85        14.73 o
   2  -1   3        224.45        291.70        10.78 o
   3  -1   3        139.97        121.25         6.34 o
   4  -1   3         75.29         62.64         5.04 o
   5  -1   3        436.08        457.92        23.30 o
   6  -1   3        160.31        158.40        12.55 o
   7  -1   3          0.21          3.14         4.88 o
  -8   0   3          1.24          5.74         7.03 o
  -7   0   3          1.87          9.81         5.79 o
  -6   0   3         28.99         19.85         9.98 o
  -5   0   3        185.90        152.19        12.27 o
  -4   0   3        312.03        333.91        14.99 o
  -3   0   3        157.02        143.13         6.76 o
  -2   0   3        138.86        176.27         6.43 o
  -1   0   3        107.29         79.37         3.55 o
   0   0   3        135.68         83.55         3.69 o
   1   0   3        427.06        332.23        11.16 o
   2   0   3        368.06        339.34        11.94 o
   3   0   3         19.65         40.68         3.55 o
   4   0   3        476.59        507.54        22.71 o
   5   0   3         19.38         12.69         6.70 o
   6   0   3         56.26         50.93        14.99 o
   7   0   3         31.77         19.59        11.26 o
  -8   1   3          0.27          9.62         5.47 o
  -7   1   3         67.33         75.43         9.57 o
  -6   1   3         92.40        104.32        10.20 o
  -5   1   3         89.08         93.29         8.70 o
  -4   1   3        106.74        108.39         5.89 o
  -3   1   3        602.29        698.00        31.04 o
  -2   1   3        380.94        359.62        13.12 o
  -1   1   3       5494.08       6138.32       173.29 o
   0   1   3        917.47       1155.54        34.56 o
   1   1   3        926.27        893.53        27.80 o
   2   1   3         76.64         62.87         5.18 o
   3   1   3         21.13         20.87         4.05 o
   4   1   3        230.34        243.24        10.61 o
   5   1   3         20.29         19.52         5.39 o
   6   1   3        120.69        144.77        13.10 o
   7   1   3         11.15         15.98         7.73 o
  -8   2   3          1.00          5.55         4.79 o
  -7   2   3          0.45         -1.34         3.79 o
  -6   2   3         20.47         26.78         4.84 o
  -5   2   3         24.31         26.75         3.71 o
  -4   2   3          0.07          0.13         1.87 o
  -3   2   3       1373.68       1510.74        53.08 o
  -2   2   3       4416.48       5039.35       143.97 o
  -1   2   3         22.41         21.30         2.68 o
   0   2   3        163.34        148.99        16.38 o
   1   2   3         22.39         20.40         4.46 o
   2   2   3        164.93        152.46        17.29 o
   4   2   3          6.46          9.95         2.94 o
   5   2   3         87.64        100.72        12.87 o
   6   2   3          9.26         10.27         7.53 o
   7   2   3         10.46          8.20         9.99 o
  -8   3   3          3.72         13.66         7.17 o
  -7   3   3          0.05          0.58         5.09 o
  -6   3   3         54.60         55.92        10.33 o
  -5   3   3          9.19          8.44         2.56 o
  -4   3   3        787.53        474.66        30.48 o
  -2   3   3        103.93         82.43        11.16 o
  -1   3   3        337.37        399.41        12.35 o
   0   3   3        440.98        271.41        15.30 o
   1   3   3          5.18          7.45         4.28 o
   2   3   3        887.16       1051.79        34.70 o
   3   3   3        173.79        185.24        21.46 o
   4   3   3          0.32          4.37         2.79 o
   5   3   3         22.85         14.60        12.31 o
   6   3   3         11.84         -3.52         6.23 o
  -8   4   3         31.52         35.90         7.09 o
  -7   4   3          1.38         -1.41         4.15 o
  -6   4   3         67.69         65.63         9.31 o
  -5   4   3          9.65          3.27         3.05 o
  -4   4   3         60.66         50.44         4.89 o
  -3   4   3          0.38          0.84         2.19 o
  -2   4   3         96.79         84.08        19.83 o
  -1   4   3          0.80          0.88         1.63 o
   0   4   3       1129.69        627.97        55.33 o
   1   4   3        451.26        541.66        28.94 o
   2   4   3          8.09          6.23         2.60 o
   3   4   3         36.30         17.29        20.08 o
   5   4   3          1.16          3.00         7.23 o
   6   4   3         38.95         25.17        22.25 o
  -8   5   3          0.00         -2.35         6.59 o
  -7   5   3          7.85         12.38         5.24 o
  -6   5   3          1.46          0.85         3.83 o
  -5   5   3          0.37          3.77         2.87 o
  -4   5   3        297.37        308.53        20.90 o
  -3   5   3        111.11        103.79         6.68 o
  -2   5   3          4.11          6.64         2.46 o
  -1   5   3        104.89        113.89         6.45 o
   0   5   3         83.94        103.20         6.14 o
   1   5   3          0.17         -1.43         3.16 o
   2   5   3         30.90         31.75         7.87 o
   3   5   3         43.77         49.16        12.16 o
   4   5   3          9.07          7.90         5.81 o
   5   5   3         50.47         40.66        40.15 o
  -8   6   3          1.92          5.95         8.55 o
  -7   6   3         13.74          2.57         7.17 o
  -6   6   3         28.23         34.15         7.91 o
  -5   6   3        123.75        127.65         9.25 o
  -4   6   3         31.07         36.45         4.80 o
  -3   6   3         29.71         29.39         4.29 o
  -2   6   3          2.08          9.16         2.89 o
  -1   6   3          0.36          3.11         2.38 o
   0   6   3         22.59          7.03         4.64 o
   1   6   3         60.42         70.52        13.15 o
   2   6   3          7.74          3.82         3.87 o
   3   6   3          1.21          0.01         4.41 o
   4   6   3          1.91         -1.97         8.42 o
   5   6   3         16.85         16.04        11.57 o
  -7   7   3         13.21         19.76         8.37 o
  -6   7   3         19.06         30.88         8.05 o
  -5   7   3         36.57         25.73        11.13 o
  -4   7   3          7.28         12.14         4.48 o
  -3   7   3          1.61          6.29         3.45 o
  -2   7   3         13.68         20.78         4.46 o
  -1   7   3         44.80         35.25         9.81 o
   0   7   3         12.37          3.44         4.37 o
   1   7   3         44.70         63.18        10.51 o
   2   7   3         22.11         11.89         5.20 o
   3   7   3         78.76         91.82        13.45 o
   4   7   3          1.69          0.09         7.50 o
  -7   8   3         11.48         10.38         8.06 o
  -6   8   3         15.59         15.81         8.01 o
  -5   8   3         10.67          6.84         4.36 o
  -4   8   3         16.63         18.22         8.29 o
  -3   8   3         77.07        110.08        11.18 o
  -2   8   3          8.52          4.14         6.01 o
  -1   8   3          1.50          5.34         5.65 o
   0   8   3         10.36          5.27         5.69 o
   1   8   3         24.10         17.98         6.93 o
   2   8   3         10.53          7.50         5.46 o
   3   8   3         41.05         72.44        12.87 o
  -6   9   3          2.57         13.22         6.05 o
  -5   9   3          1.86         -0.31         4.83 o
  -4   9   3          0.96          0.63         5.13 o
  -3   9   3         25.81          8.27        10.01 o
  -2   9   3         91.24         92.44        22.08 o
  -1   9   3         45.75         68.82        20.17 o
   0   9   3          2.19         14.67         6.71 o
   1   9   3          1.66          5.14         6.24 o
   2   9   3          3.21          1.11         5.99 o
  -5  10   3          0.05         -6.20         8.35 o
  -4  10   3          0.00          2.96         7.95 o
  -3  10   3         17.02         22.74        14.71 o
  -2  10   3         18.62          9.25        11.27 o
  -1  10   3          1.76         -1.49         8.00 o
   0  10   3          1.03          6.02         7.90 o
   1  10   3         17.63         13.23         8.63 o
  -4  11   3          4.26          2.38         8.72 o
  -3  11   3          3.75          9.35         8.96 o
  -2  11   3         13.30         11.17        27.37 o
  -1  11   3          3.47          7.31         9.48 o
  -1 -11   4          1.53         25.58        11.94 o
   0 -11   4          3.45          9.41         6.13 o
   1 -11   4          0.61          7.12         5.48 o
   2 -11   4          2.80          8.00         5.67 o
   3 -11   4          0.19         -0.84         6.26 o
   4 -11   4          6.44          8.81         5.81 o
  -2 -10   4         67.54         74.40         9.06 o
  -1 -10   4          0.69          2.29         4.73 o
   0 -10   4          1.21          5.89         4.83 o
   1 -10   4          5.17          2.77         4.83 o
   2 -10   4         24.67         28.23         8.76 o
   3 -10   4          1.29         -1.28         5.38 o
   4 -10   4          5.57         11.29         5.73 o
   5 -10   4          7.17         18.97         6.55 o
  -3  -9   4          0.13         10.11         5.83 o
  -2  -9   4         22.45         30.89         5.79 o
  -1  -9   4         22.33         26.98         5.32 o
   0  -9   4         96.37         90.03        12.69 o
   1  -9   4         12.80         15.35         4.74 o
   2  -9   4         27.19         27.62         5.19 o
   3  -9   4          1.99          1.98         4.39 o
   4  -9   4          0.83          4.66         5.18 o
   5  -9   4          0.06         -1.34         5.04 o
   6  -9   4          0.00          1.12         5.65 o
  -4  -8   4         16.63         17.64         6.07 o
  -3  -8   4        196.78        180.08        10.50 o
  -2  -8   4         57.35         54.70         5.89 o
  -1  -8   4         50.51         43.64         5.85 o
   0  -8   4         55.30         60.37         6.73 o
   1  -8   4          9.90          4.97         6.12 o
   2  -8   4         20.41         21.13         5.51 o
   3  -8   4        150.17        142.15        12.16 o
   4  -8   4         14.82         12.95         4.68 o
   5  -8   4         44.50         49.44         7.07 o
   6  -8   4         22.14         23.15         7.77 o
   7  -8   4          0.98          5.10         7.31 o
  -5  -7   4          3.83         14.26         6.44 o
  -4  -7   4          1.93          4.59         4.41 o
  -3  -7   4         63.25         44.03         8.68 o
  -2  -7   4        463.87        469.72        19.84 o
  -1  -7   4         52.98         44.70         5.41 o
   0  -7   4         20.04         19.80         3.18 o
   1  -7   4        183.42        156.93        10.58 o
   2  -7   4          5.25          3.39         3.07 o
   3  -7   4          2.14          6.00         3.72 o
   4  -7   4        137.97        144.13        12.06 o
   5  -7   4        164.73        159.10        11.07 o
   6  -7   4          4.07         13.68         6.31 o
   7  -7   4         24.95         33.86        10.85 o
  -6  -6   4         39.20         40.04        14.32 o
  -5  -6   4          4.93          7.29         5.24 o
  -4  -6   4        160.45        181.29        16.96 o
  -3  -6   4         12.62         16.13         4.24 o
  -2  -6   4         51.81         54.40         6.40 o
  -1  -6   4          0.50          2.31         2.52 o
   0  -6   4          2.92          7.66         2.41 o
   1  -6   4         55.46         59.31         4.48 o
   2  -6   4         30.50         34.71         6.23 o
   3  -6   4        212.36        211.35        11.53 o
   4  -6   4        257.16        237.40        19.51 o
   5  -6   4         32.49         27.65         6.74 o
   6  -6   4         35.61         49.49        13.02 o
   7  -6   4          3.27          4.70         6.86 o
  -6  -5   4         18.61         11.25         5.54 o
  -5  -5   4         96.14         93.53        10.95 o
  -4  -5   4          0.10          8.09         3.85 o
  -3  -5   4        480.73        497.15        20.15 o
  -2  -5   4        144.63        141.72         9.11 o
  -1  -5   4        319.96        324.07        12.09 o
   0  -5   4         80.64        108.96         5.62 o
   1  -5   4        372.58        393.19        14.40 o
   2  -5   4         68.88         67.86         4.34 o
   3  -5   4         71.39         67.12         4.89 o
   4  -5   4          0.02          3.72         2.99 o
   5  -5   4         18.00         12.94         4.05 o
   6  -5   4         17.79         12.88         6.22 o
   7  -5   4         22.76         19.54        18.10 o
  -7  -4   4         10.75         10.86         6.46 o
  -6  -4   4         35.89         31.51         6.51 o
  -5  -4   4         15.48         17.76         7.90 o
  -4  -4   4          9.37         11.05         3.48 o
  -3  -4   4        250.19        265.73        12.81 o
  -2  -4   4        177.34        181.43         8.29 o
  -1  -4   4       1941.50       2135.50        55.40 o
   0  -4   4         68.23         63.95         4.09 o
   1  -4   4         83.24        103.14         5.19 o
   2  -4   4         53.19         49.79         3.71 o
   3  -4   4         49.11         39.36         3.85 o
   4  -4   4          2.13          3.49         2.91 o
   5  -4   4        361.84        378.33        14.45 o
   6  -4   4         17.11         24.16         6.39 o
   7  -4   4         11.35         12.87         5.56 o
  -7  -3   4          0.12          5.43         6.13 o
  -6  -3   4         21.00          8.58         8.04 o
  -5  -3   4        328.14        359.08        21.78 o
  -4  -3   4        165.77        149.47         9.07 o
  -3  -3   4        149.64        160.41        10.73 o
  -2  -3   4        431.31        422.15        19.51 o
  -1  -3   4          6.03          3.86         1.93 o
   0  -3   4        351.92        425.92        13.09 o
   1  -3   4        630.14        646.24        18.48 o
   2  -3   4        484.33        405.65        13.30 o
   3  -3   4         93.86         90.25         5.89 o
   4  -3   4        296.79        275.81        12.22 o
   5  -3   4        103.83        117.36         7.93 o
   6  -3   4         21.75         15.61         6.36 o
   7  -3   4          7.43          0.68         4.28 o
  -7  -2   4         49.05         42.89        15.14 o
  -6  -2   4         72.77         76.57        11.17 o
  -5  -2   4          7.70         10.60         5.56 o
  -4  -2   4         46.36         47.49         6.04 o
  -3  -2   4         44.17         55.26         4.78 o
  -2  -2   4        125.15        121.51        12.02 o
  -1  -2   4        126.55         95.97         4.45 o
   0  -2   4        984.00       1002.05        46.18 o
   1  -2   4        169.36        184.48         7.03 o
   2  -2   4        419.03        556.37        18.62 o
   3  -2   4         46.05         55.67         4.66 o
   4  -2   4         30.21         36.22         4.19 o
   5  -2   4         17.64         17.05         5.97 o
   6  -2   4        158.44        164.57        13.26 o
   7  -2   4          6.10         12.35         7.58 o
  -8  -1   4         42.42         60.34         9.85 o
  -7  -1   4          2.48         -0.58         7.55 o
  -6  -1   4          1.86          6.50         5.53 o
  -5  -1   4          6.84          3.51         4.05 o
  -4  -1   4          6.81          6.01         2.61 o
  -3  -1   4          0.21          2.73         2.10 o
  -1  -1   4        420.44        508.84        17.05 o
   0  -1   4         13.62          5.55         1.94 o
   1  -1   4         28.57         32.78         3.48 o
   2  -1   4       1741.25       2038.27        74.29 o
   3  -1   4         12.82          9.84         2.36 o
   4  -1   4        451.93        444.77        17.05 o
   5  -1   4          0.04          2.86         3.70 o
   6  -1   4         18.73         13.24         8.14 o
   7  -1   4          5.25         -0.12         4.40 o
  -8   0   4          1.29          3.30         5.29 o
  -7   0   4         30.55         24.19         8.64 o
  -6   0   4          8.01          2.28         3.62 o
  -5   0   4        133.52        149.97        11.89 o
  -4   0   4        531.02        590.61        20.52 o
  -3   0   4        487.16        491.50        15.19 o
  -2   0   4          3.54          4.22         1.89 o
  -1   0   4        241.56        233.76         7.90 o
   0   0   4       1700.01       1679.90        47.82 o
   1   0   4        369.39        355.65        12.38 o
   2   0   4       3118.53       3455.03        96.23 o
   3   0   4         66.99         62.33         4.63 o
   4   0   4         64.19         66.13         5.26 o
   5   0   4         42.28         55.31         7.32 o
   6   0   4         27.63         38.39         7.38 o
   7   0   4          0.03          5.44         4.67 o
  -8   1   4          1.69          8.08         4.66 o
  -7   1   4          0.05          2.92         4.04 o
  -6   1   4         90.14         94.19         9.65 o
  -5   1   4          0.35          2.89         2.43 o
  -4   1   4        103.71        105.73         5.65 o
  -3   1   4        979.01        998.74        35.29 o
  -2   1   4        237.66        303.40        11.81 o
  -1   1   4         32.03         43.94         3.21 o
   0   1   4          2.43          8.32         1.94 o
   1   1   4        297.95        288.21        12.39 o
   2   1   4        943.21        947.55        35.50 o
   3   1   4          0.04          0.63         2.24 o
   4   1   4        310.84        333.96        13.60 o
   5   1   4        131.10        133.73        11.18 o
   6   1   4         51.86         74.91        11.16 o
   7   1   4         18.47          6.12         7.53 o
  -8   2   4          0.08          5.72         5.59 o
  -7   2   4          3.42          6.42         4.77 o
  -6   2   4          1.28          5.46         4.16 o
  -5   2   4         21.02         19.43         3.30 o
  -4   2   4        279.54        257.02        12.02 o
  -3   2   4          0.10          2.52         2.01 o
  -2   2   4        352.84        376.15        14.28 o
  -1   2   4        144.72        108.79         5.82 o
   0   2   4          8.55          6.83         1.72 o
   1   2   4         31.04         28.27         5.57 o
   4   2   4         11.97         14.99         3.94 o
   5   2   4        217.87        242.50        28.75 o
   6   2   4          6.12          2.10         6.59 o
  -8   3   4         10.93         14.58         5.92 o
  -7   3   4          0.47          4.86         4.76 o
  -6   3   4         36.95         35.02         5.36 o
  -5   3   4        298.07        310.06        14.57 o
  -4   3   4         29.33         40.38         4.68 o
  -3   3   4         92.81         84.75         5.85 o
  -2   3   4        739.12        777.13        25.67 o
  -1   3   4          7.25          1.24         1.93 o
   0   3   4       1317.74       1383.65        45.72 o
   1   3   4        281.22        300.51        18.83 o
   2   3   4          0.26          3.28         2.27 o
   3   3   4         42.39         11.65        19.73 o
   4   3   4         64.20         21.00        30.99 o
   5   3   4         12.56          8.43         5.79 o
   6   3   4         15.53          5.78        22.52 o
  -8   4   4          0.59          6.16         5.34 o
  -7   4   4          3.18          3.73         4.41 o
  -6   4   4         13.96         12.10         4.58 o
  -5   4   4         75.31         83.38        12.89 o
  -4   4   4          1.84          0.23         2.23 o
  -2   4   4          0.19          1.58         2.07 o
  -1   4   4        152.00        138.78         6.40 o
   0   4   4         79.77         66.62         7.65 o
   1   4   4          0.40         -1.46         3.06 o
   2   4   4         97.08        100.39        14.30 o
   3   4   4         24.83          5.82         7.98 o
   5   4   4         20.01         12.24        22.43 o
   6   4   4         10.55          7.06         9.49 o
  -8   5   4          2.64         -0.82         7.69 o
  -7   5   4         12.56         19.82         5.50 o
  -6   5   4         33.82         32.45         5.86 o
  -5   5   4          0.10          2.24         3.31 o
  -4   5   4          0.23          2.99         2.74 o
  -3   5   4         10.80          8.32         2.90 o
  -2   5   4         13.73         16.64         2.86 o
  -1   5   4         33.55         38.87         4.92 o
   0   5   4          0.41         -1.16         3.32 o
   1   5   4        315.15        349.28        23.27 o
   2   5   4          0.18          6.22         4.48 o
   3   5   4        104.34        122.35        19.69 o
   4   5   4          7.60         14.05         5.18 o
   5   5   4          6.49         13.69         9.71 o
  -8   6   4         11.89         14.61        12.53 o
  -7   6   4         43.22         62.38        10.80 o
  -6   6   4          0.22          5.73         4.55 o
  -5   6   4          8.51          9.96         4.64 o
  -4   6   4          3.04          0.75         3.93 o
  -3   6   4         49.71         59.66         7.23 o
  -2   6   4         19.87         22.10         4.51 o
  -1   6   4        114.53         70.23        35.82 o
   0   6   4         17.00         12.10         6.09 o
   1   6   4          0.11         10.33         4.83 o
   2   6   4         21.22         32.41         8.84 o
   3   6   4          4.44          7.39         5.81 o
   4   6   4         20.43         11.84         8.66 o
  -7   7   4          7.62         -0.81         8.08 o
  -6   7   4          2.23          5.18         5.31 o
  -5   7   4          1.58          2.35         4.39 o
  -4   7   4         34.47         35.71         5.12 o
  -3   7   4        324.57        314.01        14.58 o
  -2   7   4         29.02         20.21         6.45 o
  -1   7   4         18.51         16.17         8.01 o
   0   7   4         31.13         47.32         9.04 o
   1   7   4         16.61         20.82         8.71 o
   2   7   4          3.71          6.21         5.98 o
   3   7   4        136.31        177.33        19.71 o
   4   7   4         25.23         24.94        28.71 o
  -7   8   4          0.49         -0.18         7.91 o
  -6   8   4          0.00         10.84         5.58 o
  -5   8   4         12.36         12.38         4.91 o
  -4   8   4          0.86          1.12         4.60 o
  -3   8   4          0.08          5.34         5.14 o
  -2   8   4         65.51         83.02        11.17 o
  -1   8   4         66.47         61.03        25.84 o
   0   8   4         13.40          5.21         5.11 o
   1   8   4         68.84        118.36        19.11 o
   2   8   4         35.54         23.66        14.80 o
   3   8   4          6.85         11.84         6.81 o
  -6   9   4          0.46         13.09         6.48 o
  -5   9   4          0.38          8.28         5.20 o
  -4   9   4          0.03          6.14         6.00 o
  -3   9   4          0.22          1.83         7.82 o
  -2   9   4         39.50         15.07        26.38 o
  -1   9   4          6.18          1.73         8.13 o
   0   9   4         14.94         13.82         6.79 o
   1   9   4          3.88         -0.15         6.33 o
   2   9   4          4.01          6.05         6.92 o
  -5  10   4         11.08         30.58        18.59 o
  -4  10   4         16.82         22.31         7.89 o
  -3  10   4          8.43          4.48         6.19 o
  -2  10   4         17.62         16.67         8.42 o
  -1  10   4          0.19         10.73         8.51 o
   0  10   4          0.05          1.62         8.22 o
  -1 -11   5         27.37         44.26        14.09 o
   0 -11   5          9.33          9.88         9.98 o
   1 -11   5         18.65         19.95         6.23 o
   2 -11   5          0.00          7.58         5.83 o
   3 -11   5         11.12         13.03         8.02 o
   4 -11   5          0.59          4.88         6.51 o
  -2 -10   5         13.68         15.55         6.29 o
  -1 -10   5         22.81         14.27         5.59 o
   0 -10   5          1.14         10.87         5.13 o
   1 -10   5         16.87         30.17         6.27 o
   2 -10   5          1.91          7.42         5.08 o
   3 -10   5          3.02          8.79         5.66 o
   4 -10   5          3.10          6.06         5.58 o
   5 -10   5          0.26          0.21         5.51 o
  -3  -9   5        177.82        196.19        18.00 o
  -2  -9   5          1.45          5.13         4.51 o
  -1  -9   5         19.80         23.80         5.60 o
   0  -9   5         45.53         35.71         9.03 o
   1  -9   5         23.00         18.71         5.18 o
   2  -9   5         79.08         77.11         8.15 o
   3  -9   5         98.06        107.09         9.60 o
   4  -9   5         26.05         32.02         7.38 o
   5  -9   5         13.41         13.26         5.91 o
   6  -9   5          7.86         14.36         7.14 o
  -4  -8   5          0.80          1.71         7.38 o
  -3  -8   5         57.04         56.63         6.36 o
  -2  -8   5         33.23         24.25         4.81 o
  -1  -8   5        227.97        199.03        12.18 o
   0  -8   5          0.46          5.06         3.91 o
   1  -8   5        241.77        205.52        20.73 o
   2  -8   5         87.57         73.44         7.66 o
   3  -8   5         37.20         30.25         5.54 o
   4  -8   5        195.44        179.05        12.13 o
   5  -8   5         17.03         13.88         5.71 o
   6  -8   5         11.15         24.36         7.13 o
  -5  -7   5         19.77         17.69         9.43 o
  -4  -7   5          4.40          4.18         4.76 o
  -3  -7   5         32.94         27.70         4.55 o
  -2  -7   5          9.41         12.02         3.71 o
  -1  -7   5         28.04         29.70         4.17 o
   0  -7   5        140.50        138.90        10.02 o
   1  -7   5         46.35         35.11         5.16 o
   2  -7   5          5.13          1.74         3.12 o
   3  -7   5        137.48        118.15         8.89 o
   4  -7   5          8.01          8.36         4.70 o
   5  -7   5         16.26         14.84         5.03 o
   6  -7   5         15.58         26.75         7.53 o
   7  -7   5          3.19         18.84         7.50 o
  -6  -6   5         12.87         23.95        10.58 o
  -5  -6   5         23.86         29.21        11.89 o
  -4  -6   5         30.53         29.11         5.77 o
  -3  -6   5         98.84         84.88         7.57 o
  -2  -6   5         82.75         82.94         6.24 o
  -1  -6   5         27.26         22.03         4.45 o
   0  -6   5          0.73          2.60         2.53 o
   1  -6   5        167.93        154.37         7.40 o
   2  -6   5        179.58        179.63        14.36 o
   3  -6   5         39.14         33.93         5.24 o
   4  -6   5       1092.29       1132.17        39.17 o
   5  -6   5         18.22         14.73         4.27 o
   6  -6   5         20.74         17.92         6.55 o
   7  -6   5         11.26         23.57         7.97 o
  -6  -5   5          7.91         25.13        10.61 o
  -5  -5   5         10.67         27.70        11.42 o
  -4  -5   5         15.81         15.07         3.83 o
  -3  -5   5        500.35        439.09        22.53 o
  -2  -5   5          0.08          3.67         2.95 o
  -1  -5   5        413.52        393.26        14.01 o
   0  -5   5        313.08        294.95        11.06 o
   1  -5   5         86.98        103.65         5.76 o
   2  -5   5        387.56        381.81        14.92 o
   3  -5   5         66.42         71.09         5.32 o
   4  -5   5         79.41         80.07         9.55 o
   5  -5   5         29.49         31.12         5.04 o
   6  -5   5         37.82         47.50         8.99 o
   7  -5   5          1.37          8.81         7.71 o
  -7  -4   5          2.02          1.42         6.70 o
  -6  -4   5         12.12          5.74         6.44 o
  -5  -4   5        147.11        158.99        13.61 o
  -4  -4   5        233.10        212.23        11.76 o
  -3  -4   5         46.84         54.35         5.80 o
  -2  -4   5        212.87        188.59         8.62 o
  -1  -4   5          6.45          9.17         2.55 o
   0  -4   5          0.02          3.73         2.30 o
   1  -4   5        469.44        523.53        16.33 o
   2  -4   5          9.58         13.02         3.23 o
   3  -4   5        125.41        110.71         6.56 o
   4  -4   5         12.25         11.65         3.65 o
   5  -4   5        146.08        147.30         8.43 o
   6  -4   5         16.74         19.39         5.48 o
   7  -4   5          1.32          8.88         5.97 o
  -7  -3   5          8.87         16.76         7.50 o
  -6  -3   5          8.21          6.93         5.08 o
  -5  -3   5         23.96         22.39         5.76 o
  -4  -3   5          7.90          8.80         3.15 o
  -3  -3   5        145.64        156.43        10.72 o
  -2  -3   5         63.51         79.16         5.83 o
  -1  -3   5        423.39        399.84        13.02 o
   0  -3   5        769.09        852.95        23.97 o
   1  -3   5         16.17         17.10         2.60 o
   2  -3   5         71.66         59.86         4.89 o
   3  -3   5        106.53        107.08         7.36 o
   4  -3   5         83.32         74.45         5.92 o
   5  -3   5         17.43         14.70         5.34 o
   6  -3   5          0.08          5.64         4.73 o
   7  -3   5          0.45          1.71         4.57 o
  -7  -2   5          0.09         -2.80         5.15 o
  -6  -2   5         68.75         73.54        13.49 o
  -5  -2   5         91.50        124.54        26.79 o
  -4  -2   5         29.88         20.14         3.40 o
  -3  -2   5        100.31         94.97         6.54 o
  -2  -2   5        811.01        842.79        27.33 o
  -1  -2   5        767.85        848.20        27.25 o
   0  -2   5        122.01        141.08         7.61 o
   1  -2   5        521.58        514.50        15.61 o
   2  -2   5         55.67         61.87         4.64 o
   3  -2   5         28.81         15.38         3.84 o
   4  -2   5         98.77         97.59         7.67 o
   5  -2   5          0.21          4.33         3.70 o
   6  -2   5         22.31         25.95        10.90 o
   7  -2   5          5.94         10.33         7.50 o
  -8  -1   5         11.60         25.78         7.58 o
  -7  -1   5          2.55         -1.45         4.80 o
  -6  -1   5          9.84         10.31         4.28 o
  -5  -1   5         16.64          8.42         3.62 o
  -4  -1   5        351.14        337.17        14.23 o
  -3  -1   5          9.42          9.03         3.24 o
  -2  -1   5         25.04         22.19         2.29 o
  -1  -1   5         60.72         71.38         4.29 o
   0  -1   5         33.69         53.94         4.24 o
   1  -1   5       1959.52       2268.77        69.34 o
   2  -1   5       1228.47       1245.20        74.50 o
   3  -1   5         57.31         52.14        12.62 o
   4  -1   5         69.39         76.56        10.25 o
   5  -1   5         20.56         12.57         9.54 o
   6  -1   5         74.05         46.26        27.36 o
   7  -1   5          0.44          5.04         5.15 o
  -8   0   5          0.06          2.62         5.84 o
  -7   0   5          8.36         12.32         5.24 o
  -6   0   5          0.11         11.86         4.57 o
  -5   0   5         21.71         27.93         6.09 o
  -4   0   5         44.07         49.84         4.12 o
  -3   0   5          0.10          0.69         1.97 o
  -2   0   5        510.78        584.29        17.81 o
  -1   0   5        394.03        370.76        11.79 o
   0   0   5       1575.96       1765.41        50.84 o
   1   0   5       1321.21       1465.99        38.29 o
   2   0   5        120.83         99.82         5.78 o
   3   0   5         10.44          8.86         2.53 o
   4   0   5         39.59         42.65         4.57 o
   5   0   5          4.06          5.97         4.10 o
   6   0   5          4.00          8.76         4.55 o
   7   0   5         18.69         16.64        16.00 o
  -8   1   5          0.24         -0.47         5.73 o
  -7   1   5          6.70         14.41         5.14 o
  -6   1   5          0.07          3.89         3.76 o
  -5   1   5         72.40         71.14         5.16 o
  -4   1   5        178.75        171.88         7.69 o
  -3   1   5         48.89         44.74         5.13 o
  -2   1   5        153.57        168.65         7.09 o
  -1   1   5       2091.11       2484.25        63.09 o
   0   1   5        211.51        238.33         8.68 o
   1   1   5         71.22         77.46         4.64 o
   2   1   5        198.53        187.38        10.78 o
   3   1   5        142.16        140.46         7.64 o
   4   1   5        125.54        137.18         8.09 o
   6   1   5          4.10          5.20        13.96 o
  -8   2   5          6.57         12.56         6.27 o
  -7   2   5          1.41          6.21         4.86 o
  -6   2   5        168.79        172.34        11.23 o
  -5   2   5         19.86         20.20         3.58 o
  -4   2   5          1.06          2.24         2.18 o
  -3   2   5          4.39          5.37         2.32 o
  -2   2   5          6.05          3.70         2.22 o
  -1   2   5          3.48          1.39         2.00 o
   0   2   5        574.45        645.91        24.18 o
   1   2   5        235.61        225.52         9.21 o
   2   2   5          9.62          4.27         3.83 o
   3   2   5        908.24        964.47        33.93 o
   4   2   5         33.77         52.60         7.12 o
   5   2   5         29.44         13.27        12.57 o
   6   2   5          6.28          5.17         6.64 o
  -8   3   5          4.94         13.56         5.73 o
  -7   3   5         20.12         26.61         5.82 o
  -6   3   5          7.46         13.09         4.44 o
  -5   3   5        112.67        112.07         8.22 o
  -4   3   5        446.52        425.24        18.40 o
  -3   3   5        318.58        338.98        14.45 o
  -2   3   5        437.10        372.33        14.74 o
  -1   3   5        222.68        187.16        11.48 o
   0   3   5         45.92         68.42         6.54 o
   1   3   5        121.06        127.00        19.05 o
   2   3   5         55.11         53.80        11.93 o
   3   3   5          9.41          1.44         3.93 o
   4   3   5         54.89         56.59         8.27 o
   5   3   5          6.35          0.70         6.50 o
   6   3   5         30.66          8.66        15.53 o
  -8   4   5         12.63         14.96         6.16 o
  -7   4   5          0.05          1.64         4.69 o
  -6   4   5          2.84          6.98         4.58 o
  -5   4   5         90.54         95.55         7.95 o
  -4   4   5         19.21         13.45         4.64 o
  -3   4   5        492.73        518.07        19.95 o
  -2   4   5        365.34        377.85        15.36 o
  -1   4   5         19.99         22.82         3.00 o
   0   4   5          0.20          0.95         3.21 o
   1   4   5         35.45         32.56         7.66 o
   2   4   5         29.36         36.37         8.96 o
   3   4   5         12.22          6.11         6.68 o
   4   4   5          1.64         -1.91         4.47 o
   5   4   5          9.37         13.06         7.18 o
  -8   5   5         13.32         19.02         8.08 o
  -7   5   5         10.58          9.08         5.12 o
  -6   5   5          7.50          8.11         4.81 o
  -5   5   5          0.12         -0.26         3.27 o
  -4   5   5        846.23        531.35        36.01 o
  -3   5   5         96.87         92.08        15.37 o
  -2   5   5          7.76          8.17         3.04 o
  -1   5   5        271.91        244.64        28.68 o
   0   5   5          9.59          6.12         3.84 o
   1   5   5        148.65        194.18        16.87 o
   2   5   5        126.63        170.44        17.15 o
   3   5   5          6.70          2.48         4.71 o
   4   5   5          0.86          5.38         5.69 o
   5   5   5          0.91         -0.29         8.22 o
  -7   6   5          0.00          6.99         7.75 o
  -6   6   5          2.39          3.81         4.83 o
  -5   6   5          1.51          2.71         3.70 o
  -4   6   5         31.64         29.11         6.79 o
  -3   6   5        126.10        132.72         8.73 o
  -2   6   5        142.70         29.44        12.76 o
  -1   6   5          0.90          0.83         4.27 o
   0   6   5        108.08        106.60        14.82 o
   1   6   5          3.48          3.16         4.84 o
   2   6   5          0.44          4.22         5.50 o
   3   6   5        151.57        140.52        23.18 o
   4   6   5         27.95         42.19        19.15 o
  -7   7   5          0.94          4.23         8.16 o
  -6   7   5          0.70          6.71         5.28 o
  -5   7   5         11.85         14.35         5.10 o
  -4   7   5          5.38          7.89         3.61 o
  -3   7   5         56.24         39.72         9.58 o
  -2   7   5          5.11          2.99         3.70 o
  -1   7   5          9.56          5.64         4.35 o
   0   7   5          2.87          2.61         5.22 o
   1   7   5         17.14         10.95         5.69 o
   2   7   5         17.87         17.69         7.70 o
   3   7   5          0.81         -3.07         7.44 o
  -6   8   5          9.03          2.68         5.68 o
  -5   8   5         13.38          7.33         5.15 o
  -4   8   5          0.02          4.28         6.56 o
  -3   8   5          0.07          5.20         5.50 o
  -2   8   5          8.73         18.12         5.33 o
  -1   8   5         26.98         19.46        10.97 o
   0   8   5         34.80         45.64        16.52 o
   1   8   5          0.08          4.39         5.94 o
   2   8   5         31.80         25.86        13.60 o
  -6   9   5          6.98          8.30         7.43 o
  -5   9   5          9.81         18.74         7.89 o
  -4   9   5         10.45          0.24         9.12 o
  -3   9   5         16.48         17.53        13.08 o
  -2   9   5         27.19         15.81         8.55 o
  -1   9   5          3.31         -1.96         7.70 o
   0   9   5          0.73          7.22         5.68 o
   1   9   5          2.12          5.95         6.99 o
  -4  10   5          0.75         -0.71        13.66 o
  -3  10   5          0.14         11.28         8.66 o
  -2  10   5          0.22         13.94         8.70 o
  -1  10   5          4.58         -5.07         8.02 o
   0 -11   6          2.52          4.97         8.56 o
   1 -11   6         54.17         57.34         8.67 o
   2 -11   6         24.31         24.59         6.57 o
   3 -11   6          0.48          0.43         6.01 o
  -2 -10   6         29.67         30.68         7.48 o
  -1 -10   6         44.05         57.15         9.44 o
   0 -10   6         24.23         23.10         6.45 o
   1 -10   6          4.85         16.24         5.62 o
   2 -10   6          9.31         19.53         6.29 o
   3 -10   6         68.07         69.31         9.02 o
   4 -10   6         33.40         35.15         8.16 o
  -3  -9   6         74.37        103.92        11.79 o
  -2  -9   6          3.92         15.80         6.10 o
  -1  -9   6          0.70         11.13         5.01 o
   0  -9   6          1.20          1.78         6.46 o
   1  -9   6         42.78         44.89         8.49 o
   2  -9   6          0.73          8.96         5.15 o
   3  -9   6          0.07         -3.37         4.42 o
   4  -9   6          2.79         -1.43         5.21 o
   5  -9   6          1.90         11.33         6.08 o
  -4  -8   6         27.59         25.46         7.01 o
  -3  -8   6          0.66          1.65         4.03 o
  -2  -8   6          0.00          5.45         4.61 o
  -1  -8   6        162.59        160.15        11.26 o
   0  -8   6         43.15         48.27         6.85 o
   1  -8   6        102.82        102.51         9.16 o
   2  -8   6         10.73          8.19         4.08 o
   3  -8   6         32.65         39.10         8.31 o
   4  -8   6          1.37          6.86         5.31 o
   5  -8   6          0.45          3.45         4.91 o
   6  -8   6         19.74         11.10        14.35 o
  -5  -7   6          4.13         15.23         6.64 o
  -4  -7   6        102.96        109.90         9.17 o
  -3  -7   6         14.27         18.74         4.53 o
  -2  -7   6        399.58        404.71        16.22 o
  -1  -7   6         16.67         18.99         3.82 o
   0  -7   6         20.72         19.18         4.91 o
   1  -7   6         11.14         14.48         4.98 o
   2  -7   6          8.61         10.84         4.46 o
   3  -7   6        374.45        340.61        16.75 o
   4  -7   6         82.76         81.75         7.86 o
   5  -7   6          0.34          8.62         5.19 o
   6  -7   6          0.00          6.15         6.00 o
  -6  -6   6         19.15         34.33         8.79 o
  -5  -6   6          2.92         10.79         6.19 o
  -4  -6   6         18.24         17.58         4.83 o
  -3  -6   6          0.54          2.70         4.07 o
  -2  -6   6          4.83          8.06         3.27 o
  -1  -6   6         23.65         21.23         3.70 o
   0  -6   6        311.15        311.02        12.17 o
   1  -6   6          8.45         12.84         3.35 o
   2  -6   6        517.81        542.49        21.85 o
   3  -6   6          4.60         12.97         6.39 o
   4  -6   6        111.79        101.00         8.21 o
   5  -6   6         59.91         52.68         8.11 o
   6  -6   6         33.29         47.64        16.76 o
  -6  -5   6          4.66          6.80         6.34 o
  -5  -5   6         98.59         98.63        11.28 o
  -4  -5   6          0.26          5.15         3.95 o
  -3  -5   6        203.01        186.45        11.10 o
  -2  -5   6        197.32        181.26         9.02 o
  -1  -5   6         14.86         13.55         3.48 o
   0  -5   6        340.06        356.03        13.92 o
   1  -5   6          3.23          3.18         2.71 o
   2  -5   6        324.41        335.27        12.67 o
   3  -5   6        118.54        110.07         6.81 o
   4  -5   6        242.68        265.63        13.87 o
   5  -5   6         26.05         22.77         4.74 o
   6  -5   6         21.10         17.44        10.75 o
   7  -5   6          2.46          0.42         6.12 o
  -7  -4   6          3.53          5.26         7.22 o
  -6  -4   6         15.52         16.12         6.92 o
  -5  -4   6         38.58         39.50         7.02 o
  -4  -4   6        581.77        590.44        23.53 o
  -3  -4   6          1.50          4.10         2.81 o
  -2  -4   6          6.15          5.07         3.67 o
  -1  -4   6         25.65         28.25         3.46 o
   0  -4   6         14.86         20.22         3.22 o
   1  -4   6          0.17          1.36         2.42 o
   2  -4   6          2.99          3.07         2.62 o
   3  -4   6        129.10        119.76         6.98 o
   4  -4   6          7.73          9.28         3.14 o
   5  -4   6        122.29        141.45         9.23 o
   6  -4   6         19.27         12.62        17.79 o
   7  -4   6          2.04          5.80         6.40 o
  -7  -3   6          1.80          9.67         6.25 o
  -6  -3   6         48.47         56.04         9.09 o
  -5  -3   6        168.30        165.82        18.95 o
  -4  -3   6          0.35          6.05         3.07 o
  -3  -3   6         28.71         24.03         7.62 o
  -2  -3   6        566.21        543.84        20.93 o
  -1  -3   6         14.36         14.29         3.34 o
   0  -3   6        908.61        946.77        26.61 o
   1  -3   6        863.86        931.60        26.39 o
   2  -3   6          1.01          0.64         2.44 o
   3  -3   6         48.33         42.72         4.85 o
   4  -3   6         54.45         50.21         5.38 o
   5  -3   6         96.75         97.20         7.55 o
   6  -3   6          3.18         12.71         5.39 o
   7  -3   6         39.01         30.80        11.82 o
  -7  -2   6          1.87         11.14         7.34 o
  -6  -2   6          2.73          5.72         5.94 o
  -5  -2   6          1.27         -2.23         3.77 o
  -4  -2   6        159.48        153.38         9.31 o
  -3  -2   6        360.13        211.34        17.36 o
  -2  -2   6       1273.71       1341.04        41.61 o
  -1  -2   6       1019.32       1056.09        33.52 o
   0  -2   6          2.64          2.30         2.31 o
   1  -2   6          1.15          0.28         2.14 o
   2  -2   6        570.99        629.45        21.72 o
   3  -2   6         84.23         68.73         5.73 o
   4  -2   6          9.00          4.11         3.16 o
   5  -2   6          2.25          7.80         4.36 o
   6  -2   6         18.73         13.39         7.27 o
   7  -2   6          0.83         11.56         5.65 o
  -7  -1   6          1.18         -6.85         5.13 o
  -6  -1   6         75.70         76.14         9.73 o
  -5  -1   6         76.24         60.08         8.26 o
  -4  -1   6          0.31          3.76         2.29 o
  -3  -1   6         24.85         26.72         5.28 o
  -2  -1   6       1334.24       1454.40        44.23 o
  -1  -1   6         12.38         11.69         3.08 o
   0  -1   6         80.48         64.88         5.06 o
   1  -1   6         78.80         48.78         7.15 o
   2  -1   6         35.62         34.62         3.80 o
   3  -1   6        114.57        125.64         7.44 o
   4  -1   6         31.57         31.79         4.47 o
   5  -1   6          1.96          3.62         3.79 o
   6  -1   6         20.36         16.81         9.86 o
   7  -1   6         22.28         34.80        15.58 o
  -8   0   6          0.00          4.76         7.15 o
  -7   0   6         30.95         57.69         8.97 o
  -6   0   6         48.93         52.07         8.71 o
  -5   0   6          7.65         11.05         3.45 o
  -4   0   6          0.81          3.42         2.48 o
  -3   0   6          4.00          5.30         2.19 o
  -2   0   6          5.56          3.37         2.08 o
  -1   0   6        855.66        789.48        22.53 o
   0   0   6          4.94          8.94         2.37 o
   1   0   6        355.10        320.98        11.01 o
   2   0   6          3.56          5.23         2.31 o
   3   0   6         98.19         99.58         6.45 o
   4   0   6         60.08         61.22         8.05 o
   5   0   6        260.05        258.34        16.51 o
   6   0   6         23.95         13.90        13.81 o
  -8   1   6          0.31         -5.06         5.30 o
  -7   1   6         14.64         10.76         5.47 o
  -6   1   6          3.61          9.10         4.50 o
  -5   1   6         91.18         85.04         5.96 o
  -4   1   6          0.44          1.63         2.58 o
  -3   1   6        245.85        212.76         8.89 o
  -2   1   6         69.86         80.87         4.94 o
  -1   1   6          0.20          5.08         2.38 o
   0   1   6          2.38          2.45         3.13 o
   1   1   6        409.11        469.10        16.72 o
   2   1   6          9.75          5.29         2.48 o
   3   1   6         92.41        102.36         6.75 o
   4   1   6         71.68         78.73         8.60 o
   5   1   6         12.64          4.63         5.40 o
   6   1   6          0.85         10.33         6.84 o
  -8   2   6         15.38         22.76         7.70 o
  -7   2   6         14.13         25.15         6.20 o
  -6   2   6          4.91          2.96         4.23 o
  -5   2   6         15.00         19.36         3.82 o
  -4   2   6         77.05         81.67         6.76 o
  -3   2   6        103.45        115.30         7.52 o
  -2   2   6         27.07         31.81         3.58 o
  -1   2   6         55.84         43.55         3.76 o
   0   2   6        186.41        149.41         8.95 o
   1   2   6        108.04        129.24         9.08 o
   2   2   6        125.22        125.72        10.65 o
   3   2   6        151.15        201.87        14.97 o
   4   2   6         34.21         19.34        12.89 o
   5   2   6         21.98         10.32        10.59 o
   6   2   6         15.99         11.15         7.20 o
  -8   3   6         10.73          7.75         5.81 o
  -7   3   6          1.11          3.96         4.63 o
  -6   3   6          2.81          4.65         3.93 o
  -5   3   6         66.95         55.47         6.41 o
  -4   3   6        418.65        433.79        29.42 o
  -3   3   6        341.78        361.31        15.64 o
  -2   3   6         96.97         83.70         6.19 o
  -1   3   6         69.52         77.55         5.02 o
   0   3   6         46.09         54.14         6.17 o
   1   3   6          8.48          8.99         4.71 o
   2   3   6          2.79          1.25         3.78 o
   3   3   6         11.34         10.10         4.73 o
   4   3   6         66.51        103.12        11.37 o
   5   3   6          0.21          5.56         6.94 o
  -8   4   6          1.14          3.66         5.66 o
  -7   4   6          8.90         14.68         8.11 o
  -6   4   6          0.23          5.02         4.62 o
  -5   4   6        227.98        215.04        12.35 o
  -4   4   6        168.75        144.05         9.63 o
  -3   4   6         20.65         15.55         5.22 o
  -2   4   6          0.58          1.40         2.95 o
  -1   4   6         35.97         42.44         4.03 o
   0   4   6          1.24          3.68         3.94 o
   1   4   6         17.88         13.31         8.38 o
   2   4   6        246.43        289.51        22.44 o
   4   4   6         11.68          1.63         7.01 o
   5   4   6          1.33          9.13         8.87 o
  -7   5   6          0.04          4.20         5.19 o
  -6   5   6         47.89         51.24         6.98 o
  -5   5   6          0.78          1.91         3.84 o
  -4   5   6         29.52         43.10         5.76 o
  -3   5   6        104.95        115.58         8.44 o
  -2   5   6         44.29         48.95         5.47 o
  -1   5   6         29.94         28.70         6.21 o
   0   5   6        124.35         98.58        17.74 o
   1   5   6          1.35          2.91         5.12 o
   2   5   6          6.64          9.70         7.28 o
   3   5   6        129.49         97.00        71.30 o
   4   5   6         16.19         17.77        10.29 o
  -7   6   6          6.25         12.78         7.99 o
  -6   6   6          9.01          8.96         4.54 o
  -5   6   6          0.36          7.59         4.47 o
  -4   6   6          0.46         11.06         5.10 o
  -3   6   6         15.37         18.82         4.67 o
  -2   6   6         54.29         36.42        10.17 o
  -1   6   6         37.61         23.65         7.38 o
   0   6   6          3.76          6.58         4.74 o
   1   6   6          9.54         11.55         5.31 o
   2   6   6          5.28          2.17         5.96 o
   3   6   6          1.54          8.72         6.61 o
   4   6   6          0.64         13.65        10.94 o
  -7   7   6         17.99         17.13         9.47 o
  -6   7   6          6.61         14.87         5.91 o
  -5   7   6         13.18         18.11         5.06 o
  -4   7   6          0.30          7.27         4.74 o
  -3   7   6         77.01         89.64        11.47 o
  -2   7   6          0.03          3.47         4.46 o
  -1   7   6          3.13          3.56         5.11 o
   0   7   6         15.72         15.73         6.06 o
   1   7   6          8.23         13.54        11.78 o
   2   7   6         39.45         38.19        16.82 o
   3   7   6         40.75         20.76        25.84 o
  -6   8   6          4.37          9.47         7.06 o
  -5   8   6          4.42          0.57         6.97 o
  -4   8   6          4.53          8.74         7.65 o
  -3   8   6          3.39          8.62         5.52 o
  -2   8   6         19.99         33.72         8.76 o
  -1   8   6          8.66          7.32         5.91 o
   0   8   6          0.05         -1.06         6.18 o
   1   8   6          0.10          3.14         6.44 o
   2   8   6         10.27         22.10         8.38 o
  -5   9   6          0.86          0.34         7.93 o
  -4   9   6          3.94          8.93         8.69 o
  -3   9   6          0.25          2.51         6.59 o
  -2   9   6          1.90          5.13         7.20 o
  -1   9   6          0.56         11.39         6.61 o
   0   9   6         24.48         33.05        14.38 o
  -3  10   6          0.25          0.23         8.24 o
  -2  10   6          3.21          2.33         8.08 o
   1 -11   7          9.69         17.10         7.61 o
   2 -11   7          8.26          8.71         7.61 o
  -2 -10   7         48.05         60.34        13.72 o
  -1 -10   7         23.50         29.17         7.98 o
   0 -10   7         51.43         51.72         9.50 o
   1 -10   7          0.67         -3.40         5.55 o
   2 -10   7         17.56         18.08         6.18 o
   3 -10   7         26.40         24.98         7.37 o
   4 -10   7          2.62         14.39         6.83 o
  -3  -9   7          9.39         21.81         9.78 o
  -2  -9   7         21.68         27.79         7.17 o
  -1  -9   7          0.05          2.93         5.20 o
   0  -9   7         19.78         28.69         6.91 o
   1  -9   7          3.91          5.23         4.89 o
   2  -9   7         52.58         48.94         7.72 o
   3  -9   7         60.42         72.42         8.67 o
   4  -9   7          0.02          5.92         5.78 o
   5  -9   7          0.80          7.14         5.72 o
  -4  -8   7         37.57         32.68         6.28 o
  -3  -8   7         10.63         19.04         5.32 o
  -2  -8   7         22.78         24.90         5.40 o
  -1  -8   7          0.24         11.38         5.58 o
   0  -8   7         13.76         10.76         8.07 o
   1  -8   7          3.06          2.62         4.67 o
   2  -8   7          6.67         12.54         5.19 o
   3  -8   7          1.54          7.94         4.48 o
   4  -8   7        178.23        178.38        12.40 o
   5  -8   7          6.06         13.07         5.79 o
  -5  -7   7          6.61          8.68         6.90 o
  -4  -7   7        121.71        141.83        10.91 o
  -3  -7   7          3.76          8.52         4.57 o
  -2  -7   7         95.30        100.90         8.18 o
  -1  -7   7          7.91          6.26         3.72 o
   0  -7   7        211.94        179.49        11.82 o
   1  -7   7         28.21         33.65         6.11 o
   2  -7   7         76.33         77.60         9.18 o
   3  -7   7          0.98          8.14         4.05 o
   4  -7   7          3.75          7.53         5.01 o
   5  -7   7          5.28         13.94         5.25 o
   6  -7   7          0.27         -0.22         5.43 o
  -5  -6   7         39.56         50.83         8.61 o
  -4  -6   7          0.56          3.83         4.33 o
  -3  -6   7          5.87          7.48         4.28 o
  -2  -6   7        164.81        138.90         9.68 o
  -1  -6   7         24.09         18.65         5.49 o
   0  -6   7        190.85        163.72        15.55 o
   1  -6   7          2.19          5.54         3.60 o
   2  -6   7        138.57        119.66         8.97 o
   3  -6   7         10.70          6.73         4.23 o
   4  -6   7         15.49         13.81         4.35 o
   5  -6   7         16.83         19.32         5.22 o
   6  -6   7         29.91         47.07         8.58 o
  -6  -5   7          9.97         19.01         7.29 o
  -5  -5   7         75.94         69.14        10.08 o
  -4  -5   7          1.45          4.62         6.04 o
  -3  -5   7         65.88         62.85         6.71 o
  -2  -5   7         21.72         21.61         4.40 o
  -1  -5   7        145.19        140.36         9.07 o
   0  -5   7          6.13          5.14         3.04 o
   1  -5   7         19.20         18.66         3.54 o
   2  -5   7        204.29        198.66         9.50 o
   3  -5   7        465.92        471.70        19.14 o
   4  -5   7         72.70         78.84         7.35 o
   5  -5   7         15.00         20.78         5.23 o
   6  -5   7          8.71         11.59         6.68 o
  -6  -4   7         73.67         71.32        10.78 o
  -5  -4   7          8.56         13.71         6.00 o
  -4  -4   7        103.98         96.62         8.42 o
  -3  -4   7         52.24         61.55         6.32 o
  -2  -4   7          1.56          3.70         5.77 o
  -1  -4   7         76.70         76.64         6.52 o
   0  -4   7         90.77         88.58         5.65 o
   1  -4   7       1217.31       1295.52        36.13 o
   2  -4   7        171.57        189.92         9.06 o
   3  -4   7        159.10        156.36         9.38 o
   4  -4   7         19.38         27.10         4.41 o
   5  -4   7         18.76         16.71         4.09 o
   6  -4   7          1.21          3.42         5.43 o
  -7  -3   7         30.01         35.62         9.64 o
  -6  -3   7         15.34         16.53         7.02 o
  -5  -3   7         64.52         67.82         9.42 o
  -4  -3   7        121.89        109.90         9.83 o
  -3  -3   7         11.63         20.68         4.29 o
  -2  -3   7        208.37        195.63        10.64 o
  -1  -3   7        218.70        201.82        10.48 o
   0  -3   7         56.81         59.33         4.28 o
   1  -3   7          3.09          6.84         2.65 o
   2  -3   7          1.27          2.17         2.58 o
   3  -3   7          0.03          3.60         3.07 o
   4  -3   7         23.12         23.05         7.11 o
   5  -3   7        194.97        225.80        15.90 o
   6  -3   7          0.27          7.37         4.83 o
  -7  -2   7          0.01          9.29        11.24 o
  -6  -2   7          3.02         -1.43         5.81 o
  -5  -2   7        105.91        101.01        11.00 o
  -4  -2   7          0.01          0.23         3.32 o
  -3  -2   7        338.39        354.35        16.50 o
  -2  -2   7         11.06         11.16         3.54 o
  -1  -2   7          0.54          5.87         3.01 o
   0  -2   7         27.31         22.49         3.00 o
   1  -2   7        104.15        111.77         6.15 o
   2  -2   7         16.97         16.74         3.16 o
   3  -2   7        167.98        108.69        37.85 o
   4  -2   7        182.05         66.51         9.57 o
   5  -2   7         32.23         11.09         8.33 o
   6  -2   7         10.94          6.94         4.29 o
  -7  -1   7         19.28         38.82         8.76 o
  -6  -1   7          6.72          6.19         6.27 o
  -5  -1   7          4.00         10.07         6.55 o
  -4  -1   7         36.23         40.41         5.11 o
  -3  -1   7        195.88        186.10         9.99 o
  -2  -1   7         11.72         21.69         4.19 o
  -1  -1   7        542.03        586.07        21.17 o
   0  -1   7         99.94         58.58        24.88 o
   1  -1   7         17.72         15.78         3.00 o
   2  -1   7         41.55         42.08         4.58 o
   3  -1   7         28.99         40.43         4.51 o
   4  -1   7          0.40          4.01         3.69 o
   5  -1   7         48.84         54.11         8.37 o
   6  -1   7         14.79          9.35         9.10 o
  -7   0   7          2.61          4.05         5.94 o
  -6   0   7         12.65         18.06         9.40 o
  -5   0   7         12.30         11.14         4.08 o
  -4   0   7         10.81         16.91         3.23 o
  -3   0   7         58.52         50.61         4.26 o
  -2   0   7        300.79        265.39        10.02 o
  -1   0   7        133.58        150.63         8.32 o
   0   0   7         34.96         34.65         4.73 o
   1   0   7         11.61         13.35         2.69 o
   2   0   7          6.63         13.86         2.78 o
   3   0   7        210.48        202.73        10.27 o
   4   0   7          0.02          6.36         3.45 o
   5   0   7         45.85         12.27        23.57 o
   6   0   7         12.68         35.69        15.35 o
  -8   1   7          0.11          5.26         7.38 o
  -7   1   7          0.01          2.44         8.38 o
  -6   1   7          5.08          8.22         5.52 o
  -5   1   7        260.26        229.69        10.37 o
  -4   1   7         79.92         81.71         5.69 o
  -3   1   7         25.58         27.99         3.71 o
  -2   1   7         22.90         23.17         3.98 o
  -1   1   7         84.84         76.05         5.08 o
   0   1   7         91.58        119.73         6.27 o
   1   1   7        864.43        862.55        43.16 o
   2   1   7        169.14        181.70         8.97 o
   3   1   7         64.86         56.24         7.48 o
   4   1   7         47.78         57.61         7.62 o
   5   1   7         10.00         10.57        11.09 o
   6   1   7          5.22          8.04         7.25 o
  -8   2   7          0.46         -5.11         6.97 o
  -7   2   7          1.31          6.91         6.50 o
  -6   2   7          7.65          7.23         4.42 o
  -5   2   7         53.17         56.35         5.54 o
  -4   2   7        169.48        152.03         9.58 o
  -3   2   7         72.14         85.18         5.92 o
  -2   2   7        264.30        276.91        12.67 o
  -1   2   7          0.78          6.79         2.87 o
   0   2   7        670.10        784.66        23.24 o
   1   2   7        122.45        152.34        13.16 o
   2   2   7         29.14         25.89         9.00 o
   3   2   7         15.24         17.07         5.03 o
   4   2   7         92.60        104.07        10.77 o
   5   2   7         21.76         18.81        18.62 o
  -7   3   7          0.13          2.79         6.09 o
  -6   3   7          3.83          9.51         5.08 o
  -5   3   7          0.25          0.66         3.68 o
  -4   3   7        204.97        215.24        12.17 o
  -3   3   7          2.42          7.37         3.29 o
  -2   3   7         31.02         33.53         5.63 o
  -1   3   7         72.74         72.19         5.18 o
   0   3   7         31.48         32.50         5.57 o
   1   3   7          1.34          9.27         4.31 o
   3   3   7         72.77         72.70        10.03 o
   4   3   7         83.36         81.43        11.07 o
   5   3   7          8.12          4.74         8.57 o
  -7   4   7         16.77         15.18         6.38 o
  -6   4   7         31.84         29.94         6.04 o
  -5   4   7         38.56         27.04         5.73 o
  -4   4   7         37.15         27.24         6.58 o
  -3   4   7          3.51          5.07         3.31 o
  -2   4   7          8.33          3.51         2.97 o
  -1   4   7         46.07         32.67         9.00 o
   0   4   7        102.31        100.29        12.77 o
   1   4   7         33.78         22.25        10.77 o
   2   4   7         30.36         15.41        19.36 o
   3   4   7         30.03         16.10         6.94 o
   4   4   7          0.45          8.07         9.12 o
  -7   5   7         10.91         14.37         6.35 o
  -6   5   7          0.01          5.22         5.89 o
  -5   5   7          2.02         12.23         4.29 o
  -4   5   7          6.61         14.69         4.21 o
  -3   5   7          0.86          2.33         3.47 o
  -2   5   7        121.98        142.22        13.42 o
  -1   5   7         41.49         45.49         6.83 o
   0   5   7          0.32          5.66         4.79 o
   1   5   7          1.64          5.51         5.33 o
   2   5   7        141.04        170.04        18.64 o
   3   5   7          4.02          8.28         6.02 o
   4   5   7          0.26          8.05         9.39 o
  -7   6   7          2.15          2.86         6.11 o
  -6   6   7          8.94          9.62         6.02 o
  -5   6   7         51.21         33.22        10.95 o
  -4   6   7          8.44         13.14         4.38 o
  -3   6   7         51.32         49.07         9.30 o
  -2   6   7         23.05         17.82         9.28 o
  -1   6   7          8.99          8.94         5.37 o
   0   6   7         30.05         23.56         6.12 o
   1   6   7          0.06          0.91         5.74 o
   2   6   7         56.53         79.29        14.32 o
   3   6   7         23.53          0.19         7.44 o
  -6   7   7          5.58          9.45         7.46 o
  -5   7   7          0.20          9.55         7.42 o
  -4   7   7          2.87          7.02         5.21 o
  -3   7   7         12.56          9.62         5.40 o
  -2   7   7          6.94         10.30         5.18 o
  -1   7   7         40.80         46.02        13.34 o
   0   7   7          0.06          5.91         6.37 o
   1   7   7         13.31         20.28        11.11 o
   2   7   7          8.57          3.27         7.02 o
  -6   8   7          0.21         13.05        16.42 o
  -5   8   7          6.01         12.35         7.96 o
  -4   8   7          4.85         14.52        15.14 o
  -3   8   7          8.38          7.79         5.54 o
  -2   8   7          0.22          5.07         5.50 o
  -1   8   7          0.91         10.21         6.72 o
   0   8   7          0.00          2.39         6.38 o
   1   8   7          4.52         17.91         8.44 o
  -4   9   7          4.03          7.02        10.22 o
  -3   9   7          7.70         10.39         8.52 o
  -2   9   7          6.19          0.37         8.06 o
  -1   9   7          0.46          8.52         7.43 o
  -1 -10   8          3.87          8.46         7.20 o
   0 -10   8         48.30         34.81         9.73 o
   1 -10   8          0.14          6.78         5.95 o
   2 -10   8         44.58         40.11         9.78 o
   3 -10   8         60.84         69.86        11.20 o
  -2  -9   8        110.06        106.65        19.07 o
  -1  -9   8         18.41          6.88         6.87 o
   0  -9   8          0.39          0.62         5.43 o
   1  -9   8         51.74         40.21        10.64 o
   2  -9   8         20.88         14.37         7.36 o
   3  -9   8          4.72         13.58         6.13 o
   4  -9   8          3.59          9.36         6.01 o
  -4  -8   8         16.25         14.43         5.66 o
  -3  -8   8         42.98         46.87         8.24 o
  -2  -8   8          0.17          5.62         9.45 o
  -1  -8   8         31.58         34.42         7.73 o
   0  -8   8         19.30         18.54         7.14 o
   1  -8   8         14.38          8.63         7.37 o
   2  -8   8         10.44          7.57         6.90 o
   3  -8   8          9.93         13.76         5.05 o
   4  -8   8         16.24         26.64         6.82 o
   5  -8   8         23.58         29.20         7.56 o
  -4  -7   8          5.32          7.51         4.64 o
  -3  -7   8          0.35          2.13         4.25 o
  -2  -7   8         46.93         33.64         5.89 o
  -1  -7   8          1.22          5.90         4.91 o
   0  -7   8        293.64        279.94        18.68 o
   1  -7   8         30.89         35.74         7.27 o
   2  -7   8          0.38          3.49         4.49 o
   3  -7   8         32.62         31.79         6.70 o
   4  -7   8          3.72         13.90         5.00 o
   5  -7   8          5.96         12.81         5.12 o
  -5  -6   8         29.31         18.89         9.23 o
  -4  -6   8         23.26         28.51         6.82 o
  -3  -6   8         13.30          6.53         4.23 o
  -2  -6   8         34.59         39.76         7.55 o
  -1  -6   8        201.10        179.66        10.88 o
   0  -6   8         88.34        100.48         7.90 o
   1  -6   8          1.96          1.90         4.09 o
   2  -6   8         40.47         43.30         5.96 o
   3  -6   8          1.23          5.29         4.21 o
   4  -6   8          0.77         -0.24         4.18 o
   5  -6   8         28.06         48.06         7.33 o
   6  -6   8          7.60         21.55         7.54 o
  -6  -5   8          5.41          3.75         7.95 o
  -5  -5   8         14.30         10.28         6.55 o
  -4  -5   8          2.42          5.23         4.64 o
  -3  -5   8        258.76        231.11        13.43 o
  -2  -5   8         38.49         40.93         5.70 o
  -1  -5   8         54.97         51.36         8.83 o
   0  -5   8         60.78         58.79        11.16 o
   1  -5   8        488.97        475.83        16.91 o
   2  -5   8         64.38         77.63         6.41 o
   3  -5   8        409.40        418.76        16.10 o
   4  -5   8         10.99         14.08         4.73 o
   5  -5   8         47.50         61.41        10.17 o
   6  -5   8          1.92          5.80         6.45 o
  -6  -4   8          4.30          1.81         7.48 o
  -5  -4   8          1.88          3.32         5.27 o
  -4  -4   8          0.78          1.25         4.13 o
  -3  -4   8         35.06         36.67         5.76 o
  -2  -4   8        143.42        144.67        13.05 o
  -1  -4   8        304.31        275.50        13.63 o
   0  -4   8         42.46         40.43         5.09 o
   1  -4   8        370.29        387.84        14.21 o
   2  -4   8        355.75        333.20        13.37 o
   3  -4   8         42.63         35.92         4.78 o
   4  -4   8         10.37         15.21         4.39 o
   5  -4   8         25.31         21.39         6.23 o
   6  -4   8         24.44         10.92        11.16 o
  -6  -3   8         44.68         45.55         9.14 o
  -5  -3   8         64.32         63.67         9.50 o
  -4  -3   8          3.54         14.76         5.51 o
  -3  -3   8          4.28          6.80         4.20 o
  -2  -3   8        367.27        292.76        13.97 o
  -1  -3   8          1.65         -0.49         3.46 o
   0  -3   8        241.83        210.97        10.86 o
   1  -3   8         14.15         17.71         3.35 o
   2  -3   8         51.77         50.02         4.89 o
   3  -3   8         23.61         25.86         4.13 o
   4  -3   8        195.00        187.44        12.36 o
   5  -3   8          0.44          6.69         4.93 o
   6  -3   8         21.87         23.39         9.62 o
  -7  -2   8         12.27          8.54         6.98 o
  -6  -2   8          5.53         -3.53         6.16 o
  -5  -2   8         50.34         51.08         7.01 o
  -4  -2   8         45.44         47.25         5.95 o
  -3  -2   8          3.01          7.55         3.86 o
  -2  -2   8         20.75         26.38         4.55 o
  -1  -2   8         86.60         87.69         6.98 o
   0  -2   8          0.99          4.13         2.61 o
   1  -2   8         15.98         13.39         3.14 o
   2  -2   8         52.80         44.14         7.10 o
   3  -2   8          4.48          6.20         3.19 o
   4  -2   8        103.25         83.07        11.21 o
   5  -2   8          4.18          9.72         4.57 o
   6  -2   8          4.46          5.19         6.93 o
  -7  -1   8          2.70          8.92         7.65 o
  -6  -1   8        114.10        113.34        12.50 o
  -5  -1   8          9.36          9.54         4.84 o
  -4  -1   8          1.05          1.06         3.83 o
  -3  -1   8        331.93        296.54        14.17 o
  -2  -1   8          0.13          1.98         2.93 o
  -1  -1   8         10.94          9.74         3.60 o
   0  -1   8        445.29        422.89        21.79 o
   1  -1   8         43.43         45.26         4.39 o
   2  -1   8         73.81         58.35         5.43 o
   3  -1   8         12.01          5.96         3.12 o
   4  -1   8          2.04          8.76         3.35 o
   5  -1   8          0.10         10.09         6.90 o
   6  -1   8         14.81          9.94         7.92 o
  -7   0   8          0.04          4.49         6.97 o
  -6   0   8          5.80         -3.62         6.05 o
  -5   0   8        100.74         95.83         7.89 o
  -4   0   8        265.33        237.35        15.91 o
  -3   0   8        106.86         99.82         7.43 o
  -2   0   8         41.59         36.88         4.89 o
  -1   0   8         74.72         74.45         6.27 o
   0   0   8        111.80        126.09         7.53 o
   1   0   8        302.99        312.49        11.75 o
   2   0   8        116.44        108.74         7.11 o
   3   0   8          1.36          1.84         3.38 o
   4   0   8         22.07         17.74         6.84 o
   5   0   8          3.72          4.41         6.58 o
  -7   1   8          0.56         -1.08         6.47 o
  -6   1   8          0.21         -7.71         5.14 o
  -5   1   8         70.23         61.25         6.46 o
  -4   1   8         41.93         36.68         7.83 o
  -3   1   8          1.46          3.12         5.16 o
  -2   1   8          1.03          2.66         3.08 o
  -1   1   8        699.04        672.28        21.18 o
   0   1   8         54.61         56.76         4.69 o
   1   1   8         58.02         58.89         4.89 o
   2   1   8         28.57         26.35         6.51 o
   3   1   8          4.34          4.79         4.06 o
   4   1   8         23.54         15.85         4.99 o
   5   1   8          4.40          0.26         6.53 o
  -7   2   8          6.40         12.56         6.73 o
  -6   2   8          0.08          1.86         6.18 o
  -5   2   8          0.32          5.92         4.03 o
  -4   2   8          0.01          0.74         3.84 o
  -3   2   8         22.31         21.45         3.90 o
  -2   2   8        284.11        258.59        10.99 o
  -1   2   8         83.13         73.99         5.62 o
   0   2   8        201.98        204.86        17.77 o
   1   2   8         10.22          2.28         6.44 o
   2   2   8        136.48        124.50        12.04 o
   3   2   8         32.30         18.61         7.46 o
   4   2   8         37.61         48.82         8.96 o
   5   2   8          9.33          7.94         7.64 o
  -7   3   8         11.31         18.76         7.46 o
  -6   3   8         16.52         18.02         7.07 o
  -5   3   8         17.60         12.93         4.89 o
  -4   3   8         63.95         69.58         7.19 o
  -3   3   8         48.97         46.69         5.53 o
  -2   3   8          3.39          7.64         3.55 o
  -1   3   8         11.41          5.98         6.35 o
   0   3   8        134.20        141.24        10.87 o
   1   3   8          9.23         17.16         6.92 o
   2   3   8        270.53        316.43        40.66 o
   3   3   8         22.20         12.88         5.80 o
   4   3   8          7.81         11.57         5.84 o
  -7   4   8          1.35         13.10        13.38 o
  -6   4   8          4.75         15.72         7.16 o
  -5   4   8          8.89          7.01         4.05 o
  -4   4   8          2.67          3.12         4.35 o
  -3   4   8        118.30        128.71         9.17 o
  -2   4   8         52.53         56.83         9.20 o
  -1   4   8         66.02         59.36         7.62 o
   0   4   8          0.05          2.62         4.57 o
   1   4   8        232.54        250.53        20.31 o
   2   4   8         42.10         36.19         8.31 o
   3   4   8         12.74         19.39         6.43 o
   4   4   8          2.95         -2.48         8.57 o
  -7   5   8          3.06         12.65         7.49 o
  -6   5   8         17.35          9.80         5.17 o
  -5   5   8          1.02          7.84         4.60 o
  -4   5   8         70.79         75.00         8.51 o
  -3   5   8         86.43         85.69        10.59 o
  -2   5   8          0.21          4.48         4.53 o
  -1   5   8          0.03         -1.75         4.07 o
   0   5   8         11.00          6.94         5.58 o
   1   5   8         20.34         11.61         5.97 o
   2   5   8         12.92          3.93        19.62 o
   3   5   8         56.59         41.89        13.93 o
  -6   6   8          6.66         11.00         5.52 o
  -5   6   8         61.36         78.45         9.33 o
  -4   6   8          3.89          4.50         5.20 o
  -3   6   8          7.09          6.29         4.89 o
  -2   6   8         13.90         13.60         6.99 o
  -1   6   8          6.57          6.55         5.53 o
   0   6   8          0.03         -1.04         5.71 o
   1   6   8          4.51         12.23         6.74 o
   2   6   8          0.07         10.44         7.58 o
  -6   7   8         13.77         16.37         8.46 o
  -5   7   8          4.04          5.41         5.72 o
  -4   7   8          4.08          7.29         5.75 o
  -3   7   8         20.33         20.50         6.45 o
  -2   7   8          2.30          6.50         5.60 o
  -1   7   8         55.77         46.72        13.15 o
   0   7   8          0.19          5.44         6.43 o
   1   7   8          0.52         11.21         7.25 o
  -5   8   8          1.80         10.32         8.50 o
  -4   8   8          8.81         12.37         8.00 o
  -3   8   8          0.03          0.95         8.17 o
  -2   8   8         14.62         11.11        10.84 o
  -1   8   8          6.34         11.90         7.36 o
   0   8   8          2.38          3.97         7.52 o
   0 -10   9          5.20          6.45         7.40 o
   1 -10   9         10.97         12.20         6.89 o
   2 -10   9         12.17         21.77         9.00 o
  -2  -9   9         19.83         35.19         8.35 o
  -1  -9   9        103.86         70.17        11.18 o
   0  -9   9          1.19          8.65         6.26 o
   1  -9   9         70.70         69.06        11.19 o
   2  -9   9          0.48         -2.18         7.71 o
   3  -9   9         23.82         24.77         8.35 o
  -3  -8   9         62.05         65.78         8.26 o
  -2  -8   9          4.83         10.88         7.48 o
  -1  -8   9          2.01          4.98         6.19 o
   0  -8   9          0.05          4.02         6.78 o
   1  -8   9         59.30         65.28        12.68 o
   2  -8   9          5.38          4.92        14.73 o
   3  -8   9          5.04         11.98         8.15 o
   4  -8   9          0.40         -1.31         5.92 o
  -4  -7   9         33.95         39.12         7.01 o
  -3  -7   9          0.00          3.28         5.01 o
  -2  -7   9          9.62         11.27         4.82 o
  -1  -7   9         27.10         39.10         8.97 o
   0  -7   9          2.06          8.88         8.01 o
   1  -7   9          0.13         -4.52         5.67 o
   2  -7   9         46.12         61.49         9.87 o
   3  -7   9         13.87         11.63         5.67 o
   4  -7   9          0.87         14.19         6.00 o
   5  -7   9         23.65         35.77         6.82 o
  -5  -6   9         20.33         17.26         7.68 o
  -4  -6   9          5.31          9.48         4.98 o
  -3  -6   9        130.63        135.70        11.79 o
  -2  -6   9         10.08         18.98         5.17 o
  -1  -6   9        106.39        100.16         8.35 o
   0  -6   9          0.88          0.67         3.73 o
   1  -6   9          2.35          9.82         5.08 o
   2  -6   9          0.83         11.02         4.82 o
   3  -6   9         71.62         77.70         8.16 o
   4  -6   9         86.59         92.38         8.76 o
   5  -6   9          0.15          2.83         4.69 o
  -5  -5   9         15.14         30.49         8.71 o
  -4  -5   9          0.70          5.81         4.66 o
  -3  -5   9          3.82          2.44         6.15 o
  -2  -5   9         13.71         21.87         4.94 o
  -1  -5   9         70.90         85.90         9.29 o
   0  -5   9          0.02          5.92         3.64 o
   1  -5   9        273.88        311.67        15.28 o
   2  -5   9          0.67          8.05         4.32 o
   3  -5   9          0.14          6.13         4.33 o
   4  -5   9          3.96          8.50         4.25 o
   5  -5   9         14.31         13.12         5.17 o
  -6  -4   9          0.01         -2.73         7.33 o
  -5  -4   9          1.06          2.92         6.91 o
  -4  -4   9          4.81          8.31         4.54 o
  -3  -4   9         16.72         21.08         4.97 o
  -2  -4   9         17.40         33.04        10.03 o
  -1  -4   9         71.11         85.18         7.78 o
   0  -4   9        144.36        156.76         9.95 o
   1  -4   9        204.23        219.42        12.30 o
   2  -4   9        136.05        143.56         8.60 o
   3  -4   9         55.79         56.99         5.65 o
   4  -4   9         40.68         40.23         5.83 o
   5  -4   9          0.01          7.92         5.40 o
  -6  -3   9         44.12         44.66         9.33 o
  -5  -3   9         44.17         42.59        14.24 o
  -4  -3   9         58.96         55.37         9.14 o
  -3  -3   9         23.57         21.03         5.15 o
  -2  -3   9         68.36         68.50         7.07 o
  -1  -3   9          8.79         11.06         4.21 o
   0  -3   9        151.66        131.45        10.75 o
   1  -3   9         29.65         31.40         5.35 o
   2  -3   9        303.49        307.49        12.91 o
   3  -3   9          0.00          6.62         3.60 o
   4  -3   9        134.55        136.47        10.93 o
   5  -3   9          3.20          8.24         5.18 o
  -6  -2   9        112.20        129.07        14.46 o
  -5  -2   9         11.04          8.56         4.98 o
  -4  -2   9          0.01          5.74         4.08 o
  -3  -2   9         12.54         13.35         4.43 o
  -2  -2   9         42.11         38.42         5.38 o
  -1  -2   9         84.03         59.85         6.30 o
   0  -2   9        226.28        241.35        12.10 o
   1  -2   9        306.23        281.98        31.35 o
   2  -2   9         29.31         33.63         6.69 o
   3  -2   9         19.45         16.01         3.95 o
   4  -2   9         15.27         12.85         4.27 o
   5  -2   9          0.96          0.22         6.02 o
  -7  -1   9          0.00          0.55         6.76 o
  -6  -1   9          6.33         15.84        11.57 o
  -5  -1   9         74.98         70.78         7.72 o
  -4  -1   9         70.01         72.93         7.17 o
  -3  -1   9         13.67         13.37         4.29 o
  -2  -1   9        211.24        196.33        11.11 o
  -1  -1   9         42.05         52.24         5.80 o
   0  -1   9          1.37          3.93         3.47 o
   1  -1   9        218.57        214.60        11.44 o
   2  -1   9         93.91        103.34         6.84 o
   3  -1   9         34.73         44.43         5.55 o
   4  -1   9         13.23         14.89         5.36 o
   5  -1   9         65.85         95.06        20.20 o
  -7   0   9          0.53          8.09         7.10 o
  -6   0   9          0.04          9.92         6.81 o
  -5   0   9          5.43          7.48         4.35 o
  -4   0   9         54.99         60.05         6.28 o
  -3   0   9        116.13        114.00         8.47 o
  -2   0   9          2.77          3.60         3.58 o
  -1   0   9         61.05         69.35         6.72 o
   0   0   9        105.24        112.05         7.69 o
   1   0   9         62.28         75.43         6.50 o
   2   0   9         28.15         14.76         4.54 o
   3   0   9         33.95         61.27        18.37 o
   4   0   9          0.00         -0.27         4.31 o
   5   0   9          0.57          3.21         6.88 o
  -7   1   9         13.85         20.65         8.18 o
  -6   1   9          3.45          6.93         8.81 o
  -5   1   9        107.29         97.22         8.30 o
  -4   1   9          1.31          6.17         4.28 o
  -3   1   9          2.61          7.33         4.10 o
  -2   1   9         46.46         44.16         5.76 o
  -1   1   9         26.70         39.91         9.08 o
   0   1   9          1.87          7.06         3.88 o
   1   1   9        306.10        320.01        20.01 o
   2   1   9         14.24         14.60         5.35 o
   3   1   9          0.34          2.80         4.36 o
   4   1   9         38.04         44.32        10.56 o
   5   1   9         22.68         15.65        13.84 o
  -7   2   9          3.90          5.43         7.13 o
  -6   2   9          6.58          8.50         6.80 o
  -5   2   9         11.27         10.64         4.39 o
  -4   2   9         64.18         67.90         6.99 o
  -3   2   9         57.03         62.71         6.39 o
  -2   2   9          0.49          1.54         3.62 o
  -1   2   9          1.23          7.04         3.57 o
   0   2   9          0.81          0.25         5.09 o
   1   2   9         20.56         15.90         5.85 o
   2   2   9        159.50        162.75        16.06 o
   3   2   9         68.03         81.80        11.23 o
   4   2   9          8.05         13.32         5.77 o
  -7   3   9          3.64         10.22         7.55 o
  -6   3   9          0.46          3.16         6.20 o
  -5   3   9          9.18         15.21         5.17 o
  -4   3   9         43.27         44.19         6.50 o
  -3   3   9         16.86         20.86         4.65 o
  -2   3   9         51.72         59.72         6.82 o
  -1   3   9         90.61        118.11         9.95 o
   0   3   9         10.02         14.25         5.22 o
   1   3   9         15.59         18.34         8.27 o
   2   3   9         71.33         83.08        19.45 o
   3   3   9          6.74          5.33         6.35 o
   4   3   9          0.68         17.11         8.23 o
  -7   4   9          0.06         10.74         7.91 o
  -6   4   9          9.89         10.41         7.48 o
  -5   4   9          2.69          4.09         5.03 o
  -4   4   9          3.59          3.28         6.21 o
  -3   4   9         20.00         25.81         8.25 o
  -2   4   9         51.23         64.86         7.71 o
  -1   4   9         10.45         21.30         6.02 o
   0   4   9          2.84          8.86         5.06 o
   1   4   9         54.14         53.28         9.51 o
   2   4   9          1.07         -2.41         6.37 o
   3   4   9         32.51         33.62        10.12 o
  -6   5   9         19.02         21.96         6.22 o
  -5   5   9         15.52         20.34         6.16 o
  -4   5   9          7.92         11.24         5.32 o
  -3   5   9          7.71         14.72         5.22 o
  -2   5   9         45.82         39.77         8.66 o
  -1   5   9          0.05          2.38         5.66 o
   0   5   9          9.77         12.34         7.60 o
   1   5   9         41.47         55.89         9.26 o
   2   5   9         19.96         24.48         7.47 o
  -6   6   9          2.79          4.97         6.27 o
  -5   6   9          0.15         18.73         7.02 o
  -4   6   9          2.76          6.14         5.24 o
  -3   6   9          0.70         15.05         5.73 o
  -2   6   9         29.06         14.12         6.50 o
  -1   6   9          6.78         10.33         5.81 o
   0   6   9         32.66         13.99        12.33 o
   1   6   9         20.29          4.22         8.87 o
   2   6   9          3.82          9.08         7.12 o
  -5   7   9          0.63          0.74         6.29 o
  -4   7   9          0.03          9.68         6.44 o
  -3   7   9          4.04         12.17         6.33 o
  -2   7   9          0.71          5.88         5.24 o
  -1   7   9         13.94          6.71         9.54 o
   0   7   9         22.91         20.93         7.90 o
  -3   8   9          3.58         -0.24         6.95 o
  -2   8   9          0.43          1.65         6.42 o
  -1  -9  10         29.47         42.11         9.93 o
   0  -9  10          9.33          2.26         7.24 o
   1  -9  10         17.68         23.75        10.53 o
   2  -9  10          7.11         18.44         7.85 o
  -2  -8  10         30.58         30.83         7.96 o
  -1  -8  10         10.31         15.12         7.78 o
   0  -8  10         72.05         78.54        10.96 o
   1  -8  10         64.22         51.02         9.14 o
   2  -8  10         69.30         64.31        10.94 o
   3  -8  10         12.78         14.74         7.61 o
  -3  -7  10         11.56         20.77        10.11 o
  -2  -7  10         19.10         23.69         6.57 o
  -1  -7  10          1.28         -1.01         6.16 o
   0  -7  10         83.60         97.16        11.62 o
   1  -7  10          2.01          9.37         6.64 o
   2  -7  10          3.39          8.37         6.63 o
   3  -7  10         65.28         59.92         9.51 o
   4  -7  10         42.08         47.28         8.80 o
  -4  -6  10          0.05         12.22         7.53 o
  -3  -6  10         28.64         23.67         6.27 o
  -2  -6  10          3.03          4.87         4.67 o
  -1  -6  10         12.13          5.05         6.17 o
   0  -6  10         12.52         11.85         4.61 o
   1  -6  10          4.14         14.14         6.33 o
   2  -6  10        126.80        121.21        14.48 o
   3  -6  10          3.07          2.85         5.52 o
   4  -6  10         27.57         42.34         8.54 o
  -5  -5  10          0.88         -6.09         6.82 o
  -4  -5  10         12.34         15.76         5.61 o
  -3  -5  10          3.71         11.43         4.59 o
  -2  -5  10        108.82         83.91         8.28 o
  -1  -5  10         50.10         43.89         5.91 o
   0  -5  10         38.91         37.65         5.55 o
   1  -5  10          1.10          3.67         4.41 o
   2  -5  10         13.92         17.42         8.31 o
   3  -5  10         76.53         78.50         9.57 o
   4  -5  10          8.12         10.81         6.00 o
   5  -5  10          5.74         17.16         6.03 o
  -5  -4  10          4.03          6.81         8.58 o
  -4  -4  10         79.66         86.65        12.25 o
  -3  -4  10          3.77         12.95         4.89 o
  -2  -4  10        213.45        194.37        12.26 o
  -1  -4  10          3.56          3.34         4.65 o
   0  -4  10          0.51          3.56         3.51 o
   1  -4  10         55.14         50.35         6.36 o
   2  -4  10         14.78         18.46         5.00 o
   3  -4  10          0.10         -0.01         4.44 o
   4  -4  10         67.96         75.32         8.24 o
   5  -4  10          3.96         19.01         7.70 o
  -6  -3  10          8.45         14.97         8.54 o
  -5  -3  10         17.30         22.40         8.91 o
  -4  -3  10          4.37         14.44         5.05 o
  -3  -3  10          7.65          5.06         4.02 o
  -2  -3  10          0.86          3.95         4.03 o
  -1  -3  10         56.07         46.93         6.14 o
   0  -3  10        944.25        826.31        29.77 o
   1  -3  10        320.79        317.55        15.57 o
   2  -3  10        161.96        140.79        10.00 o
   3  -3  10         12.59         19.76         4.27 o
   4  -3  10          0.61          8.04         3.99 o
   5  -3  10          7.76          7.96        10.71 o
  -6  -2  10         12.99          9.21        14.35 o
  -5  -2  10          1.93          3.45         5.28 o
  -4  -2  10          1.87          3.35         4.44 o
  -3  -2  10          9.53          8.22         4.21 o
  -2  -2  10         40.50         33.80         6.47 o
  -1  -2  10        268.46        237.48        12.90 o
   0  -2  10          5.18          8.64         4.23 o
   1  -2  10         25.72         15.44         5.39 o
   2  -2  10          9.83         12.58         4.14 o
   3  -2  10         18.06         20.37         4.74 o
   4  -2  10         18.33         11.00         5.63 o
   5  -2  10         22.33         16.93         9.14 o
  -6  -1  10          0.10         -2.92         6.55 o
  -5  -1  10          2.90          9.00         4.96 o
  -4  -1  10         27.41         29.11         5.50 o
  -3  -1  10         39.83         38.33         5.51 o
  -2  -1  10         14.77         21.77         4.66 o
  -1  -1  10         22.31         30.06         4.96 o
   0  -1  10        416.22        379.27        16.69 o
   1  -1  10          4.22         10.95         4.35 o
   2  -1  10          0.81          2.54         3.35 o
   3  -1  10        135.39        126.76        12.71 o
   4  -1  10          0.02          5.67         5.48 o
  -6   0  10          5.54         11.65         7.46 o
  -5   0  10         75.27         76.16         7.52 o
  -4   0  10          4.63          7.60         3.98 o
  -3   0  10          1.61          6.21         5.31 o
  -2   0  10         13.63         15.28         4.27 o
  -1   0  10         18.16         18.42         4.87 o
   0   0  10        141.03        129.09        10.81 o
   1   0  10        200.28        187.45        22.57 o
   2   0  10         59.43         55.63         9.48 o
   3   0  10          2.83          2.72         4.20 o
   4   0  10          3.98          7.37         5.15 o
  -6   1  10          0.04          1.28         6.81 o
  -5   1  10          0.00          9.54         3.81 o
  -4   1  10         10.34          8.44         4.20 o
  -3   1  10         75.14         75.67         7.92 o
  -2   1  10         16.20         27.55         7.62 o
  -1   1  10         11.26         11.76         4.51 o
   0   1  10         17.67         18.23         6.56 o
   1   1  10         86.82        104.90         9.47 o
   2   1  10         35.55         29.81         8.79 o
   3   1  10          3.56          7.71         5.03 o
   4   1  10          0.14          4.09         5.94 o
  -6   2  10          0.02          3.82         9.18 o
  -5   2  10          2.05          8.22         4.98 o
  -4   2  10         18.80         19.76         5.36 o
  -3   2  10         31.19         34.29        11.61 o
  -2   2  10         12.42          9.23         5.04 o
  -1   2  10          0.55          1.65         5.58 o
   0   2  10          0.06          8.15         5.44 o
   1   2  10         76.96         82.00        15.23 o
   2   2  10          0.03          5.76         5.24 o
   3   2  10         15.00         12.12         6.70 o
  -6   3  10          8.44         10.93         7.28 o
  -5   3  10          8.27         21.72         5.61 o
  -4   3  10         16.51         26.95         5.70 o
  -3   3  10          6.92          5.96         5.11 o
  -2   3  10         30.10         29.75         8.00 o
  -1   3  10         65.46         47.13        10.58 o
   0   3  10         18.76         18.25         7.09 o
   1   3  10         32.46         26.96         7.02 o
   2   3  10          7.98          4.16         5.83 o
   3   3  10          4.65          8.15         6.54 o
  -6   4  10          7.35          5.35         7.39 o
  -5   4  10         15.33         18.10         6.12 o
  -4   4  10          3.52          6.38         6.38 o
  -3   4  10         61.28         52.46         9.12 o
  -2   4  10         57.71         48.47         9.18 o
  -1   4  10          1.43          5.25         5.84 o
   0   4  10          0.17         -3.66         5.37 o
   1   4  10         10.75         18.28         6.85 o
   2   4  10         23.62         22.94         7.55 o
  -6   5  10          1.10         18.13         6.81 o
  -5   5  10          0.55         12.35         6.94 o
  -4   5  10          4.04         12.20        17.14 o
  -3   5  10          3.36         14.71         9.71 o
  -2   5  10          0.12          8.64         7.94 o
  -1   5  10         72.91         82.09        10.19 o
   0   5  10         47.42         42.82         7.81 o
   1   5  10          1.29         13.08         8.06 o
  -5   6  10          0.48          2.96         8.81 o
  -4   6  10          4.97         13.80         6.17 o
  -3   6  10          3.16          4.07         7.73 o
  -2   6  10         20.57         18.58         9.56 o
  -1   6  10         17.38         16.61         7.79 o
   0   6  10          6.19          4.78         6.57 o
  -3   7  10          5.09          8.58         6.57 o
  -2   7  10          0.58          0.27         8.90 o
  -1   7  10         11.31          4.08         7.16 o
  -1  -8  11          3.73          9.33         7.61 o
   0  -8  11         32.97         29.98         8.77 o
   1  -8  11          8.87          6.95         7.14 o
   2  -8  11         59.92         64.01        11.59 o
  -3  -7  11          8.31          1.07         4.97 o
  -2  -7  11         48.90         58.76         7.36 o
  -1  -7  11         21.03         28.72         7.20 o
   0  -7  11         70.12         67.52         9.46 o
   1  -7  11          2.67          0.80         7.37 o
   2  -7  11         13.19          9.73         6.27 o
   3  -7  11          0.08          8.63         6.82 o
  -4  -6  11          0.36         16.76        11.17 o
  -3  -6  11         11.00         17.37         5.97 o
  -2  -6  11          5.26          1.83         4.84 o
  -1  -6  11          0.83          9.32         4.97 o
   0  -6  11         26.19         21.65         5.85 o
   1  -6  11          0.91          0.13         6.21 o
   2  -6  11         43.33         45.91         8.51 o
   3  -6  11         20.34         13.35         7.17 o
  -4  -5  11         14.30         13.20         5.97 o
  -3  -5  11         17.77         10.97         5.64 o
  -2  -5  11         21.18         17.64         5.38 o
  -1  -5  11         83.01         67.24         7.44 o
   0  -5  11         47.18         43.77         6.43 o
   1  -5  11         32.81         31.94         6.57 o
   2  -5  11         47.78         55.57         7.62 o
   3  -5  11          8.80          2.25         5.14 o
   4  -5  11          8.11         11.21         6.86 o
  -5  -4  11          1.92          4.44         7.23 o
  -4  -4  11         28.57         30.75         6.37 o
  -3  -4  11         28.24         27.02         5.88 o
  -2  -4  11         17.02         25.06         5.71 o
  -1  -4  11         12.73         13.06         4.32 o
   0  -4  11         68.01         75.52         7.61 o
   1  -4  11         22.14         16.90         5.44 o
   2  -4  11          0.54          0.61         4.27 o
   3  -4  11         32.81         33.14         6.25 o
   4  -4  11          1.27          7.07         5.77 o
  -5  -3  11         16.51         16.40        11.14 o
  -4  -3  11          1.21          6.26         4.73 o
  -3  -3  11          5.85          7.59         4.76 o
  -2  -3  11         80.01         89.13         8.54 o
  -1  -3  11          0.98          1.54         4.54 o
   0  -3  11        262.33        209.81        12.32 o
   1  -3  11         12.99         18.30         6.01 o
   2  -3  11          1.50          0.71         4.62 o
   3  -3  11         24.61         19.30         8.87 o
   4  -3  11          2.27         10.46         7.67 o
  -5  -2  11          1.44          6.81         5.81 o
  -4  -2  11         14.68         18.52         5.63 o
  -3  -2  11         78.80         80.09         8.45 o
  -2  -2  11          0.92          6.31         4.13 o
  -1  -2  11        466.73        447.12        25.05 o
   0  -2  11         60.46         47.27         6.32 o
   1  -2  11         20.62         24.95         5.62 o
   2  -2  11          1.37          5.80         7.56 o
   3  -2  11         45.33         41.63         9.47 o
   4  -2  11          4.17         10.08         8.25 o
  -6  -1  11          7.02          3.26         7.88 o
  -5  -1  11         24.08         12.63         4.57 o
  -4  -1  11         19.35         19.42         6.52 o
  -3  -1  11          0.17         -0.11         3.69 o
  -2  -1  11         26.39         23.58         6.61 o
  -1  -1  11         18.58         22.33         5.19 o
   0  -1  11         21.47         17.29         5.13 o
   1  -1  11        301.25        294.22        14.77 o
   2  -1  11         24.77         18.84         6.87 o
   3  -1  11         10.67         12.66         7.36 o
   4  -1  11          8.59         11.53         7.00 o
  -6   0  11          0.28         -3.99         6.82 o
  -5   0  11          1.04          4.02         4.39 o
  -4   0  11         10.06         11.80         4.75 o
  -3   0  11         10.46         24.53         6.07 o
  -2   0  11          3.66         10.12         4.50 o
  -1   0  11          0.83          0.84         4.54 o
   0   0  11         42.42         41.46         8.24 o
   1   0  11          1.03          8.41         8.35 o
   2   0  11         10.84          4.90         7.07 o
   3   0  11          7.13         13.02         7.65 o
  -6   1  11          1.08          8.19         7.19 o
  -5   1  11         25.10         24.75         6.08 o
  -4   1  11          2.73          9.03         4.65 o
  -3   1  11         33.59         35.85         6.32 o
  -2   1  11          6.67          8.76         4.53 o
  -1   1  11          0.02          6.14         9.88 o
   0   1  11          0.30          2.34         6.57 o
   1   1  11         24.35         19.29         7.47 o
   2   1  11         42.30         47.92         9.03 o
   3   1  11          3.09          9.22         7.00 o
  -6   2  11         20.72         25.56         8.72 o
  -5   2  11          2.30          3.53         4.93 o
  -4   2  11         10.48         14.72         5.66 o
  -3   2  11         29.20         23.01         5.53 o
  -2   2  11         14.70         14.73         7.20 o
  -1   2  11         15.43         30.02        16.90 o
   0   2  11          7.01         14.56         7.63 o
   1   2  11          0.61         -0.55         7.61 o
   2   2  11          0.20          0.68         6.01 o
   3   2  11          0.49         10.20         5.85 o
  -6   3  11          0.13         -0.40         6.98 o
  -5   3  11          0.92          6.60         5.33 o
  -4   3  11          3.43         13.79         6.47 o
  -3   3  11         23.34         32.26         7.77 o
  -2   3  11         79.06         84.81        12.29 o
  -1   3  11          2.36          7.97         7.53 o
   0   3  11          1.00          9.74         7.46 o
   1   3  11         16.36         15.03         7.64 o
   2   3  11          0.67          4.93         6.33 o
  -5   4  11         12.82         19.31         7.95 o
  -4   4  11         14.67         26.96         8.12 o
  -3   4  11          0.09         -9.56         6.37 o
  -2   4  11          1.74         -2.85         9.70 o
  -1   4  11          7.24         13.96         7.73 o
   0   4  11          4.11         17.59         8.09 o
   1   4  11          8.57         19.99         7.66 o
  -4   5  11          2.29         20.54         7.27 o
  -3   5  11          0.28          8.88        12.23 o
  -2   5  11          1.42          7.99        12.27 o
  -1   5  11          0.61         -0.15         7.37 o
   0   5  11         16.88         22.70         7.84 o
  -3   6  11          8.02         16.97         6.85 o
  -2   6  11          4.82          6.64         6.22 o
  -1  -7  12          1.57         11.00         9.85 o
   0  -7  12         18.59         17.55         7.50 o
   1  -7  12         49.80         51.61        10.88 o
   2  -7  12          0.00         -2.44         7.18 o
  -3  -6  12          9.50         14.64         6.54 o
  -2  -6  12          1.13         11.80         5.18 o
  -1  -6  12         49.08         55.36         7.15 o
   0  -6  12         26.76         35.95        15.40 o
   1  -6  12          0.12         10.36         6.85 o
   2  -6  12          1.99         10.21         6.66 o
  -3  -5  12          0.35         -0.03         5.20 o
  -2  -5  12          0.31          5.69         5.73 o
  -1  -5  12         98.28         86.44         8.66 o
   0  -5  12          8.76          6.56         4.89 o
   1  -5  12         51.74         54.76         7.71 o
   2  -5  12         12.39         -1.36         6.16 o
   3  -5  12         37.22         44.91         8.95 o
  -4  -4  12          0.90          4.34         5.97 o
  -3  -4  12          4.96          9.31         5.17 o
  -2  -4  12          0.09          4.22         5.28 o
  -1  -4  12         15.22         15.60         4.72 o
   0  -4  12         33.10         22.60         8.31 o
   1  -4  12         32.00         36.04         6.50 o
   2  -4  12         28.59         35.51         6.90 o
   3  -4  12          2.47         15.05         5.76 o
  -4  -3  12          5.34          5.60         5.06 o
  -3  -3  12         24.47         24.16         5.84 o
  -2  -3  12         10.09          6.33         5.40 o
  -1  -3  12          5.91         11.53         4.46 o
   0  -3  12        111.16        115.08         9.75 o
   1  -3  12          0.10         -3.91         7.03 o
   2  -3  12          1.73          2.38         4.82 o
   3  -3  12         12.63         11.42         7.64 o
  -5  -2  12         17.66         16.84         5.69 o
  -4  -2  12          5.43          3.64         5.14 o
  -3  -2  12         18.05         11.78         5.36 o
  -2  -2  12          1.06          7.54         4.64 o
  -1  -2  12        151.17        124.93         9.50 o
   0  -2  12          0.67          5.06         6.30 o
   1  -2  12         86.64         87.97         8.19 o
   2  -2  12         11.44         13.36         7.58 o
   3  -2  12          5.50          6.93         7.55 o
  -5  -1  12          1.12          7.48         5.28 o
  -4  -1  12          9.68         12.12         5.32 o
  -3  -1  12          8.29          5.96         5.08 o
  -2  -1  12         57.82         58.77         7.10 o
  -1  -1  12         23.03         16.14         4.75 o
   0  -1  12         12.12         22.16         5.87 o
   1  -1  12          4.25          9.08         6.85 o
   2  -1  12         35.07         49.32        15.12 o
   3  -1  12          0.04          5.87         7.22 o
  -5   0  12          0.10          4.36         5.68 o
  -4   0  12          0.09          5.38         4.66 o
  -3   0  12          8.52          9.24         4.96 o
  -2   0  12         45.83         50.59         7.08 o
  -1   0  12         49.61         55.74         9.56 o
   0   0  12         28.90         36.03        10.53 o
   1   0  12          5.05          5.54         7.73 o
   2   0  12          2.25          4.36         6.77 o
   3   0  12          2.85          5.37         8.46 o
  -5   1  12          4.06         10.92         5.34 o
  -4   1  12         14.27         14.07         8.15 o
  -3   1  12         29.77         38.81         6.32 o
  -2   1  12         19.57         17.92         9.65 o
  -1   1  12          3.68          0.86         5.72 o
   0   1  12         15.32         26.93         8.56 o
   1   1  12          0.04          2.14         9.23 o
   2   1  12          9.65         21.75         8.69 o
  -5   2  12          5.36         22.24         6.72 o
  -4   2  12          0.32          2.92         5.20 o
  -3   2  12          5.17          0.18         5.58 o
  -2   2  12         22.02         24.24         7.47 o
  -1   2  12          3.13          8.60        17.54 o
   0   2  12          4.68         11.60         7.74 o
   1   2  12         30.35         46.44        11.25 o
   2   2  12          5.24          7.35         8.30 o
  -5   3  12          3.30         11.99         7.05 o
  -4   3  12          4.41         -0.81         6.38 o
  -3   3  12          0.17          4.88         7.09 o
  -2   3  12          0.73         -1.00         6.42 o
  -1   3  12          0.36         -1.46         6.95 o
   0   3  12          2.03          9.28         8.96 o
   1   3  12         18.38         13.55         8.77 o
  -4   4  12          2.13         25.74         9.20 o
  -3   4  12          0.41          3.35         7.44 o
  -2   4  12          0.58          2.24         6.85 o
  -1   4  12          2.12         -4.23         7.50 o
   0   4  12          9.56         15.05         9.17 o
  -1  -6  13         87.06         78.14         8.83 o
   0  -6  13         37.03         30.67         7.81 o
  -2  -5  13          7.27         10.11         5.77 o
  -1  -5  13         16.68         29.22         6.23 o
   0  -5  13         11.29         12.27         7.46 o
   1  -5  13         10.94         15.86         6.23 o
  -3  -4  13          3.71          6.41         5.87 o
  -2  -4  13         17.90         10.70         5.55 o
  -1  -4  13          9.92         12.10         4.94 o
   0  -4  13         42.97         50.06         7.45 o
   1  -4  13          3.00          8.74         5.95 o
   2  -4  13         30.92         37.71         7.01 o
  -3  -3  13          2.79          9.47         5.40 o
  -2  -3  13          1.73          8.34         5.06 o
  -1  -3  13          5.57          6.07         4.79 o
   0  -3  13         10.79         14.28         5.96 o
   1  -3  13          0.04         13.88         5.97 o
   2  -3  13          6.85         14.72         8.53 o
  -4  -2  13         33.36         38.08         6.80 o
  -3  -2  13          0.80          2.12         5.21 o
  -2  -2  13          0.00          0.27         4.78 o
  -1  -2  13         12.43         19.29         4.98 o
   0  -2  13         15.08         18.40         5.52 o
   1  -2  13          9.03          8.42         7.95 o
   2  -2  13         15.46         23.96        11.71 o
  -4  -1  13          0.13          9.49         5.64 o
  -3  -1  13         19.19         21.84         5.62 o
  -2  -1  13        111.23         99.90         9.55 o
  -1  -1  13          1.42          7.00         4.44 o
   0  -1  13         29.36         32.91         9.35 o
   1  -1  13          9.75         15.80         7.96 o
   2  -1  13          7.38         10.17         8.35 o
  -4   0  13          9.54         10.15         5.27 o
  -3   0  13         75.04         67.59         8.35 o
  -2   0  13          0.00          2.40         6.10 o
  -1   0  13         41.06         45.55         9.14 o
   0   0  13          0.00          2.06         7.85 o
   1   0  13         10.56         15.91         9.20 o
  -4   1  13          1.41          8.20         5.63 o
  -3   1  13          1.49          3.72         6.88 o
  -2   1  13          2.92          4.38         7.12 o
  -1   1  13          0.81          6.31         7.40 o
   0   1  13         19.79         32.96         9.68 o
   1   1  13         20.49         32.60        12.30 o
  -4   2  13          0.63         15.15         7.19 o
  -3   2  13          2.90         12.09         7.98 o
  -2   2  13          0.80          9.48         7.50 o
  -1   2  13          1.97         15.94         9.14 o
   0   2  13         12.83         16.09         9.92 o
  -3   3  13          0.18          4.59         6.82 o
  -2   3  13          2.41         -5.58         7.20 o
  -1   3  13          0.66         11.98         9.69 o
  -1  -3  14          0.01          6.25         5.38 o
   0  -3  14          1.30         12.74         6.13 o
  -2  -2  14          0.12         13.03         6.95 o
  -1  -2  14          1.05          3.06         4.86 o
   0  -2  14          5.27         12.04         8.97 o
  -2  -1  14         27.19         30.73         8.19 o
  -1  -1  14          3.73          3.40         7.12 o
  -2   0  14          9.84         26.56         8.81 o
  -1   0  14          5.68          6.36         8.27 o
                                                
