# Supplementary material for: 1-(2-Chloro­phen­yl)-3-(2-ethyl­hexa­noyl)thio­urea
Source: Acta Crystallogr Sect E Struct Rep Online. 2013 Jul 10;69(Pt 8):o1220. doi: 10.1107/S160053681301828X (PMC3793726; doi:10.1107/S160053681301828X)
Supplement: Supplementary file 3 [file e-69-o1220-Isup3.cml]

<?xml version="1.0" encoding="UTF-8"?>
<cml convention="cmlDict:cmllite" xmlns="http://www.xml-cml.org/schema" xmlns:cmlDict="http://www.xml-cml.org/dictionary/cml/" xmlns:nameDict="http://www.xml-cml.org/dictionary/cml/name/">
  <molecule id="m1">
    <name dictRef="nameDict:unknown">1-(2-Chlorophenyl)-3-(2-ethylhexanoyl)thiourea</name>
    <atomArray>
      <atom id="a1" elementType="Cl" hydrogenCount="0">
        <label value="Cl" dictRef="cmlDict:locant"/>
      </atom>
      <atom id="a2" elementType="C" hydrogenCount="0">
        <label value="1" dictRef="cmlDict:locant"/>
      </atom>
      <atom id="a3" elementType="C" hydrogenCount="0">
        <label value="2" dictRef="cmlDict:locant"/>
      </atom>
      <atom id="a4" elementType="C">
        <label value="3" dictRef="cmlDict:locant"/>
      </atom>
      <atom id="a5" elementType="C">
        <label value="4" dictRef="cmlDict:locant"/>
      </atom>
      <atom id="a6" elementType="C">
        <label value="5" dictRef="cmlDict:locant"/>
      </atom>
      <atom id="a7" elementType="C">
        <label value="6" dictRef="cmlDict:locant"/>
      </atom>
      <atom id="a23" elementType="H"/>
      <atom id="a24" elementType="H"/>
      <atom id="a25" elementType="H"/>
      <atom id="a26" elementType="H"/>
      <atom id="a8" elementType="C">
        <label value="1" dictRef="cmlDict:locant"/>
      </atom>
      <atom id="a9" elementType="C">
        <label value="2" dictRef="cmlDict:locant"/>
      </atom>
      <atom id="a27" elementType="H"/>
      <atom id="a28" elementType="H"/>
      <atom id="a29" elementType="H"/>
      <atom id="a30" elementType="H"/>
      <atom id="a31" elementType="H"/>
      <atom id="a10" elementType="C" hydrogenCount="0">
        <label value="1" dictRef="cmlDict:locant"/>
      </atom>
      <atom id="a11" elementType="C">
        <label value="2" dictRef="cmlDict:locant"/>
      </atom>
      <atom id="a12" elementType="C">
        <label value="3" dictRef="cmlDict:locant"/>
      </atom>
      <atom id="a13" elementType="C">
        <label value="4" dictRef="cmlDict:locant"/>
      </atom>
      <atom id="a14" elementType="C">
        <label value="5" dictRef="cmlDict:locant"/>
      </atom>
      <atom id="a15" elementType="C">
        <label value="6" dictRef="cmlDict:locant"/>
      </atom>
      <atom id="a22" elementType="O" hydrogenCount="0">
        <label value="O" dictRef="cmlDict:locant"/>
      </atom>
      <atom id="a32" elementType="H"/>
      <atom id="a33" elementType="H"/>
      <atom id="a34" elementType="H"/>
      <atom id="a35" elementType="H"/>
      <atom id="a36" elementType="H"/>
      <atom id="a37" elementType="H"/>
      <atom id="a38" elementType="H"/>
      <atom id="a39" elementType="H"/>
      <atom id="a40" elementType="H"/>
      <atom id="a41" elementType="H"/>
      <atom id="a17" elementType="N">
        <label value="1" dictRef="cmlDict:locant"/>
        <label value="N" dictRef="cmlDict:locant"/>
      </atom>
      <atom id="a18" elementType="C" hydrogenCount="0">
        <label value="2" dictRef="cmlDict:locant"/>
        <label value="C" dictRef="cmlDict:locant"/>
      </atom>
      <atom id="a19" elementType="S" hydrogenCount="0">
        <label value="S" dictRef="cmlDict:locant"/>
      </atom>
      <atom id="a20" elementType="N">
        <label value="3" dictRef="cmlDict:locant"/>
        <label value="N'" dictRef="cmlDict:locant"/>
      </atom>
      <atom id="a42" elementType="H"/>
      <atom id="a43" elementType="H"/>
    </atomArray>
    <bondArray>
      <bond id="a2_a3" atomRefs2="a2 a3" order="D"/>
      <bond id="a3_a4" atomRefs2="a3 a4" order="S"/>
      <bond id="a4_a5" atomRefs2="a4 a5" order="D"/>
      <bond id="a5_a6" atomRefs2="a5 a6" order="S"/>
      <bond id="a6_a7" atomRefs2="a6 a7" order="D"/>
      <bond id="a7_a2" atomRefs2="a7 a2" order="S"/>
      <bond id="a4_a23" atomRefs2="a4 a23" order="S"/>
      <bond id="a5_a24" atomRefs2="a5 a24" order="S"/>
      <bond id="a6_a25" atomRefs2="a6 a25" order="S"/>
      <bond id="a7_a26" atomRefs2="a7 a26" order="S"/>
      <bond id="a1_a3" atomRefs2="a1 a3" order="S"/>
      <bond id="a8_a9" atomRefs2="a8 a9" order="S"/>
      <bond id="a8_a27" atomRefs2="a8 a27" order="S"/>
      <bond id="a8_a28" atomRefs2="a8 a28" order="S"/>
      <bond id="a9_a29" atomRefs2="a9 a29" order="S"/>
      <bond id="a9_a30" atomRefs2="a9 a30" order="S"/>
      <bond id="a9_a31" atomRefs2="a9 a31" order="S"/>
      <bond id="a10_a11" atomRefs2="a10 a11" order="S"/>
      <bond id="a11_a12" atomRefs2="a11 a12" order="S"/>
      <bond id="a12_a13" atomRefs2="a12 a13" order="S"/>
      <bond id="a13_a14" atomRefs2="a13 a14" order="S"/>
      <bond id="a14_a15" atomRefs2="a14 a15" order="S"/>
      <bond id="a10_a22" atomRefs2="a10 a22" order="D"/>
      <bond id="a11_a32" atomRefs2="a11 a32" order="S"/>
      <bond id="a12_a33" atomRefs2="a12 a33" order="S"/>
      <bond id="a12_a34" atomRefs2="a12 a34" order="S"/>
      <bond id="a13_a35" atomRefs2="a13 a35" order="S"/>
      <bond id="a13_a36" atomRefs2="a13 a36" order="S"/>
      <bond id="a14_a37" atomRefs2="a14 a37" order="S"/>
      <bond id="a14_a38" atomRefs2="a14 a38" order="S"/>
      <bond id="a15_a39" atomRefs2="a15 a39" order="S"/>
      <bond id="a15_a40" atomRefs2="a15 a40" order="S"/>
      <bond id="a15_a41" atomRefs2="a15 a41" order="S"/>
      <bond id="a8_a11" atomRefs2="a8 a11" order="S"/>
      <bond id="a17_a18" atomRefs2="a17 a18" order="S"/>
      <bond id="a18_a19" atomRefs2="a18 a19" order="D"/>
      <bond id="a18_a20" atomRefs2="a18 a20" order="S"/>
      <bond id="a17_a42" atomRefs2="a17 a42" order="S"/>
      <bond id="a20_a43" atomRefs2="a20 a43" order="S"/>
      <bond id="a10_a20" atomRefs2="a10 a20" order="S"/>
      <bond id="a2_a17" atomRefs2="a2 a17" order="S"/>
    </bondArray>
  </molecule>
</cml>
